# Supplementary material for: Epstein Barr virus infection in tree shrews alters the composition of gut microbiota and metabolome profile
Source: Virol J. 2023 Aug 8;20:177. doi: 10.1186/s12985-023-02147-3 (PMC10410904; doi:10.1186/s12985-023-02147-3)
Supplement: Supplementary file 4 — Supplementary Material 4 [file 12985_2023_2147_MOESM4_ESM.xlsx]

## Sheet: Sheet1
Sample	Raw_Tags	Raw_Bases	Valid_Tags	Valid_Bases	Valid%	Q20%	Q30%	GC%
F3_1	83875	41.94M	60641	25.52M	72.3	98.71	95.93	52.61
F3_2	87697	43.85M	64460	26.63M	73.5	98.61	95.57	51.25
F3_3	57577	28.79M	56002	23.16M	97.26	98.77	96.23	52.91
F3_4	83804	41.90M	69567	29.44M	83.01	98.5	95.29	52.44
F3_5	80901	40.45M	64855	27.51M	80.17	93.85	83.99	53.49
F3_6	84765	42.38M	60008	25.42M	70.79	97.7	93.1	52.96
F7_1	85329	42.66M	72403	29.82M	84.85	95.79	88.7	52.06
F7_2	80141	40.07M	67488	28.55M	84.21	96.66	90.87	51.79
F7_3	83839	41.92M	72580	30.89M	86.57	96.31	90.17	51.62
F7_4	86286	43.14M	61543	25.58M	71.32	96.72	90.86	52.47
F7_5	84326	42.16M	79157	33.75M	93.87	96.21	89.9	51.37
F7_6	81357	40.68M	75517	32.19M	92.82	96.03	89.59	51.44
F14_1	84534	42.27M	71716	30.36M	84.84	98.75	96.05	52.58
F14_2	59404	29.70M	57734	23.99M	97.19	98.71	95.91	53.56
F14_3	58124	29.06M	56339	23.78M	96.93	98.04	94.07	53.13
F14_4	86924	43.46M	66494	28.08M	76.5	97.25	91.83	52.79
F14_5	55689	27.84M	53997	22.65M	96.96	98.57	95.72	52.89
F14_6	58491	29.25M	56976	24.06M	97.41	98.64	95.84	51.88
K_1	86213	43.11M	66152	27.71M	76.73	96.63	90.74	51.83
K_2	82343	41.17M	58350	24.30M	70.86	96.47	90.43	51.95
K_3	84638	42.32M	70372	29.47M	83.14	96.19	89.97	52.71
K_4	80989	40.49M	64257	27.20M	79.34	95.37	88.04	52.68
K_5	87515	43.76M	65865	27.47M	75.26	96.25	89.7	51.34
K_6	84108	42.05M	76063	32.33M	90.43	96.33	90.26	51.88
