# Supplementary material for: Epstein Barr virus infection in tree shrews alters the composition of gut microbiota and metabolome profile
Source: Virol J. 2023 Aug 8;20:177. doi: 10.1186/s12985-023-02147-3 (PMC10410904; doi:10.1186/s12985-023-02147-3)
Supplement: Supplementary file 5 — Supplementary Material 5 [file 12985_2023_2147_MOESM5_ESM.xlsx]

## Sheet: Sheet1
feature ID	F3_1	F3_2	F3_3	F3_4	F3_5	F3_6	F7_1	F7_2	F7_3	F7_4	F7_5	F7_6	F14_1	F14_2	F14_3	F14_4	F14_5	F14_6	K_1	K_2	K_3	K_4	K_5	K_6	Taxonomy
57ffcda523f20870604cf1e70a5bb1a7	10129	1454	185	37973	510	433	0	7932	6047	5058	54146	56179	36387	900	7111	7372	774	10345	7693	1167	99	11302	53	53225	d__Bacteria;p__Firmicutes;c__Bacilli;o__Lactobacillales;f__Streptococcaceae;g__Streptococcus;s__Streptococcus_equinus
e29b1dc32ad06fec40ea5cd7dbc43be0	159	42	0	12591	218	79	0	10359	8726	0	8621	848	0	0	13251	14840	34	138	1646	198	8887	8933	0	3281	d__Bacteria;p__Firmicutes;c__Bacilli;o__Lactobacillales;f__Streptococcaceae;g__Streptococcus;s__Streptococcus_unclassified
4dfe4b9ae6d9359e3b602b8d8155c7d2	0	0	242	943	4986	3206	16129	675	27089	893	451	1647	6317	0	0	0	0	0	0	0	0	2548	0	1019	d__Bacteria;p__Firmicutes;c__Bacilli;o__Lactobacillales;f__Streptococcaceae;g__Streptococcus;s__Streptococcus_equinus
c80b3d1adcf8ab54b1b218f44967ca20	2675	1223	263	137	9305	10869	803	6871	1678	1556	622	307	664	2529	449	406	10319	1298	1651	1118	4914	1909	1494	221	d__Bacteria;p__Firmicutes;c__Negativicutes;o__Selenomonadales;f__Veillonellaceae;g__Megamonas;s__Megamonas_unclassified
02934c4550551579ab8dc769b9a34b9a	5001	473	777	78	5958	3775	26	2569	2349	2001	955	617	4672	3986	1252	878	1371	1919	712	2035	9221	1263	1615	484	d__Bacteria;p__Firmicutes;c__Negativicutes;o__Selenomonadales;f__Veillonellaceae;g__Megamonas;s__Megamonas_unclassified
f76cabbe62a71ae4de10774e9c9008c5	180	17128	5695	11	21	31	25	0	45	3	40	155	21	697	161	48	1348	159	685	19	750	227	84	14	d__Bacteria;p__Epsilonbacteraeota;c__Campylobacteria;o__Campylobacterales;f__Helicobacteraceae;g__Helicobacter;s__Helicobacter_unclassified
ae7d8efb06e9c0ad71820823c3089849	656	240	9	2675	1348	1272	6	0	95	200	0	22	1955	8089	1238	713	3128	305	47	814	33	1359	0	47	d__Bacteria;p__Actinobacteria;c__Actinobacteria;o__Bifidobacteriales;f__Bifidobacteriaceae;g__Bifidobacterium;s__Bifidobacterium_longum
7902966d8a5ff7cf44af50070d8b028d	1285	484	128	45	99	288	143	347	629	3709	566	0	234	3502	265	214	530	1822	1931	448	855	504	6089	128	d__Bacteria;p__Bacteroidetes;c__Bacteroidia;o__Bacteroidales;f__Bacteroidaceae;g__Bacteroides;s__Bacteroides_plebeius
fd9276855a6e35641fbbd068c02a817b	0	0	0	0	124	149	20654	0	0	0	0	0	7	0	0	0	0	0	0	4	0	4	98	14	d__Bacteria;p__Firmicutes;c__Clostridia;o__Clostridiales;f__Clostridiaceae_1;g__Clostridium_sensu_stricto_1;s__Clostridium_sensu_stricto_1_unclassified
591ed1d6afd1e79ae33d6b6cd0c6b185	3173	713	0	57	1660	2312	435	2823	547	19	13	232	1748	70	246	1169	344	1315	496	60	39	2879	7	45	d__Bacteria;p__Proteobacteria;c__Gammaproteobacteria;o__Enterobacteriales;f__Enterobacteriaceae;g__Escherichia-Shigella;s__Escherichia-Shigella_unclassified
a3e5ed4f236ccc0603c2f0bb49cf6883	720	339	11	3595	919	854	0	7	97	1064	0	110	1577	117	2950	2368	81	1112	327	795	29	2618	8	12	d__Bacteria;p__Actinobacteria;c__Actinobacteria;o__Bifidobacteriales;f__Bifidobacteriaceae;g__Bifidobacterium;s__Bifidobacterium_kashiwanohense
3e8f1f45b896cd42593f5c19cbbd33df	854	5	4	3	3550	3777	0	2	889	0	0	550	51	47	621	977	24	678	0	121	0	3618	0	0	d__Bacteria;p__Firmicutes;c__Bacilli;o__Lactobacillales;f__Lactobacillaceae;g__Lactobacillus;s__Lactobacillus_sp.
20943a52bbc1df18883bf83a5e338e2e	1403	131	130	39	60	211	0	1809	0	546	60	106	0	0	241	649	11	2810	2370	1682	439	13	2813	164	d__Bacteria;p__Bacteroidetes;c__Bacteroidia;o__Bacteroidales;f__Prevotellaceae;g__Alloprevotella;s__uncultured_Alloprevotella_sp.
e7ecf161c5170f1f890ddd1537a2cbc5	162	5922	1376	124	28	21	448	91	96	31	34	0	0	435	3	0	2544	266	924	1500	237	30	58	92	d__Bacteria;p__Firmicutes;c__Bacilli;o__Bacillales;f__Family_XI;g__Gemella;s__Gemella_unclassified
0b598cdc2034cd9a7429a9be820676eb	456	3587	3715	157	239	215	6	0	5	6	5	3	304	637	11	50	2046	2492	0	0	0	0	6	13	d__Bacteria;p__Proteobacteria;c__Gammaproteobacteria;o__Betaproteobacteriales;f__Burkholderiaceae;g__Burkholderia-Caballeronia-Paraburkholderia;s__Burkholderia-Caballeronia-Paraburkholderia_unclassified
f1e191e430c52bd50d15a9265ab791e4	106	90	0	0	0	116	150	404	53	6006	124	17	155	656	42	226	123	218	1744	238	561	71	2108	115	d__Bacteria;p__Firmicutes;c__Clostridia;o__Clostridiales;f__Lachnospiraceae;g__Lachnoclostridium;s__Lachnoclostridium_edouardi
70f578befc979658c87d0f698ad29565	11	4506	1112	11	17	20	359	3542	79	450	10	130	47	806	68	0	55	10	49	1096	4	22	559	0	d__Bacteria;p__Epsilonbacteraeota;c__Campylobacteria;o__Campylobacterales;f__Campylobacteraceae;g__Campylobacter;s__Campylobacter_unclassified
12642e6aaa8986e8500a302e87b3aa0f	13	32	12370	0	11	9	10	0	13	0	0	0	13	0	0	0	0	6	0	66	0	0	6	15	d__Bacteria;p__Proteobacteria;c__Alphaproteobacteria;o__Rickettsiales;f__Mitochondria;g__Mitochondria_unclassified;s__Mitochondria_unclassified
4644ae5e47242883eace0cec9147b450	224	302	210	32	224	200	14	0	151	351	0	0	463	5253	311	169	1871	203	52	132	5	1215	15	763	d__Bacteria;p__Actinobacteria;c__Actinobacteria;o__Bifidobacteriales;f__Bifidobacteriaceae;g__Bifidobacterium;s__Bifidobacterium_saeculare
b8f7a34056af3c59994674a3e21a19a2	0	0	0	0	0	0	0	0	0	0	0	0	0	0	0	0	0	0	10	15	11647	0	8	0	d__Bacteria;p__Cyanobacteria;c__Oxyphotobacteria;o__Oxyphotobacteria_unclassified;f__Oxyphotobacteria_unclassified;g__Oxyphotobacteria_unclassified;s__Oxyphotobacteria_unclassified
37b045b8b813a01b731eb3fcb3acc195	1409	55	0	32	715	897	0	0	0	0	35	91	51	49	2369	1997	187	2212	160	57	0	0	5	8	d__Bacteria;p__Firmicutes;c__Negativicutes;o__Selenomonadales;f__Veillonellaceae;g__Megasphaera;s__Megasphaera_unclassified
f68d9b7a447905f340b84e1f3328bbd4	111	126	0	0	4339	2675	290	269	563	0	0	0	0	0	25	189	315	52	287	0	40	521	341	0	d__Bacteria;p__Firmicutes;c__Negativicutes;o__Selenomonadales;f__Veillonellaceae;g__Megamonas;s__Megamonas_unclassified
d2d444fd54bca80fbe5fa5a4c9be57fc	186	68	183	0	331	1056	0	1727	343	351	593	25	103	416	437	258	151	770	147	203	2267	72	192	61	d__Bacteria;p__Bacteroidetes;c__Bacteroidia;o__Bacteroidales;f__Bacteroidaceae;g__Bacteroides;s__Bacteroides_unclassified
1863da927632786400e97a9c9d6d7dc9	230	141	213	25	104	209	46	395	157	3337	65	0	257	1517	0	158	77	482	751	50	209	77	943	41	d__Bacteria;p__Firmicutes;c__Erysipelotrichia;o__Erysipelotrichales;f__Erysipelotrichaceae;g__Erysipelatoclostridium;s__Erysipelatoclostridium_sp._SNUG30386
e7e6f2faf0ff8303da11a972824d34d9	919	138	3	660	30	95	0	0	0	234	0	7	0	0	690	1485	1893	64	136	2911	5	22	81	0	d__Bacteria;p__Firmicutes;c__Clostridia;o__Clostridiales;f__Ruminococcaceae;g__Ruminococcaceae_unclassified;s__Ruminococcaceae_unclassified
c94cd05c0d0f34f8bd53237e5a79e4d7	711	82	96	0	35	137	9	976	0	328	0	0	0	0	114	371	0	1306	1253	925	238	0	1524	85	d__Bacteria;p__Bacteroidetes;c__Bacteroidia;o__Bacteroidales;f__Prevotellaceae;g__Alloprevotella;s__uncultured_Alloprevotella_sp.
56c5cce4fbe952ce31e659923fa9ccd2	207	81	16	44	48	112	0	0	0	829	221	39	364	816	437	703	211	745	0	904	1904	105	0	50	d__Bacteria;p__Bacteroidetes;c__Bacteroidia;o__Bacteroidales;f__Bacteroidaceae;g__Bacteroides;s__Bacteroides_coprophilus
39afceb9b3a69428d9b836f6cdf37b41	97	64	0	2056	1126	1213	0	0	75	58	0	0	386	507	279	163	838	62	0	624	0	185	0	0	d__Bacteria;p__Actinobacteria;c__Actinobacteria;o__Bifidobacteriales;f__Bifidobacteriaceae;g__Bifidobacterium;s__Bifidobacterium_longum
894fe86080eb6c2274dc1235a7ea244e	114	50	0	0	592	1233	0	70	1349	38	0	124	0	25	109	281	1817	1037	243	264	0	0	0	93	d__Bacteria;p__Bacteroidetes;c__Bacteroidia;o__Bacteroidales;f__Prevotellaceae;g__Prevotella_9;s__Prevotella_9_unclassified
058540ba4c2863468d33d9ebfa4a7aed	310	1762	365	3	12	13	569	19	91	1310	2	298	40	229	114	205	324	74	354	155	64	242	31	514	d__Bacteria;p__Epsilonbacteraeota;c__Campylobacteria;o__Campylobacterales;f__Helicobacteraceae;g__Helicobacter;s__Helicobacter_unclassified
4c165f000fa5c9ea5746e1b7d7ccd8c9	127	65	0	55	358	719	0	0	73	108	0	150	988	0	452	853	267	901	778	254	0	0	0	0	d__Bacteria;p__Bacteroidetes;c__Bacteroidia;o__Bacteroidales;f__Prevotellaceae;g__Prevotella_9;s__Prevotella_9_unclassified
5f778b651f308ad0f77971b0d4a44727	251	16	16	27	72	197	0	110	0	0	5	0	0	443	234	138	0	31	0	2595	1900	23	4	65	d__Bacteria;p__Bacteroidetes;c__Bacteroidia;o__Bacteroidales;f__Bacteroidaceae;g__Bacteroides;s__Bacteroides_unclassified
aa279c1008b2c378d3bc0ed92f90da65	6	24	5900	0	0	11	3	0	24	0	0	0	0	5	0	0	0	8	0	84	0	0	0	16	d__Bacteria;p__Cyanobacteria;c__Oxyphotobacteria;o__Oxyphotobacteria_unclassified;f__Oxyphotobacteria_unclassified;g__Oxyphotobacteria_unclassified;s__Oxyphotobacteria_unclassified
5601d2aa3c8cd239945113d8e02a5174	3	5	5998	0	0	0	0	0	0	0	0	0	0	0	0	0	5	0	4	0	0	0	0	0	d__Bacteria;p__Firmicutes;c__Bacilli;o__Lactobacillales;f__Streptococcaceae;g__Lactococcus;s__uncultured_Lactococcus_sp.
e2c30d6b5e194787e4ad9151da7108ef	71	1112	341	4	13	72	481	1196	0	203	42	119	43	179	32	160	448	48	48	180	342	119	173	147	d__Bacteria;p__Spirochaetes;c__Spirochaetia;o__Spirochaetales;f__Spirochaetaceae;g__Treponema_2;s__Treponema_2_unclassified
aee9cd0226b67192db1d6dca1b543503	195	250	74	0	0	0	27	176	48	1746	50	0	1693	0	30	21	55	56	221	132	0	290	222	42	d__Bacteria;p__Proteobacteria;c__Deltaproteobacteria;o__Desulfovibrionales;f__Desulfovibrionaceae;g__Desulfovibrio;s__uncultured_Desulfovibrio_sp.
d113401610f68c18cc39fc0f0c740735	391	142	10	8	158	124	169	1304	186	205	107	51	0	170	116	125	153	168	359	244	840	132	114	16	d__Bacteria;p__Firmicutes;c__Negativicutes;o__Selenomonadales;f__Veillonellaceae;g__Megamonas;s__Megamonas_unclassified
21b5d0278301c569452c8781529ff170	78	109	0	0	68	71	0	0	93	0	0	0	63	245	2407	1637	55	45	262	37	58	12	0	0	d__Bacteria;p__Firmicutes;c__Negativicutes;o__Selenomonadales;f__Veillonellaceae;g__Megasphaera;s__Megasphaera_unclassified
33fde9749fd938923a0a3ccb6f8a0f6b	539	449	42	49	122	141	0	582	469	103	38	34	0	233	0	88	396	324	500	0	138	748	0	0	d__Bacteria;p__Firmicutes;c__Negativicutes;o__Selenomonadales;f__Veillonellaceae;g__Megamonas;s__Megamonas_unclassified
fd4262fa0b2d2b1d52af1638feb30745	304	195	523	23	0	33	363	1233	568	0	0	33	0	29	0	57	326	113	64	0	238	796	0	0	d__Bacteria;p__Firmicutes;c__Negativicutes;o__Selenomonadales;f__Veillonellaceae;g__Megamonas;s__Megamonas_unclassified
6fadd59e1cb05cdbb355ec10a1d39116	0	0	6	0	0	0	0	0	66	8	0	0	152	70	2409	1755	0	0	291	0	92	43	0	0	d__Bacteria;p__Firmicutes;c__Negativicutes;o__Selenomonadales;f__Veillonellaceae;g__Megasphaera;s__Megasphaera_unclassified
5025a72413109248c9f0129a68c3e648	193	465	48	21	0	7	10	88	22	11	0	0	37	445	65	26	455	59	1999	146	312	31	277	42	d__Bacteria;p__Firmicutes;c__Clostridia;o__Clostridiales;f__Lachnospiraceae;g__Blautia;s__Blautia_sp._Marseille-P3201T
fef2aeb4476f2f55ec7aef83cb6fddec	4	14	22	0	9	27	2915	213	0	8	0	49	0	54	0	0	15	0	204	911	58	26	32	12	d__Bacteria;p__Fusobacteria;c__Fusobacteriia;o__Fusobacteriales;f__Fusobacteriaceae;g__Fusobacteriaceae_unclassified;s__Fusobacteriaceae_unclassified
8ba90c30f4a538932029cb05a325c9ce	338	0	20	66	214	485	0	0	282	0	0	57	136	0	824	420	161	525	0	780	144	46	17	57	d__Bacteria;p__Bacteroidetes;c__Bacteroidia;o__Bacteroidales;f__Prevotellaceae;g__Prevotella_9;s__Prevotella_9_unclassified
1076cfba4362ebcfa1b1ff6e6918efd2	102	74	0	27	0	0	0	0	0	109	21	0	0	1006	182	746	459	446	55	747	0	6	405	5	d__Bacteria;p__Bacteroidetes;c__Bacteroidia;o__Bacteroidales;f__Bacteroidaceae;g__Bacteroides;s__Bacteroides_barnesiae
19e968c7972fe0da5fee6dbc65c3fb0a	196	0	19	0	355	390	0	339	87	118	179	73	105	232	66	152	66	0	118	220	1312	227	0	28	d__Bacteria;p__Firmicutes;c__Negativicutes;o__Selenomonadales;f__Veillonellaceae;g__Megamonas;s__Megamonas_unclassified
3d7706fc6510931c3f47946d188e923e	616	172	0	16	78	169	21	93	6	1243	0	3	25	227	68	228	67	210	239	173	115	32	375	16	d__Bacteria;p__Bacteroidetes;c__Bacteroidia;o__Bacteroidales;f__Muribaculaceae;g__Muribaculaceae_unclassified;s__Muribaculaceae_unclassified
eab12ce3a8d7104e75d2361ebbb2dca2	24	0	0	0	43	45	0	0	0	0	0	3	0	0	0	0	0	0	0	4048	17	0	6	0	d__Bacteria;p__Firmicutes;c__Clostridia;o__Clostridiales;f__Peptostreptococcaceae;g__Peptoclostridium;s__Peptoclostridium_unclassified
8c2ebeebd19ee81d4cd807d63e33f561	198	324	146	39	449	391	0	496	454	72	31	25	27	183	0	70	338	109	0	0	44	724	48	0	d__Bacteria;p__Firmicutes;c__Negativicutes;o__Selenomonadales;f__Veillonellaceae;g__Megamonas;s__Megamonas_unclassified
5123547d102b0a746d116cc025f15c77	0	0	0	0	1174	2656	0	24	57	0	0	0	87	0	0	0	0	53	0	0	0	0	0	0	d__Bacteria;p__Proteobacteria;c__Gammaproteobacteria;o__Enterobacteriales;f__Enterobacteriaceae;g__Escherichia-Shigella;s__Escherichia-Shigella_unclassified
e535ffa082150d21bb9781f2f2724c9d	200	0	24	0	391	547	0	34	597	51	0	49	37	72	284	0	771	341	172	193	63	0	0	73	d__Bacteria;p__Bacteroidetes;c__Bacteroidia;o__Bacteroidales;f__Prevotellaceae;g__Prevotella_9;s__Prevotella_9_unclassified
c54809154d6827580682735a749c4a14	336	189	0	0	0	0	0	0	0	843	0	0	69	1063	0	24	101	515	550	0	0	0	0	0	d__Bacteria;p__Bacteroidetes;c__Bacteroidia;o__Bacteroidales;f__Bacteroidaceae;g__Bacteroides;s__Bacteroides_unclassified
717b7cbd0bf1509b2c39b82194445d09	151	607	9	84	6	16	24	0	0	0	19	8	130	1104	20	30	267	30	106	810	0	70	102	68	d__Bacteria;p__Firmicutes;c__Erysipelotrichia;o__Erysipelotrichales;f__Erysipelotrichaceae;g__Erysipelatoclostridium;s__Erysipelatoclostridium_unclassified
d74539bbd62c3fd90e5f269ead1a9981	15	10	0	51	1188	1476	20	0	245	10	0	144	0	8	46	258	0	25	10	79	0	0	0	11	d__Bacteria;p__Firmicutes;c__Negativicutes;o__Selenomonadales;f__Veillonellaceae;g__Megasphaera;s__Megasphaera_unclassified
6982a77dd486577ae5b31ddf79cd7bad	392	28	36	0	17	46	0	437	0	128	0	0	0	0	42	115	0	802	468	372	88	0	545	35	d__Bacteria;p__Bacteroidetes;c__Bacteroidia;o__Bacteroidales;f__Prevotellaceae;g__Alloprevotella;s__uncultured_Alloprevotella_sp.
0771bc129d7dde9f6b3153710bbc87e3	55	0	0	0	326	451	0	56	708	0	0	72	0	0	0	0	1120	513	103	111	0	0	0	0	d__Bacteria;p__Bacteroidetes;c__Bacteroidia;o__Bacteroidales;f__Prevotellaceae;g__Prevotella_9;s__Prevotella_9_unclassified
5a1031a24764e0f2d87aa044b7bc9dce	126	51	0	0	155	219	0	70	48	0	0	0	0	971	0	0	608	0	137	287	0	0	597	171	d__Bacteria;p__Firmicutes;c__Negativicutes;o__Selenomonadales;f__Veillonellaceae;g__Megamonas;s__Megamonas_unclassified
0c696ec7bc96e63a687a52564d5c287d	80	29	0	114	0	16	9	36	34	291	0	18	343	0	512	378	118	107	10	133	64	110	35	927	d__Bacteria;p__Actinobacteria;c__Coriobacteriia;o__Coriobacteriales;f__Coriobacteriaceae;g__Collinsella;s__Collinsella_tanakaei
4d432a50e008d9a209e0ecf1eea2bb14	58	178	0	0	0	31	0	0	0	67	0	98	7	1587	55	0	4	0	19	606	617	0	0	0	d__Bacteria;p__Bacteroidetes;c__Bacteroidia;o__Bacteroidales;f__Bacteroidaceae;g__Bacteroides;s__Bacteroides_coprocola
782345206ef16dbfc5217366dacea9a4	108	631	33	67	4	14	20	106	58	538	53	5	150	166	255	144	57	69	130	10	16	89	73	477	d__Bacteria;p__Actinobacteria;c__Coriobacteriia;o__Coriobacteriales;f__Coriobacteriaceae;g__Collinsella;s__Collinsella_provencensis
167635d0c78052c79e6a71f2757077bc	216	0	0	0	150	392	0	0	92	0	0	51	199	0	679	369	156	582	0	366	0	0	0	0	d__Bacteria;p__Bacteroidetes;c__Bacteroidia;o__Bacteroidales;f__Prevotellaceae;g__Prevotella_9;s__Prevotella_9_unclassified
f2e42ccc4cc7ee6acfa8e7121e456c63	89	141	0	40	0	0	0	0	117	822	115	210	0	64	7	20	171	60	72	167	70	283	714	36	d__Bacteria;p__Proteobacteria;c__Gammaproteobacteria;o__Aeromonadales;f__Succinivibrionaceae;g__Anaerobiospirillum;s__Anaerobiospirillum_succiniciproducens
6e2304f78dd27272742d016502aac382	150	24	0	0	152	309	0	0	50	10	0	62	228	0	784	425	167	520	0	158	0	0	0	29	d__Bacteria;p__Bacteroidetes;c__Bacteroidia;o__Bacteroidales;f__Prevotellaceae;g__Prevotella_9;s__Prevotella_9_unclassified
9380823ed95de982a4586b6624e93f3e	34	0	0	0	0	354	0	0	678	0	0	66	0	0	105	243	1093	179	92	97	0	0	0	0	d__Bacteria;p__Bacteroidetes;c__Bacteroidia;o__Bacteroidales;f__Prevotellaceae;g__Prevotella_9;s__Prevotella_9_unclassified
57eba064f932cfab25dce97175da4a59	0	0	0	0	0	0	2898	0	0	0	0	0	0	0	0	0	0	0	0	0	0	0	0	0	d__Bacteria;p__Firmicutes;c__Clostridia;o__Clostridiales;f__Clostridiaceae_1;g__Clostridium_sensu_stricto_1;s__Clostridium_sensu_stricto_1_unclassified
ee906401773bea35c91e072a4378289b	41	111	8	0	8	41	34	178	0	19	27	0	6	38	0	35	43	17	301	424	54	7	1369	25	d__Bacteria;p__Firmicutes;c__Erysipelotrichia;o__Erysipelotrichales;f__Erysipelotrichaceae;g__Erysipelatoclostridium;s__Erysipelatoclostridium_unclassified
d7463dce1ab4db9cf8f134047723bc85	220	13	14	16	114	118	76	0	76	13	0	16	9	452	173	66	11	45	10	1014	257	25	12	4	d__Bacteria;p__Firmicutes;c__Clostridia;o__Clostridiales;f__Lachnospiraceae;g__Ruminococcus]_gnavus_group;s__Ruminococcus]_gnavus_group_unclassified
a776741d7ef39cb2adf17a07b0aac384	46	69	11	0	0	0	14	179	0	528	20	0	216	159	0	29	0	56	360	89	181	99	630	0	d__Bacteria;p__Firmicutes;c__Clostridia;o__Clostridiales;f__Lachnospiraceae;g__Lachnospiraceae_unclassified;s__Lachnospiraceae_unclassified
1dfdcd7db65f345b41fbdf1d04386565	278	68	0	5	0	0	24	139	109	56	12	0	31	51	22	195	45	59	646	174	90	38	538	0	d__Bacteria;p__Bacteroidetes;c__Bacteroidia;o__Bacteroidales;f__Tannerellaceae;g__Parabacteroides;s__Parabacteroides_unclassified
9b1388032f88ebf59229bf8f0f6efe58	31	0	0	0	178	379	0	0	533	0	0	0	0	0	109	94	741	284	72	96	20	0	0	0	d__Bacteria;p__Bacteroidetes;c__Bacteroidia;o__Bacteroidales;f__Prevotellaceae;g__Prevotella_9;s__Prevotella_9_unclassified
fa15627cbeb0caa1baae71f8a0be47bf	0	0	1729	0	0	0	0	0	0	0	0	0	0	0	0	0	0	0	348	385	47	0	0	0	d__Bacteria;p__Proteobacteria;c__Gammaproteobacteria;o__Pasteurellales;f__Pasteurellaceae;g__Pasteurellaceae_unclassified;s__Pasteurellaceae_unclassified
03e26352179d08199435284f371c87f7	0	0	0	0	0	0	0	0	0	0	0	0	0	0	0	0	0	0	0	0	2494	0	0	0	d__Bacteria;p__Proteobacteria;c__Alphaproteobacteria;o__Rickettsiales;f__Mitochondria;g__Mitochondria_unclassified;s__Mitochondria_unclassified
f7c3650f627a482ac5252096b16b52ce	8	1237	7	16	0	0	0	0	0	0	0	11	0	0	0	0	930	0	36	81	30	22	16	0	d__Bacteria;p__Firmicutes;c__Bacilli;o__Lactobacillales;f__Streptococcaceae;g__Streptococcus;s__Streptococcus_parasanguinis
52b02f629fea45643a10b36492b013ed	0	0	0	0	0	0	2374	0	0	0	0	0	0	0	0	0	0	0	0	0	0	0	0	0	d__Bacteria;p__Firmicutes;c__Clostridia;o__Clostridiales;f__Clostridiaceae_1;g__Clostridium_sensu_stricto_1;s__Clostridium_sensu_stricto_1_unclassified
87fbdf347725e720d26439eb50d7c1d9	0	0	0	0	0	0	0	2370	0	0	0	0	0	0	0	0	0	0	0	0	0	0	0	0	d__Bacteria;p__Bacteroidetes;c__Bacteroidia;o__Bacteroidales;f__Bacteroidaceae;g__Bacteroides;s__Bacteroides_caecigallinarum
b324d8bd3ba7d690428059e91f2bfc9b	98	0	0	0	0	0	0	0	0	0	0	0	0	0	0	0	0	34	754	0	0	0	1345	0	d__Bacteria;p__Bacteroidetes;c__Bacteroidia;o__Bacteroidales;f__Bacteroidaceae;g__Bacteroides;s__Bacteroides_sp._AR20
af58b7464f7d2012aca93e2be8d30da8	22	1615	74	0	0	3	53	16	29	7	102	29	0	18	66	52	35	10	6	17	32	27	6	0	d__Bacteria;p__Epsilonbacteraeota;c__Campylobacteria;o__Campylobacterales;f__Helicobacteraceae;g__Helicobacter;s__Helicobacter_unclassified
b65f0ae345495616c4355153b37a9695	72	3	0	324	31	56	3	14	39	29	0	4	382	22	555	241	63	17	34	72	59	99	0	92	d__Bacteria;p__Actinobacteria;c__Coriobacteriia;o__Coriobacteriales;f__Coriobacteriaceae;g__Collinsella;s__Collinsella_stercoris
798778e9b892e992e14ae67d1edb4f49	0	0	0	0	0	0	0	0	0	0	0	0	48	0	1085	843	0	0	186	0	48	0	0	0	d__Bacteria;p__Firmicutes;c__Negativicutes;o__Selenomonadales;f__Veillonellaceae;g__Megasphaera;s__Megasphaera_unclassified
d733f8b63768d8043862e86a583afb18	0	0	0	0	0	0	2199	0	0	0	0	0	0	0	0	0	0	0	0	0	0	0	0	0	d__Bacteria;p__Fusobacteria;c__Fusobacteriia;o__Fusobacteriales;f__Fusobacteriaceae;g__Fusobacterium;s__Fusobacterium_unclassified
95da79db3ee9c61dfe578369035d703a	0	0	0	142	0	0	0	82	1639	0	0	0	0	0	0	0	0	0	0	0	0	317	0	0	d__Bacteria;p__Firmicutes;c__Bacilli;o__Lactobacillales;f__Streptococcaceae;g__Streptococcus;s__Streptococcus_infantarius
14e1e85c0c73c9ea544db24bb16d24ac	0	0	0	0	0	0	0	0	0	0	0	0	0	0	51	2088	0	0	0	0	0	0	0	0	d__Bacteria;p__Firmicutes;c__Negativicutes;o__Selenomonadales;f__Veillonellaceae;g__Megasphaera;s__Megasphaera_unclassified
565abcf4a94dd09dfd372569b4d64b77	48	39	10	0	0	0	0	0	0	61	0	0	0	610	38	310	230	136	42	261	0	0	284	0	d__Bacteria;p__Bacteroidetes;c__Bacteroidia;o__Bacteroidales;f__Bacteroidaceae;g__Bacteroides;s__Bacteroides_barnesiae
fda03970bff956b040c2be7bb06092a7	188	57	0	0	354	386	0	210	164	0	0	0	0	143	0	0	248	84	0	0	0	222	0	0	d__Bacteria;p__Firmicutes;c__Negativicutes;o__Selenomonadales;f__Veillonellaceae;g__Megamonas;s__Megamonas_unclassified
22f8efd2b123f23669fad667cfee6ab4	85	92	0	0	0	0	5	0	58	499	80	169	0	0	0	0	164	39	47	113	0	95	593	0	d__Bacteria;p__Proteobacteria;c__Gammaproteobacteria;o__Aeromonadales;f__Succinivibrionaceae;g__Anaerobiospirillum;s__Anaerobiospirillum_succiniciproducens
168ab6dd0dc826f9c5f7d027cf24a0df	100	36	0	0	188	177	0	0	0	37	0	49	246	0	161	193	25	345	278	127	0	0	0	0	d__Bacteria;p__Bacteroidetes;c__Bacteroidia;o__Bacteroidales;f__Prevotellaceae;g__Prevotella_9;s__Prevotella_9_unclassified
bf43e691b146ffa9c105ee5d63d55dea	52	84	0	12	3	9	3	215	53	159	2	0	101	682	22	16	86	0	69	68	25	35	201	40	d__Bacteria;p__Firmicutes;c__Clostridia;o__Clostridiales;f__Eubacteriaceae;g__Eubacterium;s__Eubacterium_limosum
87201741e31efaaeefad9b4a6271c887	163	170	0	0	0	6	0	3	0	146	0	0	21	908	69	0	235	11	35	26	0	44	15	61	d__Bacteria;p__Firmicutes;c__Clostridia;o__Clostridiales;f__Ruminococcaceae;g__Subdoligranulum;s__Subdoligranulum_unclassified
6d937f5908c2d7390d0910601bd3d1fc	71	63	0	0	0	228	0	0	83	0	0	0	0	0	279	670	77	255	86	78	0	0	0	0	d__Bacteria;p__Bacteroidetes;c__Bacteroidia;o__Bacteroidales;f__Prevotellaceae;g__Prevotella_9;s__Prevotella_9_unclassified
da2a6a6ddf30d98f4f6ba2404eb8537f	168	56	0	0	0	0	0	0	0	525	0	0	40	554	0	0	56	232	236	0	0	0	0	0	d__Bacteria;p__Bacteroidetes;c__Bacteroidia;o__Bacteroidales;f__Bacteroidaceae;g__Bacteroides;s__Bacteroides_unclassified
8b2507ec1191098e320f0b46c841ace5	271	54	17	0	0	0	31	95	0	152	0	0	67	4	0	60	15	83	326	114	0	0	473	36	d__Bacteria;p__Bacteroidetes;c__Bacteroidia;o__Bacteroidales;f__Bacteroidaceae;g__Bacteroides;s__Bacteroides_sp._Marseille-P3684
2af29afc7d32485ee8c5d2f38ff016c6	0	0	0	0	521	1207	0	0	0	0	0	0	35	0	0	0	0	0	0	0	0	0	0	0	d__Bacteria;p__Proteobacteria;c__Gammaproteobacteria;o__Enterobacteriales;f__Enterobacteriaceae;g__Escherichia-Shigella;s__Escherichia-Shigella_unclassified
000218ca73af7644d5e66e9c9869b773	0	307	463	0	0	0	114	0	9	0	0	0	3	97	0	0	343	0	64	172	128	0	44	8	d__Bacteria;p__Proteobacteria;c__Gammaproteobacteria;o__Pasteurellales;f__Pasteurellaceae;g__Pasteurellaceae_unclassified;s__Pasteurellaceae_unclassified
c71004d0268912827824a77898524104	36	19	0	0	0	0	0	0	0	56	0	0	0	377	38	471	106	301	0	86	0	0	120	0	d__Bacteria;p__Bacteroidetes;c__Bacteroidia;o__Bacteroidales;f__Bacteroidaceae;g__Bacteroides;s__Bacteroides_barnesiae
1473c4ce2301257359f804af04b78227	0	0	0	0	0	0	0	0	0	1088	0	0	0	0	0	0	0	0	202	0	0	0	307	0	d__Bacteria;p__Firmicutes;c__Clostridia;o__Clostridiales;f__Lachnospiraceae;g__Lachnoclostridium;s__Lachnoclostridium_edouardi
89f8599b3172c17ebec0c45f1578613f	388	144	0	0	0	0	0	0	42	29	7	0	0	0	0	0	23	117	483	0	0	11	205	106	d__Bacteria;p__Bacteroidetes;c__Bacteroidia;o__Bacteroidales;f__Tannerellaceae;g__Parabacteroides;s__uncultured_Parabacteroides_sp.
ef1cf51ea0c6b6a9a4e19a8f6c4d36f1	320	83	0	0	0	0	0	45	0	283	0	0	161	0	0	83	40	204	146	0	0	0	124	41	d__Bacteria;p__Bacteroidetes;c__Bacteroidia;o__Bacteroidales;f__Prevotellaceae;g__Prevotellaceae_UCG-001;s__Prevotellaceae_UCG-001_unclassified
a7583cea21afe3681a296f1dac35d073	0	555	9	0	0	0	239	16	0	0	0	0	0	20	0	0	164	0	255	106	0	0	93	62	d__Bacteria;p__Firmicutes;c__Erysipelotrichia;o__Erysipelotrichales;f__Erysipelotrichaceae;g__Erysipelotrichaceae_UCG-004;s__Erysipelotrichaceae_UCG-004_unclassified
b417841921e3cf8467564c1a487638df	212	0	0	0	0	425	0	0	206	0	0	0	0	0	215	0	234	158	0	0	37	0	0	18	d__Bacteria;p__Bacteroidetes;c__Bacteroidia;o__Bacteroidales;f__Prevotellaceae;g__Prevotella_9;s__Prevotella_9_unclassified
83632006c172555570c5f80fa5ae87f4	179	60	0	0	47	85	0	30	29	54	0	0	0	75	11	94	73	79	249	156	0	26	223	10	d__Bacteria;p__Proteobacteria;c__Gammaproteobacteria;o__Betaproteobacteriales;f__Burkholderiaceae;g__Parasutterella;s__Parasutterella_unclassified
2e767d6b2ebfd6007673eeb64abbef02	0	0	0	0	6	0	0	0	0	418	76	60	96	0	0	0	0	0	805	0	0	0	0	0	d__Bacteria;p__Deferribacteres;c__Deferribacteres;o__Deferribacterales;f__Deferribacteraceae;g__Mucispirillum;s__Mucispirillum_schaedleri
6328a8c263f5155226d75aa791f72e58	211	0	0	2	0	0	25	332	0	62	0	0	7	11	0	6	0	83	85	0	97	28	489	20	d__Bacteria;p__Bacteroidetes;c__Bacteroidia;o__Bacteroidales;f__Prevotellaceae;g__Prevotellaceae_Ga6A1_group;s__Prevotellaceae_Ga6A1_group_unclassified
f977f8aa988f4aa5bd8af1afee1c34e1	13	40	44	53	0	18	29	40	7	68	8	0	20	410	18	12	122	0	18	324	20	9	92	65	d__Bacteria;p__Firmicutes;c__Erysipelotrichia;o__Erysipelotrichales;f__Erysipelotrichaceae;g__Erysipelatoclostridium;s__Erysipelatoclostridium_ramosum
4761584ed09f3afc4723a5f012cb9e86	119	31	0	0	150	148	0	73	36	140	0	0	74	97	0	0	56	142	74	108	11	0	156	0	d__Bacteria;p__Firmicutes;c__Negativicutes;o__Selenomonadales;f__Acidaminococcaceae;g__Phascolarctobacterium;s__Phascolarctobacterium_unclassified
5a6e67e9b64d69e0696a04f3bd0c6110	103	0	0	13	0	0	0	2	0	29	0	9	0	184	89	95	49	0	242	427	38	49	13	39	d__Bacteria;p__Firmicutes;c__Clostridia;o__Clostridiales;f__Ruminococcaceae;g__Butyricicoccus;s__Butyricicoccus_unclassified
dfd258307cf4d1bddabb62acd9dd9dfd	106	11	0	0	0	72	0	0	28	0	0	57	188	0	130	192	113	333	0	96	0	0	0	14	d__Bacteria;p__Bacteroidetes;c__Bacteroidia;o__Bacteroidales;f__Prevotellaceae;g__Prevotella_9;s__Prevotella_9_unclassified
def7a4bb2808d112e04dbd3b6bb493c1	0	0	1133	0	0	0	48	0	0	0	0	0	0	26	0	0	0	0	64	0	0	27	0	0	d__Bacteria;p__Proteobacteria;c__Gammaproteobacteria;o__Pasteurellales;f__Pasteurellaceae;g__Pasteurellaceae_unclassified;s__Pasteurellaceae_unclassified
77c117a5ba526e04851e395ed9e9d72a	10	552	0	0	0	0	0	0	0	31	0	11	0	0	0	0	175	10	0	291	0	0	218	0	d__Bacteria;p__Firmicutes;c__Erysipelotrichia;o__Erysipelotrichales;f__Erysipelotrichaceae;g__Erysipelotrichaceae_UCG-004;s__Erysipelotrichaceae_UCG-004_unclassified
5fb9bc52f8492813cc58a32ad0050e6d	101	0	0	0	0	0	0	0	0	0	0	23	0	983	0	0	0	0	0	0	0	0	0	179	d__Bacteria;p__Firmicutes;c__Negativicutes;o__Selenomonadales;f__Veillonellaceae;g__Megamonas;s__Megamonas_unclassified
d8b086053ae9a9830ad985f087a28cf3	113	4	7	0	0	6	22	341	27	96	0	0	0	12	3	25	5	40	252	71	62	20	90	7	d__Bacteria;p__Bacteroidetes;c__Bacteroidia;o__Bacteroidales;f__Bacteroidaceae;g__Bacteroides;s__Bacteroides_clarus
e5af899f8602c43482d166475645134b	12	178	203	2	12	18	10	36	24	4	16	39	14	34	0	0	49	50	133	231	75	16	23	9	d__Bacteria;p__Proteobacteria;c__Alphaproteobacteria;o__Sphingomonadales;f__Sphingomonadaceae;g__Sphingopyxis;s__Sphingopyxis_sp._DS68-4
5c32f33b767ab191b7288e2d1b639fb6	99	78	0	553	0	0	0	0	0	0	0	0	0	0	0	0	90	366	0	0	0	0	0	0	d__Bacteria;p__Firmicutes;c__Bacilli;o__Lactobacillales;f__Streptococcaceae;g__Streptococcus;s__uncultured_Streptococcus_sp.
ad6506f8f168b15f3c818332758706fe	34	237	90	48	0	0	0	0	0	0	0	21	0	15	0	0	160	0	339	161	49	11	0	17	d__Bacteria;p__Firmicutes;c__Bacilli;o__Bacillales;f__Family_XI;g__Gemella;s__Gemella_unclassified
1c7e841b3d4e5a11c5d1d74cce384bbf	61	0	0	0	0	0	0	0	0	0	0	0	0	42	35	0	0	0	0	658	385	0	0	0	d__Bacteria;p__Bacteroidetes;c__Bacteroidia;o__Bacteroidales;f__Bacteroidaceae;g__Bacteroides;s__Bacteroides_unclassified
25c621c239fb41bf1e26fe867be1fc21	0	17	323	0	0	0	187	0	0	0	0	14	0	0	0	0	0	0	421	63	151	0	0	0	d__Bacteria;p__Proteobacteria;c__Gammaproteobacteria;o__Pasteurellales;f__Pasteurellaceae;g__Rodentibacter;s__Rodentibacter_pneumotropicus
8d5322437d2d79fea0847bfe6160834f	316	32	0	0	429	390	0	0	0	0	0	0	0	0	0	0	0	0	0	0	0	0	0	0	d__Bacteria;p__Proteobacteria;c__Gammaproteobacteria;o__Enterobacteriales;f__Enterobacteriaceae;g__Escherichia-Shigella;s__Escherichia-Shigella_unclassified
e046766fb8952e0209483cb7d6846864	123	27	0	22	10	33	5	0	0	99	0	0	0	74	85	107	48	128	226	125	24	0	0	0	d__Bacteria;p__Bacteroidetes;c__Bacteroidia;o__Bacteroidales;f__Prevotellaceae;g__Prevotella;s__Prevotella_lascolaii
d0e8ee420d6e3836558a370466d77a4b	0	26	0	0	0	0	0	0	0	26	0	0	0	0	0	56	0	0	8	0	0	0	975	42	d__Bacteria;p__Bacteroidetes;c__Bacteroidia;o__Bacteroidales;f__Bacteroidaceae;g__Bacteroides;s__Bacteroides_caecigallinarum
ef213128514c6acd147e2d182031965b	19	0	0	542	66	114	0	0	0	0	0	0	41	16	240	31	0	0	0	0	0	55	0	0	d__Bacteria;p__Actinobacteria;c__Actinobacteria;o__Bifidobacteriales;f__Bifidobacteriaceae;g__Bifidobacterium;s__Bifidobacterium_kashiwanohense
ab0a66b89adfd90ce4528d9ab35510af	129	0	0	0	0	0	0	0	8	0	0	0	7	18	0	0	0	53	525	0	18	14	340	7	d__Bacteria;p__Firmicutes;c__Clostridia;o__Clostridiales;f__Clostridiaceae;g__Clostridium;s__uncultured_Clostridium_sp.
ef1c7072aeccdc392056df4560c9a551	33	0	44	0	390	267	0	0	0	48	0	0	79	123	0	0	18	0	0	37	30	0	46	0	d__Bacteria;p__Firmicutes;c__Negativicutes;o__Selenomonadales;f__Veillonellaceae;g__Megamonas;s__Megamonas_unclassified
f1a9c19264d3a745e6c50466c210e48e	70	19	0	0	0	0	0	44	8	452	2	0	52	5	0	13	0	5	200	6	0	105	116	16	d__Bacteria;p__Firmicutes;c__Clostridia;o__Clostridiales;f__Ruminococcaceae;g__Anaerotruncus;s__Anaerotruncus_sp.
d387668d49f5ac57194ff09ce22fd5c5	0	0	6	0	13	44	421	33	0	0	0	0	9	56	0	0	0	2	449	72	0	0	0	0	d__Bacteria;p__Fusobacteria;c__Fusobacteriia;o__Fusobacteriales;f__Fusobacteriaceae;g__Fusobacterium;s__Fusobacterium_unclassified
cfaeed5ecce80c040255b69c57e27087	0	0	0	0	0	6	0	0	20	219	30	56	254	5	0	0	0	0	454	0	0	0	0	0	d__Bacteria;p__Deferribacteres;c__Deferribacteres;o__Deferribacterales;f__Deferribacteraceae;g__Mucispirillum;s__uncultured_Mucispirillum_sp.
1e369ca1f31fdf0b0b10bbcd92d45a59	140	38	0	2	14	29	0	0	64	76	6	0	0	0	0	186	21	33	269	0	38	24	49	37	d__Bacteria;p__Bacteroidetes;c__Bacteroidetes_unclassified;o__Bacteroidetes_unclassified;f__Bacteroidetes_unclassified;g__Bacteroidetes_unclassified;s__Bacteroidetes_unclassified
0d706b984221ab329a8816d087e5ecf1	0	0	68	0	414	274	0	0	0	0	0	0	129	134	0	0	0	0	0	0	0	0	0	0	d__Bacteria;p__Firmicutes;c__Negativicutes;o__Selenomonadales;f__Veillonellaceae;g__Megamonas;s__Megamonas_unclassified
419a96a2626e2fdf770e0b142fc92502	47	65	0	42	0	3	11	28	17	38	69	10	37	62	32	52	58	10	202	55	44	7	46	74	d__Bacteria;p__Firmicutes;c__Erysipelotrichia;o__Erysipelotrichales;f__Erysipelotrichaceae;g__Catenisphaera;s__Catenisphaera_unclassified
2e5175bf365d906bd4969f3ee105baf2	52	147	0	0	0	83	0	474	32	29	0	0	0	0	0	0	89	32	0	0	38	0	0	0	d__Bacteria;p__Firmicutes;c__Negativicutes;o__Selenomonadales;f__Veillonellaceae;g__Megamonas;s__Megamonas_unclassified
bb0502c0c36b1c5da86e615c6850ef13	42	0	80	0	0	0	19	70	13	19	14	0	116	3	0	0	0	0	51	124	10	0	398	5	d__Bacteria;p__Fusobacteria;c__Fusobacteriia;o__Fusobacteriales;f__Fusobacteriaceae;g__Fusobacterium;s__uncultured_Fusobacterium_sp.
ca38c5928ff8bfacaffd1e93460638cf	0	0	0	0	0	57	0	0	140	0	0	48	0	0	80	0	0	75	0	0	0	559	0	0	d__Bacteria;p__Firmicutes;c__Bacilli;o__Lactobacillales;f__Lactobacillaceae;g__Lactobacillus;s__Lactobacillus_sp.
6590d0ddb3d6f28dfdac23f6a65903f3	0	0	0	0	50	118	0	0	0	33	0	45	0	0	71	136	0	240	201	53	0	0	0	0	d__Bacteria;p__Bacteroidetes;c__Bacteroidia;o__Bacteroidales;f__Prevotellaceae;g__Prevotella_9;s__Prevotella_9_unclassified
f8791267eb94bb8f9f16968404a26d23	251	166	9	4	0	0	0	41	2	16	7	0	13	5	13	191	86	46	19	0	2	0	18	29	d__Bacteria;p__Firmicutes;c__Clostridia;o__Clostridiales;f__Ruminococcaceae;g__Eubacterium]_coprostanoligenes_group;s__Eubacterium]_coprostanoligenes_group_unclassified
c5bd08bdf63c02ef93b7cef918644ecf	0	0	37	0	0	73	0	0	0	329	0	0	0	311	110	52	0	0	0	0	0	0	0	0	d__Bacteria;p__Bacteroidetes;c__Bacteroidia;o__Bacteroidales;f__Bacteroidaceae;g__Bacteroides;s__Bacteroides_unclassified
d1c65f890624768209d3d96c19d3f937	108	0	0	0	300	361	0	0	0	0	0	0	0	0	0	135	0	0	0	0	0	0	0	0	d__Bacteria;p__Firmicutes;c__Bacilli;o__Lactobacillales;f__Lactobacillaceae;g__Lactobacillus;s__Lactobacillus_sp.
58722849daf90476c3aa1c92deb1e601	25	0	0	0	0	0	0	0	0	0	0	0	9	149	32	170	92	45	21	236	0	0	121	0	d__Bacteria;p__Bacteroidetes;c__Bacteroidia;o__Bacteroidales;f__Bacteroidaceae;g__Bacteroides;s__Bacteroides_barnesiae
59f24b1083661b79c1a216582a0a3b5e	81	4	28	4	0	0	16	46	0	17	16	0	33	78	24	39	128	0	214	23	32	0	55	37	d__Bacteria;p__Firmicutes;c__Clostridia;o__Clostridiales;f__Ruminococcaceae;g__Ruminococcaceae_UCG-014;s__Ruminococcaceae_UCG-014_unclassified
b62806b1ed3e56afdb4f9061d3524ecb	40	26	0	0	87	8	0	8	0	57	0	186	8	0	65	58	30	12	189	0	77	0	0	0	d__Bacteria;p__Proteobacteria;c__Deltaproteobacteria;o__Desulfovibrionales;f__Desulfovibrionaceae;g__Desulfovibrio;s__uncultured_Desulfovibrio_sp.
df9424fcfc1ed72d89a7fd4e80828891	18	62	0	0	0	0	0	0	12	84	0	0	0	14	0	0	5	0	186	136	31	29	272	0	d__Bacteria;p__Bacteroidetes;c__Bacteroidia;o__Bacteroidales;f__Prevotellaceae;g__Paraprevotella;s__Paraprevotella_unclassified
2e0e57f3cfb76ff74be3d09c87783fb9	29	60	0	0	0	0	0	0	0	403	0	0	27	24	9	55	104	17	12	83	0	0	0	24	d__Bacteria;p__Bacteroidetes;c__Bacteroidia;o__Bacteroidales;f__Bacteroidaceae;g__Bacteroides;s__Bacteroides_unclassified
a1fafae7cf1f458cd267102baabadf64	133	0	0	0	0	0	0	12	0	144	3	0	0	0	0	0	0	77	29	13	101	28	253	37	d__Bacteria;p__Proteobacteria;c__Gammaproteobacteria;o__Aeromonadales;f__Succinivibrionaceae;g__Succinivibrio;s__uncultured_Succinivibrio_sp.
0c89431284e1d0feb78f9d3007dd6da6	7	96	596	0	0	0	42	0	0	8	0	0	0	0	0	0	11	3	4	30	0	0	14	5	d__Bacteria;p__Spirochaetes;c__Brachyspirae;o__Brachyspirales;f__Brachyspiraceae;g__Brachyspira;s__Brachyspira_unclassified
b3b8fece93cb2029d4669013ada23518	0	145	5	4	0	0	0	75	19	79	0	0	0	0	0	0	8	0	248	127	0	0	70	33	d__Bacteria;p__Bacteroidetes;c__Bacteroidia;o__Bacteroidales;f__Bacteroidaceae;g__Bacteroides;s__Bacteroides_unclassified
a71de427bbd61a1167354d2f42b3f481	0	0	0	13	37	45	0	0	0	0	0	0	31	435	56	0	148	0	0	0	0	47	0	0	d__Bacteria;p__Actinobacteria;c__Actinobacteria;o__Bifidobacteriales;f__Bifidobacteriaceae;g__Bifidobacterium;s__Bifidobacterium_pullorum
596d6815ce9c8d5acf088b748f5803fb	37	0	0	0	132	100	0	0	100	0	0	73	0	0	69	58	0	47	0	0	0	190	0	0	d__Bacteria;p__Firmicutes;c__Bacilli;o__Lactobacillales;f__Lactobacillaceae;g__Lactobacillus;s__Lactobacillus_sp.
997e446fd523f44b533688019e666f8b	113	58	0	0	0	0	21	150	0	15	15	0	16	0	0	30	0	10	35	0	0	0	308	18	d__Bacteria;p__Firmicutes;c__Clostridia;o__Clostridiales;f__Lachnospiraceae;g__Kineothrix;s__Kineothrix_alysoides
a7aa4a9c9a987e46d3f0330457f15693	224	83	0	0	0	0	0	55	0	0	0	44	0	0	0	87	0	67	0	0	0	222	0	0	d__Bacteria;p__Proteobacteria;c__Gammaproteobacteria;o__Enterobacteriales;f__Enterobacteriaceae;g__Escherichia-Shigella;s__Escherichia-Shigella_unclassified
d8331fd001c861eb511eaa422b3b4c65	79	34	0	0	0	0	0	15	0	101	7	0	24	0	17	79	39	24	13	82	0	0	264	0	d__Bacteria;p__Bacteroidetes;c__Bacteroidia;o__Bacteroidales;f__Barnesiellaceae;g__Barnesiella;s__Barnesiella_unclassified
b31329e8140099b00581909fe7e45d7e	48	21	3	3	0	0	11	74	77	30	15	2	65	0	5	55	5	54	135	0	7	20	65	77	d__Bacteria;p__Firmicutes;c__Clostridia;o__Clostridiales;f__Lachnospiraceae;g__Blautia;s__Blautia_sp._Marseille-P3201T
1690959efb04b1a48c43730cb5469882	0	0	770	0	0	0	0	0	0	0	0	0	0	0	0	0	0	0	0	0	0	0	0	0	d__Bacteria;p__Proteobacteria;c__Gammaproteobacteria;o__Enterobacterales;f__Enterobacteriaceae;g__Enterobacteriaceae_unclassified;s__Enterobacteriaceae_unclassified
662d7f46acdd315b8fe015ee3a0d46dc	107	52	104	0	0	0	0	6	14	12	35	7	27	112	0	0	13	58	65	59	33	10	41	0	d__Bacteria;p__Firmicutes;c__Firmicutes_unclassified;o__Firmicutes_unclassified;f__Firmicutes_unclassified;g__Firmicutes_unclassified;s__Firmicutes_unclassified
03ac181bf688f0927a75a75d6edeeb0c	27	0	0	290	65	47	0	0	0	0	0	0	39	0	170	27	0	16	0	0	0	72	0	0	d__Bacteria;p__Actinobacteria;c__Actinobacteria;o__Bifidobacteriales;f__Bifidobacteriaceae;g__Bifidobacterium;s__uncultured_Bifidobacterium_sp.
833b84607614f54b674fe6b718898f54	639	16	0	0	0	0	0	0	0	0	0	0	0	0	0	0	0	27	50	21	0	0	0	0	d__Bacteria;p__Firmicutes;c__Clostridia;o__Clostridiales;f__Ruminococcaceae;g__Anaerofilum;s__uncultured_Anaerofilum_sp.
c19cbee4140741684b8c6402f7114fe9	0	0	9	0	0	0	0	17	9	7	0	0	0	0	0	0	0	6	54	169	33	19	408	14	d__Bacteria;p__Firmicutes;c__Erysipelotrichia;o__Erysipelotrichales;f__Erysipelotrichaceae;g__Erysipelatoclostridium;s__Erysipelatoclostridium_unclassified
88fa90c9a0b9e930e4315ebdb774e1f2	62	70	6	0	0	0	7	14	14	0	0	0	142	140	0	0	7	7	99	0	0	4	113	49	d__Bacteria;p__Firmicutes;c__Clostridia;o__Clostridiales;f__Lachnospiraceae;g__Lachnospiraceae_unclassified;s__Lachnospiraceae_unclassified
17d79a5044a0d0cc17fadfb3dd54b121	0	0	0	0	0	0	0	0	0	0	0	0	0	0	0	0	35	11	0	0	0	8	673	0	d__Bacteria;p__Bacteroidetes;c__Bacteroidetes_unclassified;o__Bacteroidetes_unclassified;f__Bacteroidetes_unclassified;g__Bacteroidetes_unclassified;s__Bacteroidetes_unclassified
3c3fba1ee9799b041c4ae0f5af49029a	61	22	0	0	0	0	0	0	11	157	0	0	0	0	24	0	0	43	159	45	0	126	54	19	d__Bacteria;p__Proteobacteria;c__Deltaproteobacteria;o__Desulfovibrionales;f__Desulfovibrionaceae;g__Desulfovibrio;s__Desulfovibrio_unclassified
f452dca4e5a0dda0501b943e10ff16cc	265	0	0	0	0	0	0	0	0	0	0	0	0	0	0	0	27	425	0	0	0	0	0	0	d__Bacteria;p__Firmicutes;c__Negativicutes;o__Selenomonadales;f__Veillonellaceae;g__Megasphaera;s__Megasphaera_unclassified
909ba52dcb4b79127e5114bbd1f54566	38	58	0	32	0	0	0	0	0	0	0	0	0	4	84	89	130	72	189	18	0	0	0	0	d__Bacteria;p__Firmicutes;c__Clostridia;o__Clostridiales;f__Lachnospiraceae;g__Lachnospiraceae_unclassified;s__Lachnospiraceae_unclassified
0364bf5762b4c5b4e14e3f811a466f43	35	51	276	0	0	0	0	0	0	0	0	0	0	13	0	0	137	27	65	102	0	0	0	0	d__Bacteria;p__Proteobacteria;c__Gammaproteobacteria;o__Pasteurellales;f__Pasteurellaceae;g__Pasteurellaceae_unclassified;s__Pasteurellaceae_unclassified
fbbe8a3444ccd3a0b3b6d80559c4d3be	90	0	0	0	0	0	0	0	0	48	0	5	102	0	13	0	8	166	80	42	60	67	21	0	d__Bacteria;p__Firmicutes;c__Clostridia;o__Clostridiales;f__Clostridiales_unclassified;g__Clostridiales_unclassified;s__Clostridiales_unclassified
81b963c8b50cc076ccea847d63d0113c	120	9	3	0	0	0	15	17	0	146	0	0	12	145	7	5	0	53	25	0	3	120	9	12	d__Bacteria;p__Bacteroidetes;c__Bacteroidia;o__Bacteroidales;f__Rikenellaceae;g__Rikenella;s__Rikenella_microfusus
7b17790a7bba6e6bff5f11a0acf78ec2	29	108	6	0	0	9	17	9	43	20	3	0	70	18	3	29	33	0	216	20	5	0	32	29	d__Bacteria;p__Firmicutes;c__Clostridia;o__Clostridiales;f__Lachnospiraceae;g__Lachnospiraceae_unclassified;s__Lachnospiraceae_unclassified
c28977d6d8709c0219055b49cec97333	104	23	0	0	0	0	0	0	15	59	0	0	0	0	0	39	0	43	129	51	0	0	224	0	d__Bacteria;p__Bacteroidetes;c__Bacteroidia;o__Bacteroidales;f__Bacteroidaceae;g__Bacteroides;s__Bacteroides_sp._Marseille-P3684
53c148f12b893ca60ace94d70d744257	230	46	0	30	0	0	0	0	0	0	0	0	0	0	39	114	110	19	5	88	0	0	0	0	d__Bacteria;p__Firmicutes;c__Clostridia;o__Clostridiales;f__Ruminococcaceae;g__Negativibacillus;s__Negativibacillus_massiliensis
28b8656c9d9c6134806eeea9b34480aa	47	4	0	0	62	109	0	8	6	102	0	0	0	24	96	66	0	31	0	23	78	0	24	0	d__Bacteria;p__Proteobacteria;c__Gammaproteobacteria;o__Betaproteobacteriales;f__Burkholderiaceae;g__Sutterella;s__Sutterella_unclassified
d26327b3a633e1129e6064c624c9aed3	0	0	0	0	213	465	0	0	0	0	0	0	0	0	0	0	0	0	0	0	0	0	0	0	d__Bacteria;p__Proteobacteria;c__Gammaproteobacteria;o__Enterobacteriales;f__Enterobacteriaceae;g__Escherichia-Shigella;s__Escherichia-Shigella_unclassified
85cd7ee941d7d566c932fa71c2a5f1d6	195	0	0	0	0	0	2	6	11	7	0	0	18	14	0	37	0	10	84	0	15	0	273	0	d__Bacteria;p__Firmicutes;c__Clostridia;o__Clostridiales;f__Lachnospiraceae;g__Lachnospiraceae_unclassified;s__Lachnospiraceae_unclassified
3176bdbb073fa98ebe5d318e362757a6	0	5	0	10	0	0	0	0	0	0	0	0	0	3	0	0	0	0	0	0	4	0	642	0	d__Bacteria;p__Firmicutes;c__Erysipelotrichia;o__Erysipelotrichales;f__Erysipelotrichaceae;g__Turicibacter;s__Turicibacter_unclassified
71d3e349e229fa6ccc1ec681f676bdea	0	0	0	0	0	0	0	0	0	0	0	0	0	0	0	184	0	3	0	0	0	464	0	0	d__Bacteria;p__Firmicutes;c__Bacilli;o__Lactobacillales;f__Enterococcaceae;g__Enterococcus;s__uncultured_Enterococcus_sp.
192ee6e495ce579078e13cbb97ba0398	44	31	0	0	48	112	0	0	0	0	15	0	0	35	18	47	37	47	46	108	0	6	38	14	d__Bacteria;p__Firmicutes;c__Clostridia;o__Clostridiales;f__Lachnospiraceae;g__Kineothrix;s__Kineothrix_alysoides
e60110462a1c1883e9cc964adc4e80fc	0	0	0	0	0	98	0	0	0	115	32	0	0	136	0	0	0	174	0	0	90	0	0	0	d__Bacteria;p__Bacteroidetes;c__Bacteroidia;o__Bacteroidales;f__Bacteroidaceae;g__Bacteroides;s__Bacteroides_unclassified
b853dd3dae1b90914be549963928a36f	8	62	0	0	0	0	0	0	0	102	10	23	0	95	41	29	38	61	68	94	0	0	0	12	d__Bacteria;p__Firmicutes;c__Clostridia;o__Clostridiales;f__Lachnospiraceae;g__Lachnospiraceae_unclassified;s__Lachnospiraceae_unclassified
7f584d41a22278d51dc518dd36aa6c48	82	3	0	4	0	0	0	0	0	0	0	0	165	12	18	74	29	82	57	52	11	0	36	5	d__Bacteria;p__Firmicutes;c__Firmicutes_unclassified;o__Firmicutes_unclassified;f__Firmicutes_unclassified;g__Firmicutes_unclassified;s__Firmicutes_unclassified
297b9d59748d71400957d005fdb23777	7	0	0	0	0	0	0	26	0	0	0	0	24	0	0	0	0	0	0	0	0	0	573	0	d__Bacteria;p__Bacteroidetes;c__Bacteroidia;o__Bacteroidales;f__Bacteroidaceae;g__Bacteroides;s__Bacteroides_caecigallinarum
b3d062328ddc084c6a479e891d93b284	83	0	0	0	0	0	0	0	0	45	0	0	0	0	0	45	0	29	175	38	70	0	135	9	d__Bacteria;p__Bacteroidetes;c__Bacteroidia;o__Bacteroidales;f__Tannerellaceae;g__Parabacteroides;s__Parabacteroides_distasonis
7d007ea7fc34a2d5a6588da7fe885a19	3	26	26	0	0	0	9	71	43	16	34	64	0	0	0	0	0	12	92	136	58	20	8	2	d__Bacteria;p__Proteobacteria;c__Gammaproteobacteria;o__Pseudomonadales;f__Pseudomonadaceae;g__Pseudomonas;s__Pseudomonas_stutzeri
5ed89dd8509bb88d226ec1a25d29e3ce	19	29	0	0	0	0	0	0	0	48	0	0	0	307	31	0	92	0	0	89	0	0	0	0	d__Bacteria;p__Bacteroidetes;c__Bacteroidia;o__Bacteroidales;f__Bacteroidaceae;g__Bacteroides;s__Bacteroides_barnesiae
57692104e5d5d71d8bb9fe3d1d68710a	48	0	0	0	133	174	0	49	0	0	0	0	0	64	0	0	61	0	0	0	84	0	0	0	d__Bacteria;p__Firmicutes;c__Negativicutes;o__Selenomonadales;f__Veillonellaceae;g__Megamonas;s__Megamonas_unclassified
a8d3b5530582f7c8dcf8a1f456a2587b	272	0	0	0	0	0	0	69	0	35	0	0	77	0	21	0	0	110	0	26	0	0	0	0	d__Bacteria;p__Bacteroidetes;c__Bacteroidetes_unclassified;o__Bacteroidetes_unclassified;f__Bacteroidetes_unclassified;g__Bacteroidetes_unclassified;s__Bacteroidetes_unclassified
0072b0040e39e5d64afc5038682721dc	13	11	0	5	0	0	0	24	13	89	0	10	30	17	19	21	0	17	209	81	0	17	26	3	d__Bacteria;p__Firmicutes;c__Clostridia;o__Clostridiales;f__Ruminococcaceae;g__Flavonifractor;s__Flavonifractor_plautii
5d7cce1a2669e67380f8f09385823260	0	0	0	0	0	63	0	26	0	105	38	0	0	117	55	0	0	127	0	0	73	0	0	0	d__Bacteria;p__Bacteroidetes;c__Bacteroidia;o__Bacteroidales;f__Bacteroidaceae;g__Bacteroides;s__Bacteroides_plebeius
ef743764d06469ea03e3bf15ed4992ae	80	31	0	0	0	0	0	3	0	0	0	0	0	0	6	55	3	30	192	0	0	0	152	51	d__Bacteria;p__Bacteroidetes;c__Bacteroidia;o__Bacteroidales;f__Marinifilaceae;g__Butyricimonas;s__Butyricimonas_unclassified
da85c07bbf4ef4d9483119cd5f926278	31	26	0	0	0	0	0	182	0	0	0	0	41	0	0	6	0	37	53	46	54	0	116	9	d__Bacteria;p__Firmicutes;c__Clostridia;o__Clostridiales;f__Lachnospiraceae;g__Kineothrix;s__Kineothrix_alysoides
2e87d9fe238ac63918ebf94252110b97	19	32	2	3	0	0	0	38	17	17	0	0	30	14	0	16	0	30	153	74	2	0	150	0	d__Bacteria;p__Firmicutes;c__Clostridia;o__Clostridiales;f__Ruminococcaceae;g__Ruminococcaceae_unclassified;s__Ruminococcaceae_unclassified
3e22935793323a407c5843b20a89b7dc	63	17	11	18	0	0	0	0	0	106	40	0	24	12	0	34	0	72	118	80	0	0	0	0	d__Bacteria;p__Bacteroidetes;c__Bacteroidia;o__Bacteroidales;f__Tannerellaceae;g__Parabacteroides;s__Parabacteroides_unclassified
456c08b1e7e1ebaea5627b467f02b8b4	66	9	20	0	0	36	0	0	35	130	12	0	27	56	15	0	0	40	39	0	0	0	59	49	d__Bacteria;p__Actinobacteria;c__Coriobacteriia;o__Coriobacteriales;f__Coriobacteriaceae;g__Collinsella;s__Collinsella_tanakaei
191759331df04a2d8e2ba9085e6eaf2a	103	14	10	0	0	0	9	57	34	97	0	4	0	0	17	65	7	80	0	68	0	7	15	5	d__Bacteria;p__Bacteroidetes;c__Bacteroidia;o__Bacteroidales;f__Bacteroidaceae;g__Bacteroides;s__uncultured_Bacteroides_sp.
2227c6b2b30ab6b0da0bb9da13f48760	48	13	6	0	0	8	0	26	0	26	7	0	23	0	0	7	0	57	57	43	7	6	244	7	d__Bacteria;p__Firmicutes;c__Clostridia;o__Clostridiales;f__Lachnospiraceae;g__Lachnoclostridium;s__Clostridium]_saccharolyticum
7528891669dffa639201a5b09d1d7720	83	0	0	0	0	11	0	0	0	0	0	6	0	0	112	85	0	223	0	29	33	0	0	0	d__Bacteria;p__Bacteroidetes;c__Bacteroidia;o__Bacteroidales;f__Prevotellaceae;g__Prevotella_9;s__Prevotella_9_unclassified
f53f242f071baba495d38aaade3ac177	25	30	0	21	0	0	0	0	0	0	0	0	0	0	0	17	455	29	0	0	0	0	0	0	d__Bacteria;p__Firmicutes;c__Clostridia;o__Clostridiales;f__Ruminococcaceae;g__Subdoligranulum;s__uncultured_Subdoligranulum_sp.
5794149130d2d7b506b7f9fee31dd75a	14	0	0	0	0	0	0	0	0	0	0	0	0	0	0	0	0	0	14	0	0	14	475	59	d__Bacteria;p__Firmicutes;c__Clostridia;o__Clostridiales;f__Ruminococcaceae;g__Ruminococcaceae_UCG-014;s__Ruminococcaceae_UCG-014_unclassified
692700f88e9d7a20ebd469ca8ac5ae47	55	0	0	0	0	0	0	0	0	24	0	28	30	0	42	29	26	83	114	133	0	0	0	11	d__Bacteria;p__Bacteroidetes;c__Bacteroidia;o__Bacteroidales;f__Tannerellaceae;g__Parabacteroides;s__Parabacteroides_unclassified
58db968aa71cbc16af4a9575472664ce	0	28	0	0	0	0	0	0	0	0	331	0	0	0	0	42	95	72	0	0	0	0	0	0	d__Bacteria;p__Bacteroidetes;c__Bacteroidia;o__Bacteroidales;f__Bacteroidaceae;g__Bacteroides;s__Bacteroides_unclassified
77349b77951fbc3aca964d0f70afddf4	0	0	0	0	0	0	0	0	0	0	0	0	0	0	0	0	0	0	174	378	0	0	0	0	d__Bacteria;p__Proteobacteria;c__Gammaproteobacteria;o__Pasteurellales;f__Pasteurellaceae;g__Rodentibacter;s__Rodentibacter_pneumotropicus
e4db081c2acaccda05543103d84870e9	58	31	0	154	0	0	0	0	0	0	0	0	0	39	0	0	32	144	0	0	92	0	0	0	d__Bacteria;p__Firmicutes;c__Bacilli;o__Lactobacillales;f__Streptococcaceae;g__Streptococcus;s__uncultured_Streptococcus_sp.
58947b01262e3f98893db6c2076976b0	79	80	0	0	0	0	0	0	0	40	0	0	0	0	0	40	0	92	150	0	0	0	67	0	d__Bacteria;p__Bacteroidetes;c__Bacteroidia;o__Bacteroidales;f__Bacteroidaceae;g__Bacteroides;s__uncultured_Bacteroides_sp.
0b04ab5aa8ede6d2fd4617f9c9567248	0	0	0	0	0	153	0	0	106	0	0	0	0	0	30	132	61	62	0	0	0	0	0	0	d__Bacteria;p__Bacteroidetes;c__Bacteroidia;o__Bacteroidales;f__Prevotellaceae;g__Prevotella_9;s__Prevotella_9_unclassified
aa5a1d4c4bbc9046b4b0d17c9e11393a	15	28	0	0	0	0	127	3	0	12	0	0	23	0	0	24	28	0	0	0	274	6	0	0	d__Bacteria;p__Bacteroidetes;c__Bacteroidia;o__Bacteroidales;f__Bacteroidaceae;g__Bacteroides;s__Bacteroides_unclassified
7ae32ead24022173366c0f9511b6846c	42	72	5	8	0	0	59	0	3	28	0	15	26	0	24	25	5	18	55	4	0	97	26	26	d__Bacteria;p__Actinobacteria;c__Coriobacteriia;o__Eggerthellales;f__Eggerthellaceae;g__Slackia;s__uncultured_Slackia_sp.
aad2169e85c93636ef6a762217f279ad	0	0	3	0	0	0	34	0	0	0	4	0	0	0	19	0	0	0	115	0	0	0	304	59	d__Bacteria;p__Bacteroidetes;c__Bacteroidia;o__Bacteroidales;f__Bacteroidaceae;g__Bacteroides;s__Bacteroides_rodentium
ba5de354c53a338ceee5effcc205ca01	0	0	0	0	0	30	0	0	0	0	0	0	0	354	31	0	82	0	0	0	0	34	0	0	d__Bacteria;p__Actinobacteria;c__Actinobacteria;o__Bifidobacteriales;f__Bifidobacteriaceae;g__Bifidobacterium;s__Bifidobacterium_sp.
26080d261b1d028bf24b9e2c7dc972d3	0	0	199	0	0	25	0	0	0	0	0	0	0	307	0	0	0	0	0	0	0	0	0	0	d__Bacteria;p__Firmicutes;c__Clostridia;o__Clostridiales;f__Lachnospiraceae;g__Lachnoclostridium;s__Lachnoclostridium_edouardi
bbadd5a37d0543958e1cd29cd030f35c	29	0	0	0	0	21	0	0	0	146	0	0	61	0	0	0	92	163	0	0	0	0	0	18	d__Bacteria;p__Bacteroidetes;c__Bacteroidia;o__Bacteroidales;f__Bacteroidaceae;g__Bacteroides;s__uncultured_Bacteroides_sp.
ba43962dea61541084c53d85c204d5c3	36	33	2	2	0	0	17	3	0	14	5	0	40	0	0	5	13	3	139	57	0	7	88	63	d__Bacteria;p__Firmicutes;c__Erysipelotrichia;o__Erysipelotrichales;f__Erysipelotrichaceae;g__Candidatus_Stoquefichus;s__Candidatus_Stoquefichus_unclassified
af20668d40ad6b7ce079bffce38c0209	63	0	0	0	0	0	0	82	0	108	0	0	0	0	0	0	156	38	0	0	0	73	0	0	d__Bacteria;p__Firmicutes;c__Negativicutes;o__Selenomonadales;f__Veillonellaceae;g__Megamonas;s__Megamonas_unclassified
9f777d99c764a7996e9804cdcc2d1add	10	0	0	30	0	0	0	0	0	0	0	0	0	0	0	473	0	5	0	0	0	0	0	0	d__Bacteria;p__Actinobacteria;c__Actinobacteria;o__Bifidobacteriales;f__Bifidobacteriaceae;g__Bifidobacterium;s__Bifidobacterium_pseudolongum
2863a555ff8d8ab29d5c39f539f2a858	19	137	135	0	14	0	44	0	0	0	0	0	12	20	0	0	75	28	0	32	0	0	0	0	d__Bacteria;p__Proteobacteria;c__Gammaproteobacteria;o__Xanthomonadales;f__Xanthomonadaceae;g__Stenotrophomonas;s__Stenotrophomonas_maltophilia
816585852fddd4b0213df0c37e7c17cf	58	0	0	2	0	61	0	0	0	0	0	0	0	0	72	49	0	153	63	58	0	0	0	0	d__Bacteria;p__Bacteroidetes;c__Bacteroidia;o__Bacteroidales;f__Prevotellaceae;g__Prevotella_9;s__Prevotella_9_unclassified
18fcd0d65efa68ab8dc090201187a9b0	0	0	0	0	0	0	0	0	0	192	0	0	0	0	0	0	0	0	324	0	0	0	0	0	d__Bacteria;p__Bacteroidetes;c__Bacteroidia;o__Bacteroidales;f__Bacteroidaceae;g__Bacteroides;s__Bacteroides_unclassified
9761352c252f382ab5f28a528bd1bb0c	45	22	7	0	0	0	36	86	4	57	0	0	46	0	0	0	8	55	60	0	0	0	87	0	d__Bacteria;p__Firmicutes;c__Clostridia;o__Clostridiales;f__Lachnospiraceae;g__Kineothrix;s__Kineothrix_alysoides
5883115929d1f13e56338c073ed844a3	236	0	0	0	0	0	0	0	0	0	0	0	0	0	0	28	0	28	86	8	0	12	88	21	d__Bacteria;p__Bacteroidetes;c__Bacteroidia;o__Bacteroidales;f__Rikenellaceae;g__Alistipes;s__Alistipes_unclassified
624a08890f4eaf6392c913d18252ab7d	0	0	0	0	0	0	0	0	0	0	0	0	0	0	0	0	0	0	0	0	0	0	439	65	d__Bacteria;p__Firmicutes;c__Clostridia;o__Clostridiales;f__Ruminococcaceae;g__Ruminococcaceae_UCG-014;s__Ruminococcaceae_UCG-014_unclassified
efa2c005b99b3f91838976b1f9806578	0	0	0	0	0	0	84	0	0	0	0	0	0	0	0	0	0	0	0	417	0	0	0	0	d__Bacteria;p__Fusobacteria;c__Fusobacteriia;o__Fusobacteriales;f__Fusobacteriaceae;g__Fusobacterium;s__Fusobacterium_unclassified
82af3e21b04c7446a520fff76d57fabd	0	0	0	0	0	0	0	501	0	0	0	0	0	0	0	0	0	0	0	0	0	0	0	0	d__Bacteria;p__Bacteroidetes;c__Bacteroidia;o__Bacteroidales;f__Bacteroidaceae;g__Bacteroides;s__uncultured_Bacteroides_sp.
d5e9f9460c34d5886e8271a8f40e728b	48	35	0	0	0	0	0	0	0	256	6	0	29	0	0	62	10	11	41	0	0	0	0	0	d__Bacteria;p__Firmicutes;c__Firmicutes_unclassified;o__Firmicutes_unclassified;f__Firmicutes_unclassified;g__Firmicutes_unclassified;s__Firmicutes_unclassified
701b52def94e0d599b04a948da18176f	0	0	0	0	0	0	0	0	0	0	0	0	0	0	0	0	0	0	471	0	0	13	0	0	d__Bacteria;p__Bacteroidetes;c__Bacteroidia;o__Bacteroidales;f__Prevotellaceae;g__Prevotellaceae_UCG-001;s__Prevotellaceae_UCG-001_unclassified
8e65e0fda02246f6a23698e0c5ad3f4c	0	0	0	0	47	68	0	0	0	0	0	0	357	0	0	0	0	0	0	0	0	0	0	0	d__Bacteria;p__Firmicutes;c__Clostridia;o__Clostridiales;f__Ruminococcaceae;g__Flavonifractor;s__Flavonifractor_plautii
696ae5ce8a08fd52ac8bb4e15a4f3287	0	0	22	0	0	41	0	0	0	186	0	0	0	147	47	26	0	0	0	0	0	0	0	0	d__Bacteria;p__Bacteroidetes;c__Bacteroidia;o__Bacteroidales;f__Bacteroidaceae;g__Bacteroides;s__Bacteroides_plebeius
436c51fb1a4f6589d107f71b5900c4db	0	0	0	0	0	0	0	100	0	0	0	0	364	0	0	0	0	0	0	0	0	0	0	0	d__Bacteria;p__Bacteroidetes;c__Bacteroidia;o__Bacteroidales;f__Tannerellaceae;g__Parabacteroides;s__uncultured_Parabacteroides_sp.
0f9c3f596bfeed942af65405e6da18a5	0	0	0	0	0	0	0	0	0	79	0	0	0	340	13	0	0	0	0	0	25	0	0	0	d__Bacteria;p__Firmicutes;c__Negativicutes;o__Selenomonadales;f__Veillonellaceae;g__Megamonas;s__Megamonas_unclassified
dac61fdf5e559009bdfb2253f084af25	0	49	113	0	0	0	0	0	0	0	0	0	0	0	0	0	38	0	86	171	0	0	0	0	d__Bacteria;p__Proteobacteria;c__Gammaproteobacteria;o__Pasteurellales;f__Pasteurellaceae;g__Actinobacillus;s__uncultured_Actinobacillus_sp.
7c8345915d54404e82a916c96c3f9a5a	13	0	0	0	0	32	0	0	68	0	0	0	15	51	133	0	0	0	76	65	0	0	0	0	d__Bacteria;p__Bacteroidetes;c__Bacteroidia;o__Bacteroidales;f__Prevotellaceae;g__Prevotella_9;s__Prevotella_9_unclassified
f9a33b7a2ae9516c51e5ed22b2cec6a2	0	35	0	0	0	0	0	0	0	0	0	0	0	0	0	0	185	0	95	91	45	0	0	0	d__Bacteria;p__Proteobacteria;c__Gammaproteobacteria;o__Betaproteobacteriales;f__Neisseriaceae;g__Neisseria;s__Neisseria_unclassified
5bf95763f9c330c84675254f5634538b	0	0	0	0	0	0	0	0	0	0	0	0	0	0	0	18	0	0	0	0	0	0	426	0	d__Bacteria;p__Firmicutes;c__Clostridia;o__Clostridiales;f__Ruminococcaceae;g__Eubacterium]_coprostanoligenes_group;s__Eubacterium]_coprostanoligenes_group_unclassified
d39379bc7a64271a66450d62a5d851ea	20	0	0	0	0	0	0	0	0	79	0	0	0	0	0	0	0	6	86	0	0	0	251	0	d__Bacteria;p__Bacteroidetes;c__Bacteroidia;o__Bacteroidales;f__Bacteroidaceae;g__Bacteroides;s__Bacteroides_rodentium
d60eb54f074e869519339d4d4c9dff0b	6	0	0	0	92	198	83	0	0	2	0	0	59	0	0	0	0	0	0	0	0	0	0	0	d__Bacteria;p__Firmicutes;c__Clostridia;o__Clostridiales;f__Clostridiaceae_1;g__Clostridium_sensu_stricto_1;s__Clostridium_sensu_stricto_1_unclassified
ce9753cc624040898ca852226721f152	0	34	9	0	0	0	0	0	0	101	0	0	185	0	0	0	18	0	85	0	0	0	0	0	d__Bacteria;p__Proteobacteria;c__Deltaproteobacteria;o__Desulfovibrionales;f__Desulfovibrionaceae;g__Desulfovibrio;s__Desulfovibrio_unclassified
57a8c605046826430a9c9e8d5b957c00	0	36	0	74	0	0	0	0	0	0	0	5	0	0	0	119	140	0	0	56	0	0	0	0	d__Bacteria;p__Firmicutes;c__Clostridia;o__Clostridiales;f__Ruminococcaceae;g__Subdoligranulum;s__Subdoligranulum_unclassified
26e3bfd0ec7cfd7092e4cf757d6c2ff3	22	0	0	0	81	71	0	0	18	0	0	0	0	45	0	0	0	0	8	83	61	39	0	0	d__Bacteria;p__Proteobacteria;c__Gammaproteobacteria;o__Betaproteobacteriales;f__Burkholderiaceae;g__Sutterella;s__Sutterella_unclassified
9ebbea7569de0dcfeabda48a6fbad074	13	20	248	0	0	0	24	0	0	0	0	0	0	0	0	0	13	6	50	39	9	6	0	0	d__Bacteria;p__Proteobacteria;c__Gammaproteobacteria;o__Pasteurellales;f__Pasteurellaceae;g__Aggregatibacter;s__Aggregatibacter_actinomycetemcomitans
20d09ed0a0b406f3d6bcbd72668870e9	6	9	0	0	0	0	0	0	0	0	0	0	0	104	15	139	21	0	123	0	0	0	0	0	d__Bacteria;p__Firmicutes;c__Clostridia;o__Clostridiales;f__Lachnospiraceae;g__Lachnospiraceae_unclassified;s__Lachnospiraceae_unclassified
8f1f8bc0329a9aad4ff9f8a844c570e7	0	0	0	261	51	67	0	0	0	0	0	0	0	0	35	0	0	0	0	0	0	0	0	0	d__Bacteria;p__Actinobacteria;c__Actinobacteria;o__Bifidobacteriales;f__Bifidobacteriaceae;g__Bifidobacterium;s__uncultured_Bifidobacterium_sp.
7265f58f7d321370f79dbbe7aa07a767	0	83	0	0	0	0	0	0	0	0	0	0	0	0	0	0	22	0	0	304	0	0	0	0	d__Bacteria;p__Proteobacteria;c__Gammaproteobacteria;o__Pasteurellales;f__Pasteurellaceae;g__Pasteurellaceae_unclassified;s__Pasteurellaceae_unclassified
9934278b8ede14cf53bac99014a46741	0	0	0	0	0	0	0	0	0	0	0	0	0	40	0	85	37	0	18	132	0	0	96	0	d__Bacteria;p__Bacteroidetes;c__Bacteroidia;o__Bacteroidales;f__Bacteroidaceae;g__Bacteroides;s__Bacteroides_barnesiae
63d46e5caba978da26c5e9be6f06a2e1	0	29	0	0	0	0	0	0	0	62	0	54	0	0	0	0	47	0	0	0	0	0	211	0	d__Bacteria;p__Proteobacteria;c__Gammaproteobacteria;o__Aeromonadales;f__Succinivibrionaceae;g__Anaerobiospirillum;s__Anaerobiospirillum_succiniciproducens
b949c87b066470b99bb0bea8a6053514	0	0	0	0	124	151	99	0	0	0	0	0	27	0	0	0	0	0	0	0	0	0	0	0	d__Bacteria;p__Firmicutes;c__Clostridia;o__Clostridiales;f__Peptostreptococcaceae;g__Paeniclostridium;s__Paeniclostridium_unclassified
932d70b76d839b7553bb90df617aea66	0	104	170	4	0	7	0	0	0	0	0	0	6	15	0	0	68	26	0	0	0	0	0	0	d__Bacteria;p__Proteobacteria;c__Gammaproteobacteria;o__Xanthomonadales;f__Xanthomonadaceae;g__Stenotrophomonas;s__Stenotrophomonas_maltophilia
b6c8ee8bd34f40b6593f732b8a663ce6	0	0	0	0	0	101	0	0	76	0	0	0	0	0	0	0	182	40	0	0	0	0	0	0	d__Bacteria;p__Bacteroidetes;c__Bacteroidia;o__Bacteroidales;f__Prevotellaceae;g__Prevotella_9;s__Prevotella_9_unclassified
893f2cf11f37b0103b1ac69e7a0202f0	28	6	0	20	0	0	0	32	0	5	0	0	0	15	60	125	24	26	27	22	0	0	0	8	d__Bacteria;p__Firmicutes;c__Clostridia;o__Clostridiales;f__Ruminococcaceae;g__Ruminococcus;s__uncultured_Ruminococcus_sp.
d7fe83b01d6b8535ebd495e2f3ef56ac	0	359	0	0	0	0	0	0	0	0	0	0	0	0	0	0	31	0	0	0	0	0	0	0	d__Bacteria;p__Epsilonbacteraeota;c__Campylobacteria;o__Campylobacterales;f__Helicobacteraceae;g__Helicobacter;s__Helicobacter_unclassified
1afe53e3c3c0d10f99bb9aa47be95f17	50	15	0	0	0	0	0	0	0	10	0	0	58	0	0	0	0	19	158	0	0	55	0	21	d__Bacteria;p__Firmicutes;c__Clostridia;o__Clostridiales;f__Ruminococcaceae;g__Butyricicoccus;s__Butyricicoccus_unclassified
46da1ac5308315a7107fe6713403d25a	201	0	0	0	0	0	0	0	0	0	0	0	0	0	0	0	0	179	0	0	0	0	0	0	d__Bacteria;p__Bacteroidetes;c__Bacteroidia;o__Bacteroidales;f__Prevotellaceae;g__Paraprevotella;s__Paraprevotella_unclassified
51783ff3c6cef129d397b2c3894d9114	79	0	0	0	0	0	0	0	0	7	0	0	93	0	0	16	0	22	20	7	0	0	133	0	d__Bacteria;p__Firmicutes;c__Clostridia;o__Clostridiales;f__Ruminococcaceae;g__Negativibacillus;s__Negativibacillus_unclassified
ded69eabe96020a1c4644e389da7c0ec	268	13	0	0	0	0	0	0	0	0	0	0	0	0	0	19	0	21	56	0	0	0	0	0	d__Bacteria;p__Bacteroidetes;c__Bacteroidia;o__Bacteroidales;f__Rikenellaceae;g__Rikenellaceae_RC9_gut_group;s__Rikenellaceae_RC9_gut_group_unclassified
6c7d873dae81440781440336e6870157	74	0	0	0	0	0	0	0	6	11	5	11	12	82	11	31	0	39	63	7	0	4	12	7	d__Bacteria;p__Bacteroidetes;c__Bacteroidia;o__Bacteroidales;f__Rikenellaceae;g__Alistipes;s__Alistipes_unclassified
69e50962dbbb2ba7aec61cb01b059834	0	0	0	0	0	0	0	0	0	0	0	0	0	33	0	214	0	127	0	0	0	0	0	0	d__Bacteria;p__Bacteroidetes;c__Bacteroidia;o__Bacteroidales;f__Bacteroidaceae;g__Bacteroides;s__Bacteroides_barnesiae
228e4bd0119dc76b2df2b4fdd56561e1	21	6	10	0	0	0	17	75	0	0	16	0	64	0	0	28	0	5	36	0	0	0	75	15	d__Bacteria;p__Firmicutes;c__Erysipelotrichia;o__Erysipelotrichales;f__Erysipelotrichaceae;g__Erysipelotrichaceae_UCG-010;s__Erysipelotrichaceae_UCG-010_unclassified
c92899c81835a06e3aa3813519280be6	47	0	0	0	0	0	0	0	0	38	0	0	0	36	51	0	31	49	105	0	0	0	10	0	d__Bacteria;p__Bacteroidetes;c__Bacteroidia;o__Bacteroidales;f__Prevotellaceae;g__Prevotella;s__Prevotella_lascolaii
a3ed4c2d2c4ca377004a9acca7b02681	12	8	0	0	0	0	0	0	0	13	0	0	94	0	5	133	9	10	15	63	0	0	3	0	d__Bacteria;p__Firmicutes;c__Clostridia;o__Clostridiales;f__Ruminococcaceae;g__Ruminiclostridium_9;s__Ruminiclostridium_9_unclassified
0bbb9ec7c250201b2f0dd2fa75d0b6e1	132	0	0	0	0	0	0	31	0	0	0	0	0	0	0	92	0	109	0	0	0	0	0	0	d__Bacteria;p__Bacteroidetes;c__Bacteroidia;o__Bacteroidales;f__Prevotellaceae;g__Paraprevotella;s__Paraprevotella_unclassified
6b6795ae348b96ece97d2f3aa4a75e5a	0	0	0	0	0	19	0	0	0	0	0	0	13	0	60	0	0	0	0	250	20	0	0	0	d__Bacteria;p__Firmicutes;c__Clostridia;o__Clostridiales;f__Lachnospiraceae;g__Blautia;s__Blautia_sp._N6H1-15
0a3ade1a950c089e8eae7159d9b63583	9	0	0	0	0	0	0	0	0	0	0	0	0	0	0	0	0	6	0	121	222	0	0	0	d__Bacteria;p__Firmicutes;c__Negativicutes;o__Selenomonadales;f__Acidaminococcaceae;g__Phascolarctobacterium;s__Phascolarctobacterium_unclassified
04d76dd04e611c2c86b5e3bf5a840e4b	40	0	0	0	92	0	0	0	73	0	0	0	0	152	0	0	0	0	0	0	0	0	0	0	d__Bacteria;p__Firmicutes;c__Negativicutes;o__Selenomonadales;f__Veillonellaceae;g__Megamonas;s__Megamonas_unclassified
90f739d6f34163a7cfd8669dc4f70070	0	0	174	0	0	0	0	180	0	0	0	0	0	0	0	0	0	0	0	0	0	0	0	0	d__Bacteria;p__Firmicutes;c__Clostridia;o__Clostridiales;f__Lachnospiraceae;g__Lachnospiraceae_unclassified;s__Lachnospiraceae_unclassified
be7b7b0f1f75f96211b31f478396893a	0	0	0	0	0	0	0	0	0	0	0	0	0	0	0	0	0	0	170	0	0	0	182	0	d__Bacteria;p__Proteobacteria;c__Deltaproteobacteria;o__Desulfovibrionales;f__Desulfovibrionaceae;g__Desulfovibrio;s__uncultured_Desulfovibrio_sp.
dc3df9237cbd6040be7ae886bd1bc27b	30	13	0	3	0	0	0	0	0	31	0	0	0	6	21	55	6	17	51	16	0	0	97	0	d__Bacteria;p__Firmicutes;c__Firmicutes_unclassified;o__Firmicutes_unclassified;f__Firmicutes_unclassified;g__Firmicutes_unclassified;s__Firmicutes_unclassified
2049d2e8e112adcec0f6e3a5aa3ec056	0	0	0	0	0	0	0	0	0	0	0	0	0	0	0	0	0	161	136	49	0	0	0	0	d__Bacteria;p__Bacteroidetes;c__Bacteroidia;o__Bacteroidales;f__Prevotellaceae;g__Prevotella_9;s__Prevotella_9_unclassified
3dd570d0bb978d2d52b19b31b236159f	44	105	5	3	0	0	11	0	0	27	0	3	6	7	27	37	24	0	0	7	4	0	35	0	d__Bacteria;p__Firmicutes;c__Clostridia;o__Clostridiales;f__Lachnospiraceae;g__Dorea;s__Dorea_unclassified
4c0efac97985dd48c7a8894f9c538b91	46	7	0	0	0	3	0	0	0	59	12	0	25	0	5	15	3	14	52	23	0	0	75	5	d__Bacteria;p__Tenericutes;c__Mollicutes;o__Anaeroplasmatales;f__Anaeroplasmataceae;g__Anaeroplasma;s__Anaeroplasma_unclassified
da95babee2be08bff07d83f7bea66f3d	27	0	0	0	0	0	0	0	0	0	0	0	0	0	85	102	0	0	0	0	50	43	32	0	d__Bacteria;p__Actinobacteria;c__Coriobacteriia;o__Coriobacteriales;f__Coriobacteriaceae;g__Collinsella;s__Collinsella_tanakaei
7ed94e5cd4c92fb2e02eee664afe5ec3	0	17	0	0	6	0	0	0	0	0	0	0	0	5	0	0	2	4	58	206	20	0	0	9	d__Bacteria;p__Firmicutes;c__Bacilli;o__Lactobacillales;f__Leuconostocaceae;g__Weissella;s__Weissella_cibaria
7e6b96cf0e5a1f27b9f3681c6b5a066f	21	0	0	0	0	0	0	0	0	0	0	0	0	0	85	46	0	146	0	27	0	0	0	0	d__Bacteria;p__Bacteroidetes;c__Bacteroidia;o__Bacteroidales;f__Prevotellaceae;g__Prevotella_9;s__Prevotella_9_unclassified
e03db13c9fa8506fd6f851632a01491f	34	16	0	0	0	0	13	0	21	18	0	0	0	0	8	60	15	14	28	35	0	18	44	0	d__Bacteria;p__Bacteroidetes;c__Bacteroidia;o__Bacteroidales;f__Bacteroidaceae;g__Bacteroides;s__uncultured_Bacteroides_sp.
225c5144e52829eb7db54d68cbf71851	13	3	0	0	0	0	0	0	0	84	0	0	0	0	0	0	0	13	153	0	0	0	54	3	d__Bacteria;p__Bacteroidetes;c__Bacteroidia;o__Bacteroidales;f__Bacteroidaceae;g__Bacteroides;s__Bacteroides_unclassified
8997095c6a63fd37dde4c51803a1d0bb	0	150	0	0	0	0	0	0	0	0	0	0	0	0	0	172	0	0	0	0	0	0	0	0	d__Bacteria;p__Firmicutes;c__Negativicutes;o__Selenomonadales;f__Veillonellaceae;g__Veillonella;s__Veillonella_unclassified
4d313f0e4226bc565097a48f5f7806ff	0	5	0	0	0	0	0	0	0	0	0	0	0	0	0	0	0	0	0	0	0	0	313	0	d__Bacteria;p__Firmicutes;c__Clostridia;o__Clostridiales;f__Peptostreptococcaceae;g__Romboutsia;s__Romboutsia_unclassified
a22d70ec7c6300b1d39584698186c04d	4	6	6	0	0	3	0	9	5	6	6	17	27	14	0	7	7	13	71	20	11	32	48	5	d__Bacteria;p__Firmicutes;c__Clostridia;o__Clostridiales;f__Defluviitaleaceae;g__Defluviitaleaceae_unclassified;s__Defluviitaleaceae_unclassified
df9ecb3fe673b6946b4fa5cd16434e46	0	0	0	0	0	0	0	30	0	26	0	0	0	0	0	0	0	0	42	0	0	20	198	0	d__Bacteria;p__Bacteroidetes;c__Bacteroidia;o__Bacteroidales;f__Bacteroidaceae;g__Bacteroides;s__Bacteroides_togonis
814b38f6d62472ad42e0fcaa8527319a	0	0	0	0	0	0	0	13	0	83	12	47	0	0	0	29	0	0	89	0	22	0	20	0	d__Bacteria;p__Proteobacteria;c__Deltaproteobacteria;o__Desulfovibrionales;f__Desulfovibrionaceae;g__Desulfovibrio;s__Desulfovibrio_unclassified
cc88fe95ea067566a61ee7b52caac513	0	0	0	0	75	238	0	0	0	0	0	0	0	0	0	0	0	0	0	0	0	0	0	0	d__Bacteria;p__Proteobacteria;c__Gammaproteobacteria;o__Enterobacteriales;f__Enterobacteriaceae;g__Escherichia-Shigella;s__Escherichia-Shigella_unclassified
1be856699aa257a854a8515a9680ccfa	0	244	0	0	0	0	0	0	0	0	0	0	0	0	0	0	68	0	0	0	0	0	0	0	d__Bacteria;p__Spirochaetes;c__Spirochaetia;o__Spirochaetales;f__Spirochaetaceae;g__Treponema_2;s__Treponema_2_unclassified
09f5a708471e354fa3a0a13291faf75e	0	0	0	0	0	0	0	0	0	0	0	0	0	0	0	0	0	0	22	0	0	0	289	0	d__Bacteria;p__Firmicutes;c__Clostridia;o__Clostridiales;f__Ruminococcaceae;g__Ruminococcaceae_UCG-014;s__Ruminococcaceae_UCG-014_unclassified
584e01b79bc07e8cb898f91cbdd464b7	0	0	0	0	0	0	0	0	0	0	0	0	0	0	0	0	0	0	0	309	0	0	0	0	d__Bacteria;p__Firmicutes;c__Clostridia;o__Clostridiales;f__Peptostreptococcaceae;g__Peptoclostridium;s__Peptoclostridium_unclassified
da0fcc319b18ced6be32d5cb8d5149b5	38	0	0	0	0	21	0	0	32	25	20	8	75	0	0	14	0	44	15	0	0	16	0	0	d__Bacteria;p__Firmicutes;c__Negativicutes;o__Selenomonadales;f__Acidaminococcaceae;g__Phascolarctobacterium;s__Phascolarctobacterium_unclassified
9df8522badbf34104d53225af9f34981	0	60	180	0	0	0	27	0	0	0	0	0	37	0	0	0	3	0	0	0	0	0	0	0	d__Bacteria;p__Firmicutes;c__Bacilli;o__Bacillales;f__Staphylococcaceae;g__Staphylococcus;s__Staphylococcus_hominis
a32f6bfb917ac29b12d76b7b6e0875ea	7	0	0	0	0	0	0	0	0	0	0	0	0	0	0	10	0	0	63	0	0	0	221	6	d__Bacteria;p__Firmicutes;c__Clostridia;o__Clostridiales;f__Lachnospiraceae;g__GCA-900066575;s__GCA-900066575_unclassified
ba5856a335d8e9645edddd74a85d73ba	21	0	0	0	0	3	0	0	0	0	0	0	20	0	19	21	0	62	109	50	0	0	0	0	d__Bacteria;p__Bacteroidetes;c__Bacteroidia;o__Bacteroidales;f__Tannerellaceae;g__Parabacteroides;s__Parabacteroides_unclassified
1c47e2a70f5f1bd96a3df4d31d788849	0	0	3	30	0	0	0	0	9	3	6	7	0	0	0	0	2	156	27	38	12	8	0	0	d__Bacteria;p__Proteobacteria;c__Alphaproteobacteria;o__Caulobacterales;f__Caulobacteraceae;g__Brevundimonas;s__Brevundimonas_sp._BRM7
2225e980e9220fc5468ae296c3efbcc9	0	0	0	0	0	0	0	0	0	69	0	0	0	0	39	145	0	0	0	0	0	44	0	0	d__Bacteria;p__Epsilonbacteraeota;c__Campylobacteria;o__Campylobacterales;f__Campylobacteraceae;g__Campylobacter;s__Campylobacter_unclassified
67d2e0118b4785e1c2480c065a23f70e	65	16	0	3	0	0	0	0	0	62	0	0	10	0	17	16	7	15	67	0	0	4	4	2	d__Bacteria;p__Bacteroidetes;c__Bacteroidia;o__Bacteroidales;f__Rikenellaceae;g__Alistipes;s__Alistipes_inops
5d4b5edbf1e2f742ebbec3a1907db0c6	93	0	0	0	0	78	0	0	0	0	0	0	0	0	69	48	0	0	0	0	0	0	0	0	d__Bacteria;p__Bacteroidetes;c__Bacteroidia;o__Bacteroidales;f__Prevotellaceae;g__Prevotella_9;s__Prevotella_9_unclassified
888cda1111653a9755ffd467b43dd6bd	53	13	0	0	0	0	0	0	0	45	0	0	0	0	3	0	6	26	44	30	9	0	52	7	d__Bacteria;p__Bacteroidetes;c__Bacteroidia;o__Bacteroidales;f__Rikenellaceae;g__Alistipes;s__Alistipes_unclassified
d78d7c93fd71cb08a252f6894769727f	0	0	184	0	0	0	0	0	0	0	0	0	0	0	0	0	0	0	0	102	0	0	0	0	d__Bacteria;p__Proteobacteria;c__Gammaproteobacteria;o__Pasteurellales;f__Pasteurellaceae;g__Rodentibacter;s__Rodentibacter_pneumotropicus
26c70f5b97c1880183e57853538d7200	0	96	0	0	0	0	0	0	0	0	0	0	189	0	0	0	0	0	0	0	0	0	0	0	d__Bacteria;p__Proteobacteria;c__Deltaproteobacteria;o__Desulfovibrionales;f__Desulfovibrionaceae;g__Desulfovibrio;s__uncultured_Desulfovibrio_sp.
c49dab5b3a35f9ad5f2ca81a3bb5f330	0	0	0	0	0	0	0	0	0	0	0	0	0	225	0	0	60	0	0	0	0	0	0	0	d__Bacteria;p__Actinobacteria;c__Actinobacteria;o__Bifidobacteriales;f__Bifidobacteriaceae;g__Bifidobacterium;s__Bifidobacterium_pullorum
71602523e1912c8c7022003ef70c6756	0	0	0	0	0	57	0	0	0	0	0	0	0	0	70	0	28	126	0	0	0	0	0	0	d__Bacteria;p__Bacteroidetes;c__Bacteroidia;o__Bacteroidales;f__Prevotellaceae;g__Prevotella_9;s__Prevotella_9_unclassified
cb69448f711d930190abe1bab3bd17a7	0	19	0	0	0	0	0	3	0	0	0	0	0	0	4	25	10	0	111	38	40	16	0	14	d__Bacteria;p__Firmicutes;c__Clostridia;o__Clostridiales;f__Ruminococcaceae;g__Intestinimonas;s__Intestinimonas_unclassified
8da5f39b23f0cf279ca6f0213e2d70c4	0	0	0	0	0	0	0	0	54	0	0	26	0	0	0	0	0	0	0	0	0	55	115	29	d__Bacteria;p__Epsilonbacteraeota;c__Campylobacteria;o__Campylobacterales;f__Campylobacteraceae;g__Campylobacter;s__Campylobacter_unclassified
201da31b9160ebc8444744e2289ae527	0	0	0	0	0	0	0	0	0	0	0	0	17	0	0	0	0	0	0	0	0	0	258	0	d__Bacteria;p__Bacteroidetes;c__Bacteroidia;o__Bacteroidales;f__Bacteroidaceae;g__Bacteroides;s__Bacteroides_caecigallinarum
6359d5bf1976cc3a96c95d4ab7beffc5	35	0	0	0	0	0	0	0	0	0	0	0	0	0	51	58	0	129	0	0	0	0	0	0	d__Bacteria;p__Bacteroidetes;c__Bacteroidia;o__Bacteroidales;f__Prevotellaceae;g__Prevotella_9;s__Prevotella_9_unclassified
362613301e67a9e3681194d22ef4bccb	71	0	0	0	0	0	0	0	0	97	0	0	40	0	0	0	0	19	0	0	37	8	0	0	d__Bacteria;p__Bacteroidetes;c__Bacteroidia;o__Bacteroidales;f__Bacteroidaceae;g__Bacteroides;s__uncultured_Bacteroides_sp.
de3a65f854fb007358ab9eb3c471f477	0	0	0	0	0	0	0	0	0	9	0	0	0	49	0	40	0	0	0	0	0	0	172	0	d__Bacteria;p__Proteobacteria;c__Gammaproteobacteria;o__Betaproteobacteriales;f__Burkholderiaceae;g__Sutterella;s__Sutterella_unclassified
d24eab33a65ecb62e3e07e6eefa64066	23	16	11	0	0	0	0	9	0	22	0	0	35	7	0	0	13	18	12	9	16	0	73	5	d__Bacteria;p__Firmicutes;c__Clostridia;o__Clostridiales;f__Lachnospiraceae;g__Lachnoclostridium;s__Lachnoclostridium_edouardi
e507abb26a78e6a309aeda09c5e8ef95	26	0	0	0	0	60	0	0	0	35	0	0	0	0	20	21	19	37	0	0	0	0	49	0	d__Bacteria;p__Proteobacteria;c__Gammaproteobacteria;o__Betaproteobacteriales;f__Burkholderiaceae;g__Sutterella;s__Sutterella_unclassified
b5191928d128bcb3545005eb5a5e5ba6	0	0	0	0	0	0	266	0	0	0	0	0	0	0	0	0	0	0	0	0	0	0	0	0	d__Bacteria;p__Firmicutes;c__Clostridia;o__Clostridiales;f__Peptostreptococcaceae;g__Romboutsia;s__Romboutsia_sp._MT17
2d44d4cd42c10c646dfbc661bca5c4d7	146	0	0	0	0	0	0	0	0	0	0	0	0	0	0	0	0	119	0	0	0	0	0	0	d__Bacteria;p__Bacteroidetes;c__Bacteroidia;o__Bacteroidales;f__Prevotellaceae;g__Paraprevotella;s__Paraprevotella_unclassified
5dbcf74f81bdc79d95fe1cb19aba2a90	0	0	0	0	71	194	0	0	0	0	0	0	0	0	0	0	0	0	0	0	0	0	0	0	d__Bacteria;p__Proteobacteria;c__Gammaproteobacteria;o__Enterobacteriales;f__Enterobacteriaceae;g__Escherichia-Shigella;s__Escherichia-Shigella_unclassified
5fe4a5f1cfaecdde3ea13a1f977b51ac	0	0	0	0	0	0	0	8	0	0	0	0	159	0	0	10	0	4	0	0	8	0	63	11	d__Bacteria;p__Firmicutes;c__Clostridia;o__Clostridiales;f__Lachnospiraceae;g__Lachnospiraceae_unclassified;s__Lachnospiraceae_unclassified
ba1aac0183f00ed21c3356b31e01c0ff	0	33	0	3	0	4	14	24	0	0	0	0	27	12	0	0	8	0	0	10	0	0	114	14	d__Bacteria;p__Firmicutes;c__Clostridia;o__Clostridiales;f__Ruminococcaceae;g__Ruminococcaceae_UCG-014;s__Ruminococcaceae_UCG-014_unclassified
326e0703eaa1901e10e7e3e6f0955f60	0	0	0	0	0	0	0	0	0	32	0	0	6	0	0	0	0	0	21	0	0	0	204	0	d__Bacteria;p__Bacteroidetes;c__Bacteroidia;o__Bacteroidales;f__Tannerellaceae;g__Parabacteroides;s__Parabacteroides_unclassified
e1cf03d48e598f4be4f5cd50cb6d3ba3	25	18	0	0	0	0	0	0	0	137	0	0	0	0	0	0	0	0	80	0	0	3	0	0	d__Bacteria;p__Bacteroidetes;c__Bacteroidia;o__Bacteroidales;f__Tannerellaceae;g__Parabacteroides;s__Parabacteroides_unclassified
5c92c7d150ce29bdeda6af66dfe9eddc	0	96	0	0	0	0	0	0	0	0	0	0	0	0	0	142	0	0	0	0	0	24	0	0	d__Bacteria;p__Firmicutes;c__Negativicutes;o__Selenomonadales;f__Veillonellaceae;g__Veillonella;s__Veillonella_unclassified
4ec3cdcb76f7da2d48e632245daf2251	0	110	0	0	0	0	0	0	0	0	0	0	0	0	0	151	0	0	0	0	0	0	0	0	d__Bacteria;p__Firmicutes;c__Negativicutes;o__Selenomonadales;f__Veillonellaceae;g__Veillonella;s__Veillonella_unclassified
c657b5c3448bfbcb0464a865d55da708	0	0	0	0	0	0	0	0	0	0	0	0	0	0	0	0	0	0	121	0	0	0	139	0	d__Bacteria;p__Proteobacteria;c__Deltaproteobacteria;o__Desulfovibrionales;f__Desulfovibrionaceae;g__Desulfovibrio;s__uncultured_Desulfovibrio_sp.
309c5232d718583cff47782381f8679e	29	0	0	0	0	0	0	0	0	0	0	7	0	0	0	0	0	48	0	0	0	0	173	0	d__Bacteria;p__Firmicutes;c__Clostridia;o__Clostridiales;f__Ruminococcaceae;g__Intestinimonas;s__Intestinimonas_unclassified
ab3fdd3d7b499f85b7daa832a4c352ad	0	115	0	0	0	0	0	0	0	0	0	0	0	0	0	0	141	0	0	0	0	0	0	0	d__Bacteria;p__Firmicutes;c__Bacilli;o__Lactobacillales;f__Streptococcaceae;g__Streptococcus;s__Streptococcus_sp._KG7a
a03a9bf351b157be9d1a6670fe67b9ae	0	0	0	0	0	0	0	0	0	0	3	0	0	0	0	0	0	0	0	0	0	0	253	0	d__Bacteria;p__Firmicutes;c__Clostridia;o__Clostridiales;f__Ruminococcaceae;g__Ruminococcaceae_UCG-014;s__Ruminococcaceae_UCG-014_unclassified
f659dd4ff0fac85ec37a1bedd2946721	0	39	0	3	0	0	0	27	3	24	0	0	0	9	0	5	0	0	39	0	12	0	94	0	d__Bacteria;p__Firmicutes;c__Clostridia;o__Clostridiales;f__Ruminococcaceae;g__Oscillibacter;s__Oscillibacter_unclassified
d4fc760c0429d1c895e17019e4fd7203	0	0	0	0	0	0	0	0	0	0	26	10	0	0	0	197	0	0	0	0	0	0	0	22	d__Bacteria;p__Bacteroidetes;c__Bacteroidia;o__Bacteroidales;f__Prevotellaceae;g__Paraprevotella;s__Paraprevotella_unclassified
0e669d4e2887a0b5681a874d66a6033d	25	58	0	0	0	0	0	0	0	0	0	0	0	0	0	20	27	15	0	70	0	0	0	40	d__Bacteria;p__Firmicutes;c__Clostridia;o__Clostridiales;f__Ruminococcaceae;g__Ruminiclostridium_9;s__Ruminiclostridium_9_unclassified
661046cf9c214d90e00ca34f148a1eb3	0	0	0	0	0	0	0	0	0	0	0	0	0	31	18	0	27	0	0	178	0	0	0	0	d__Bacteria;p__Bacteroidetes;c__Bacteroidia;o__Bacteroidales;f__Bacteroidaceae;g__Bacteroides;s__Bacteroides_sp._SB5
fc1d18763c49b3abb7de2dd56f71c869	0	0	0	0	0	0	0	0	0	66	0	0	0	186	0	0	0	0	0	0	0	0	0	0	d__Bacteria;p__Firmicutes;c__Negativicutes;o__Selenomonadales;f__Veillonellaceae;g__Megamonas;s__Megamonas_unclassified
20472098c64f1a69d5830100ae0a42ed	0	175	0	0	0	0	0	0	0	0	0	0	0	0	0	0	76	0	0	0	0	0	0	0	d__Bacteria;p__Firmicutes;c__Bacilli;o__Bacillales;f__Family_XI;g__Gemella;s__Gemella_unclassified
5b5ad29c19134c5e31d765001b1969cc	9	12	0	0	0	0	0	0	0	75	0	5	26	4	0	2	2	9	23	0	17	5	61	0	d__Bacteria;p__Firmicutes;c__Clostridia;o__Clostridiales;f__Ruminococcaceae;g__Anaerotruncus;s__Anaerotruncus_colihominis
db974839446a979c4b10d2f1b015d6e7	0	0	51	0	0	0	0	0	0	0	0	0	0	0	0	0	198	0	0	0	0	0	0	0	d__Bacteria;p__Proteobacteria;c__Gammaproteobacteria;o__Pasteurellales;f__Pasteurellaceae;g__Pasteurellaceae_unclassified;s__Pasteurellaceae_unclassified
f5946bdc25df7b8726f5ddb1ff1edce6	0	0	0	0	0	0	96	0	0	0	0	0	0	0	0	0	0	0	26	92	30	0	4	0	d__Bacteria;p__Proteobacteria;c__Gammaproteobacteria;o__Xanthomonadales;f__Xanthomonadaceae;g__Stenotrophomonas;s__Stenotrophomonas_maltophilia
5336e10df68cd981a452be0ba31b0066	0	247	0	0	0	0	0	0	0	0	0	0	0	0	0	0	0	0	0	0	0	0	0	0	d__Bacteria;p__Epsilonbacteraeota;c__Campylobacteria;o__Campylobacterales;f__Helicobacteraceae;g__Helicobacter;s__Helicobacter_unclassified
93d62330a7a3fdc91bb8f4dd30e55e84	23	8	0	0	0	0	0	0	0	18	0	0	0	0	0	19	0	5	34	0	16	7	115	0	d__Bacteria;p__Bacteroidetes;c__Bacteroidia;o__Bacteroidales;f__Marinifilaceae;g__Odoribacter;s__Odoribacter_unclassified
af8ec4f1c891df66c36030bc0e13969a	0	0	0	0	0	0	0	0	244	0	0	0	0	0	0	0	0	0	0	0	0	0	0	0	d__Bacteria;p__Firmicutes;c__Negativicutes;o__Selenomonadales;f__Veillonellaceae;g__Megamonas;s__Megamonas_unclassified
af7dac7608a3d3a3d80e26ccd2d77f1d	25	19	0	37	0	0	0	0	6	14	0	3	0	10	0	22	11	12	0	20	0	0	53	11	d__Bacteria;p__Firmicutes;c__Clostridia;o__Clostridiales;f__Lachnospiraceae;g__Blautia;s__Blautia_caecimuris
2aa0271870a6c3b4bc6b5a8bee61e764	0	0	0	0	0	0	0	0	0	0	0	0	0	0	0	241	0	0	0	0	0	0	0	0	d__Bacteria;p__Firmicutes;c__Negativicutes;o__Selenomonadales;f__Veillonellaceae;g__Megasphaera;s__Megasphaera_unclassified
a4a762eeecaecb5131911af5c0323cd6	0	97	0	0	0	0	0	0	0	0	0	0	0	0	0	142	0	0	0	0	0	0	0	0	d__Bacteria;p__Firmicutes;c__Negativicutes;o__Selenomonadales;f__Veillonellaceae;g__Veillonella;s__Veillonella_unclassified
4b38473099dc5f18b73be535e282921a	10	160	10	0	0	0	0	0	0	0	0	0	17	7	7	11	0	9	0	7	0	0	0	0	d__Bacteria;p__Firmicutes;c__Bacilli;o__Lactobacillales;f__Lactobacillaceae;g__Lactobacillus;s__Lactobacillus_unclassified
0f6d46c70548d4ce709802b6e3162f6f	17	37	0	0	0	21	0	28	11	0	0	0	13	21	0	0	0	18	58	0	0	7	0	7	d__Bacteria;p__Firmicutes;c__Bacilli;o__Lactobacillales;f__Enterococcaceae;g__Enterococcus;s__Enterococcus_faecalis
dda9699e8e40cc93053fa1a372c816af	68	28	0	0	0	0	0	0	0	5	0	0	0	0	0	0	7	37	33	0	0	15	45	0	d__Bacteria;p__Bacteroidetes;c__Bacteroidia;o__Bacteroidales;f__Rikenellaceae;g__Rikenella;s__Rikenella_unclassified
cdcd3728caecf5605c549757a09df9ef	0	77	0	0	0	0	0	0	0	0	0	0	0	0	0	160	0	0	0	0	0	0	0	0	d__Bacteria;p__Firmicutes;c__Negativicutes;o__Selenomonadales;f__Veillonellaceae;g__Veillonella;s__Veillonella_unclassified
319b6bb357296a37b9742abe1550b254	33	0	0	0	0	0	0	0	0	13	0	0	0	0	0	0	0	0	118	0	33	0	40	0	d__Bacteria;p__Bacteroidetes;c__Bacteroidia;o__Bacteroidales;f__Tannerellaceae;g__Parabacteroides;s__Parabacteroides_distasonis
359e50a6ca4a66c5db1264da10b28909	7	15	0	0	0	2	0	2	2	9	0	0	28	59	0	11	7	6	16	45	0	0	20	4	d__Bacteria;p__Firmicutes;c__Clostridia;o__Clostridiales;f__Lachnospiraceae;g__CHKCI001;s__CHKCI001_unclassified
bcbba8ca894e234a90b9906d9ad75891	12	0	0	0	50	102	0	0	15	0	0	0	0	0	0	22	0	0	0	0	0	32	0	0	d__Bacteria;p__Firmicutes;c__Bacilli;o__Lactobacillales;f__Lactobacillaceae;g__Lactobacillus;s__Lactobacillus_sp.
0d7c173773cdb10bbe2a7174501748b1	0	3	4	0	0	0	0	8	5	0	4	5	0	0	0	0	0	0	50	88	31	20	8	5	d__Bacteria;p__Proteobacteria;c__Gammaproteobacteria;o__Betaproteobacteriales;f__Burkholderiaceae;g__Rhizobacter;s__Rhizobacter_unclassified
9158ab694988e84ec137cfaee88fcd2a	0	0	6	0	0	13	74	0	0	0	0	0	0	3	0	0	0	0	15	0	0	0	0	117	d__Bacteria;p__Firmicutes;c__Bacilli;o__Lactobacillales;f__Enterococcaceae;g__Enterococcus;s__Enterococcus_faecium
e1396b70d03be54f48791f047c73d5a7	0	20	0	118	0	0	0	0	0	0	0	0	0	0	0	0	17	73	0	0	0	0	0	0	d__Bacteria;p__Firmicutes;c__Bacilli;o__Lactobacillales;f__Streptococcaceae;g__Streptococcus;s__Streptococcus_alactolyticus
72d37cc4be8ed10aeac9d95bd0cf2c0d	0	98	0	0	0	0	0	0	0	0	0	0	0	0	0	0	126	0	0	0	0	0	0	0	d__Bacteria;p__Firmicutes;c__Bacilli;o__Lactobacillales;f__Streptococcaceae;g__Streptococcus;s__Streptococcus_unclassified
d2c8c2fcce89387c481b305db65b72da	37	0	0	0	0	36	35	0	4	0	0	0	0	0	0	0	6	7	0	0	0	99	0	0	d__Bacteria;p__Firmicutes;c__Clostridia;o__Clostridiales;f__Clostridiaceae_1;g__Clostridium_sensu_stricto_1;s__Clostridium_sensu_stricto_1_unclassified
29389f1b19b636aa4044a4cb20278d29	0	0	0	0	0	0	0	13	0	0	0	0	0	0	0	0	0	0	0	0	7	0	204	0	d__Bacteria;p__Proteobacteria;c__Gammaproteobacteria;o__Betaproteobacteriales;f__Burkholderiaceae;g__Parasutterella;s__Parasutterella_unclassified
5c0bcd408fc11dcfbc35bab0d137689a	0	0	0	0	0	0	0	0	0	0	0	0	0	0	0	0	0	0	0	0	224	0	0	0	d__Bacteria;p__Cyanobacteria;c__Oxyphotobacteria;o__Oxyphotobacteria_unclassified;f__Oxyphotobacteria_unclassified;g__Oxyphotobacteria_unclassified;s__Oxyphotobacteria_unclassified
77e3b7a6316c3965aa91cfe2bc79fe57	185	0	3	0	0	0	0	0	0	0	0	0	0	0	0	0	0	35	0	0	0	0	0	0	d__Bacteria;p__Bacteroidetes;c__Bacteroidia;o__Bacteroidales;f__Barnesiellaceae;g__Barnesiella;s__Barnesiella_unclassified
222ad83e0940619cc74a93a459d5a1d3	21	7	0	0	0	6	0	30	0	0	0	0	0	0	0	0	0	22	0	0	0	0	136	0	d__Bacteria;p__Proteobacteria;c__Gammaproteobacteria;o__Betaproteobacteriales;f__Burkholderiaceae;g__Sutterella;s__Sutterella_unclassified
d06bfe253d7760474ceb1f7a58710131	39	0	0	0	0	0	0	0	0	0	0	0	0	0	0	0	0	0	182	0	0	0	0	0	d__Bacteria;p__Firmicutes;c__Clostridia;o__Clostridiales;f__Clostridiaceae;g__Clostridium;s__uncultured_Clostridium_sp.
01bc1ea14fe1bacbcc53640416b07ca6	0	0	0	0	0	0	0	0	0	0	0	0	0	0	0	0	0	0	215	0	0	0	0	0	d__Bacteria;p__Proteobacteria;c__Gammaproteobacteria;o__Pasteurellales;f__Pasteurellaceae;g__Rodentibacter;s__Rodentibacter_pneumotropicus
b4322692247f3d0919badaedc76fdf26	0	0	0	0	0	0	0	213	0	0	0	0	0	0	0	0	0	0	0	0	0	0	0	0	d__Bacteria;p__Bacteroidetes;c__Bacteroidia;o__Bacteroidales;f__Bacteroidaceae;g__Bacteroides;s__uncultured_Bacteroides_sp.
e4c63f9d03490ed6f342e48ece161ce5	68	52	4	0	0	0	0	0	0	0	0	0	0	0	33	10	5	18	0	0	21	0	0	0	d__Bacteria;p__Deferribacteres;c__Deferribacteres;o__Deferribacterales;f__Deferribacteraceae;g__Mucispirillum;s__uncultured_Mucispirillum_sp.
0d164bad9b13cb741e29fa4c38f09b38	26	0	0	0	0	0	0	0	0	23	0	0	0	0	0	0	0	0	23	0	20	0	117	0	d__Bacteria;p__Bacteroidetes;c__Bacteroidia;o__Bacteroidales;f__Tannerellaceae;g__Parabacteroides;s__Parabacteroides_unclassified
9d1b2a34f7309f4989df866493856f72	0	0	0	0	0	0	0	0	0	0	0	0	172	0	0	0	0	0	36	0	0	0	0	0	d__Bacteria;p__Bacteroidetes;c__Bacteroidia;o__Bacteroidales;f__Prevotellaceae;g__Prevotella_9;s__Prevotella_9_unclassified
b089fc6ffae4b7d62ff590d7c8ce2258	35	0	0	0	0	0	0	0	0	0	0	0	0	0	0	23	0	0	138	0	12	0	0	0	d__Bacteria;p__Firmicutes;c__Clostridia;o__Clostridiales;f__Ruminococcaceae;g__Butyricicoccus;s__Butyricicoccus_unclassified
9ed40b93a53b1b8cfa7e3edde86e9e39	0	0	0	0	0	0	0	0	0	0	0	0	0	0	0	0	0	0	0	207	0	0	0	0	d__Bacteria;p__Proteobacteria;c__Gammaproteobacteria;o__Pasteurellales;f__Pasteurellaceae;g__Pasteurellaceae_unclassified;s__Pasteurellaceae_unclassified
cb6e7a04e6fccb035c1e83f43d8d9650	0	0	0	0	0	0	205	0	0	0	0	0	0	0	0	0	0	0	0	0	0	0	0	0	d__Bacteria;p__Bacteroidetes;c__Bacteroidia;o__Bacteroidales;f__Bacteroidaceae;g__Bacteroides;s__Bacteroides_unclassified
c7237d61402108070af17eff800a1fb1	0	0	0	0	0	0	0	0	0	14	0	0	11	10	0	0	0	0	0	0	0	0	165	0	d__Bacteria;p__Proteobacteria;c__Gammaproteobacteria;o__Betaproteobacteriales;f__Burkholderiaceae;g__Sutterella;s__Sutterella_unclassified
48a4bbc3394e8f0b480ad67fbf458e4b	33	41	0	10	0	0	0	9	0	0	0	0	0	0	4	6	3	8	13	0	0	12	29	30	d__Bacteria;p__Firmicutes;c__Erysipelotrichia;o__Erysipelotrichales;f__Erysipelotrichaceae;g__Catenisphaera;s__Catenisphaera_unclassified
d26c1c4af13832d872da4ab8ce5c614c	0	0	0	0	0	0	0	0	0	14	0	6	0	0	14	15	42	0	103	3	0	0	0	0	d__Bacteria;p__Firmicutes;c__Clostridia;o__Clostridiales;f__Ruminococcaceae;g__Ruminiclostridium_5;s__Ruminiclostridium_5_unclassified
395dce5bec6123c3cc68ba2f4033c4af	138	0	0	0	0	0	0	0	0	27	0	0	0	0	0	0	0	0	32	0	0	0	0	0	d__Bacteria;p__Bacteroidetes;c__Bacteroidia;o__Bacteroidales;f__Prevotellaceae;g__Prevotellaceae_Ga6A1_group;s__Prevotellaceae_Ga6A1_group_unclassified
75a9311d26312902306b8dbb7a802be2	15	11	0	0	0	0	0	0	3	68	0	0	3	2	0	6	0	11	17	0	2	0	53	5	d__Bacteria;p__Proteobacteria;c__Deltaproteobacteria;o__Desulfovibrionales;f__Desulfovibrionaceae;g__Desulfovibrionaceae_unclassified;s__Desulfovibrionaceae_unclassified
aa44e90bb3c46d59c80391b69253a94c	0	0	0	0	0	0	0	0	0	0	0	0	0	162	0	0	34	0	0	0	0	0	0	0	d__Bacteria;p__Actinobacteria;c__Actinobacteria;o__Bifidobacteriales;f__Bifidobacteriaceae;g__Bifidobacterium;s__Bifidobacterium_sp.
8edc0d51e395988eb65baa63108f1e55	0	0	0	0	0	0	0	0	0	8	0	0	0	67	0	0	0	0	119	0	0	0	0	0	d__Bacteria;p__Firmicutes;c__Clostridia;o__Clostridiales;f__Lachnospiraceae;g__Mediterraneibacter;s__Mediterraneibacter_sp._KCTC_15684
c16e51eee809bb5f2dc7786e53b5f857	0	0	0	8	0	0	0	0	0	0	0	0	0	135	0	0	38	0	0	0	0	12	0	0	d__Bacteria;p__Actinobacteria;c__Actinobacteria;o__Bifidobacteriales;f__Bifidobacteriaceae;g__Bifidobacterium;s__Bifidobacterium_saeculare
eb529134cfb8434625ecc736d2c87aa4	0	18	37	0	0	9	0	0	0	0	0	4	0	109	0	0	12	3	0	0	0	0	0	0	d__Bacteria;p__Proteobacteria;c__Gammaproteobacteria;o__Betaproteobacteriales;f__Burkholderiaceae;g__Delftia;s__Delftia_unclassified
a4946ec67d1079d9fdf4dd163ab2aafe	156	13	0	0	0	0	0	0	0	0	0	0	0	0	0	0	21	0	0	0	0	0	0	0	d__Bacteria;p__Bacteroidetes;c__Bacteroidia;o__Bacteroidales;f__Prevotellaceae;g__Prevotellaceae_Ga6A1_group;s__Prevotellaceae_Ga6A1_group_unclassified
e5e232a120e0f7944cdaa3efe99a6c81	0	0	0	0	0	0	0	0	9	0	0	0	0	0	0	0	0	0	0	0	0	0	158	21	d__Bacteria;p__Bacteroidetes;c__Bacteroidia;o__Bacteroidales;f__Bacteroidaceae;g__Bacteroides;s__Bacteroides_togonis
ed04bcab381cb1d356181dddfd124522	22	30	0	0	0	0	0	0	0	0	0	0	64	0	0	0	0	71	0	0	0	0	0	0	d__Bacteria;p__Firmicutes;c__Clostridia;o__Clostridiales;f__Lachnospiraceae;g__Lachnoclostridium;s__Lachnoclostridium_edouardi
03eddcd6fef09c0ad1b02e6e42feb73c	3	96	0	0	0	0	0	0	0	0	0	0	0	0	0	0	33	0	0	27	8	12	0	8	d__Bacteria;p__Firmicutes;c__Bacilli;o__Lactobacillales;f__Aerococcaceae;g__Abiotrophia;s__uncultured_Abiotrophia_sp.
5f5c5d50c169d471200406b6e619f505	12	0	0	0	0	0	0	0	0	27	0	0	0	0	0	4	0	5	0	0	0	0	138	0	d__Bacteria;p__Firmicutes;c__Erysipelotrichia;o__Erysipelotrichales;f__Erysipelotrichaceae;g__Erysipelotrichaceae_UCG-004;s__Erysipelotrichaceae_UCG-004_unclassified
f4d73cf299740694899f8b9fdaaa60ac	0	152	13	0	0	0	0	0	0	0	0	0	0	0	0	0	20	0	0	0	0	0	0	0	d__Bacteria;p__Epsilonbacteraeota;c__Campylobacteria;o__Campylobacterales;f__Helicobacteraceae;g__Helicobacter;s__Helicobacter_unclassified
782973c0828212b9a3f4ebd27de0f193	0	149	14	0	0	0	0	0	0	0	0	0	0	0	0	0	13	0	9	0	0	0	0	0	d__Bacteria;p__Epsilonbacteraeota;c__Campylobacteria;o__Campylobacterales;f__Helicobacteraceae;g__Helicobacter;s__Helicobacter_unclassified
6acd90de66d83184bdf856fb42fb74c5	21	8	0	0	12	12	0	11	0	23	11	0	43	10	0	0	0	23	0	0	0	9	0	0	d__Bacteria;p__Firmicutes;c__Negativicutes;o__Selenomonadales;f__Acidaminococcaceae;g__Phascolarctobacterium;s__Phascolarctobacterium_unclassified
014d4e0963f8c301cc138815d2960ac6	50	0	0	0	0	0	0	0	0	0	0	0	0	0	0	35	7	57	21	12	0	0	0	0	d__Bacteria;p__Firmicutes;c__Clostridia;o__Clostridiales;f__Ruminococcaceae;g__Oscillospira;s__Oscillospira_unclassified
293aaf4ea418c4979316d4f9a3581d85	27	11	0	0	0	0	0	0	0	0	0	0	0	0	0	7	4	5	113	12	0	0	0	0	d__Bacteria;p__Firmicutes;c__Erysipelotrichia;o__Erysipelotrichales;f__Erysipelotrichaceae;g__Erysipelotrichaceae_UCG-004;s__Erysipelotrichaceae_UCG-004_unclassified
b00c142de45d94a4dc95c4581e7bd04e	0	0	0	0	79	100	0	0	0	0	0	0	0	0	0	0	0	0	0	0	0	0	0	0	d__Bacteria;p__Actinobacteria;c__Actinobacteria;o__Bifidobacteriales;f__Bifidobacteriaceae;g__Bifidobacterium;s__Bifidobacterium_longum
555f4eab40e0b0ee77fcc9f958aea60a	0	0	0	0	0	0	0	8	0	0	0	0	4	54	0	0	0	0	50	9	0	0	53	0	d__Bacteria;p__Firmicutes;c__Clostridia;o__Clostridiales;f__Lachnospiraceae;g__Anaerostipes;s__Anaerostipes_sp._494a
1e032c1d66fc38b2c8c5820e0480a178	0	0	0	0	0	0	0	0	0	0	0	0	0	104	0	0	72	0	0	0	0	0	0	0	d__Bacteria;p__Actinobacteria;c__Actinobacteria;o__Bifidobacteriales;f__Bifidobacteriaceae;g__Bifidobacterium;s__uncultured_Bifidobacterium_sp.
1602f68fc4762a184b9b8447df72ac8d	16	0	0	72	0	0	0	23	0	0	0	0	0	0	0	0	0	51	0	0	0	0	0	14	d__Bacteria;p__Firmicutes;c__Bacilli;o__Lactobacillales;f__Streptococcaceae;g__Streptococcus;s__Streptococcus_suis
0f79e90816a3c81af3354745a8fec864	0	0	0	0	0	0	0	0	0	0	0	0	175	0	0	0	0	0	0	0	0	0	0	0	d__Bacteria;p__Bacteroidetes;c__Bacteroidia;o__Bacteroidales;f__Barnesiellaceae;g__Barnesiella;s__Barnesiella_unclassified
928eac35b0c52c09ccdc3171c6c005e3	0	0	0	0	0	0	0	0	0	0	0	0	0	175	0	0	0	0	0	0	0	0	0	0	d__Bacteria;p__Actinobacteria;c__Actinobacteria;o__Bifidobacteriales;f__Bifidobacteriaceae;g__Bifidobacterium;s__Bifidobacterium_saeculare
6662053d52b554c3bbcb2260533108fb	72	0	0	0	0	0	0	0	0	0	0	0	0	7	0	0	0	33	0	0	0	50	13	0	d__Bacteria;p__Bacteroidetes;c__Bacteroidia;o__Bacteroidales;f__Tannerellaceae;g__Parabacteroides;s__Parabacteroides_unclassified
54184d6e88f91ecfcc9355d630e44a3f	33	0	0	0	0	0	0	0	0	0	0	0	0	0	0	18	0	33	22	0	19	0	49	0	d__Bacteria;p__Proteobacteria;c__Gammaproteobacteria;o__Betaproteobacteriales;f__Burkholderiaceae;g__Parasutterella;s__Parasutterella_unclassified
be85a231b9fef8d22c3c0963938d940d	0	0	0	0	0	0	0	0	0	0	0	0	0	0	0	0	6	0	160	0	0	0	0	8	d__Bacteria;p__Firmicutes;c__Clostridia;o__Clostridiales;f__Lachnospiraceae;g__Anaerostipes;s__Anaerostipes_sp._494a
a3589638c122f413a5dded7f617b0030	0	17	11	0	27	33	0	0	0	0	0	0	35	0	0	0	11	39	0	0	0	0	0	0	d__Bacteria;p__Proteobacteria;c__Alphaproteobacteria;o__Azospirillales;f__Azospirillaceae;g__Azospirillum;s__Azospirillum_unclassified
a8982c66c46ed8ee2948e8f4ec2ddb9a	0	141	0	0	0	0	0	0	0	0	0	0	0	11	0	0	21	0	0	0	0	0	0	0	d__Bacteria;p__Epsilonbacteraeota;c__Campylobacteria;o__Campylobacterales;f__Helicobacteraceae;g__Helicobacter;s__Helicobacter_unclassified
b12c0d346fc22e2db15f7433b7756b11	75	0	0	98	0	0	0	0	0	0	0	0	0	0	0	0	0	0	0	0	0	0	0	0	d__Bacteria;p__Firmicutes;c__Bacilli;o__Lactobacillales;f__Streptococcaceae;g__Streptococcus;s__Streptococcus_unclassified
e41784563dcbfeb6c41d6dbd6359586d	25	5	0	0	0	0	0	7	7	20	0	0	11	0	5	12	9	16	20	0	0	6	24	5	d__Bacteria;p__Firmicutes;c__Clostridia;o__Clostridiales;f__Ruminococcaceae;g__Ruminococcaceae_UCG-009;s__Ruminococcaceae_UCG-009_unclassified
bf7aaa2d11a9cc5d6efc2bc9ee5feda4	10	0	0	0	0	0	0	0	0	7	0	0	0	61	0	40	0	0	6	24	7	0	13	4	d__Bacteria;p__Proteobacteria;c__Gammaproteobacteria;o__Betaproteobacteriales;f__Burkholderiaceae;g__Sutterella;s__Sutterella_unclassified
8331861861387a9582e2a652dccb32a5	0	0	0	0	0	0	0	0	0	157	0	15	0	0	0	0	0	0	0	0	0	0	0	0	d__Bacteria;p__Firmicutes;c__Clostridia;o__Clostridiales;f__Ruminococcaceae;g__Anaerotruncus;s__Anaerotruncus_sp.
0a8e7769bc3d2552489952a65095d056	0	0	0	55	0	0	0	0	0	7	0	0	43	0	0	0	66	0	0	0	0	0	0	0	d__Bacteria;p__Firmicutes;c__Clostridia;o__Clostridiales;f__Ruminococcaceae;g__Subdoligranulum;s__Subdoligranulum_unclassified
c22d9c8621c91bf5d8ba560734da62b4	24	0	0	0	0	25	0	11	0	0	0	0	0	0	0	17	0	70	0	24	0	0	0	0	d__Bacteria;p__Bacteroidetes;c__Bacteroidia;o__Bacteroidales;f__Prevotellaceae;g__Prevotella_9;s__Prevotella_9_unclassified
a0c7edffa6e1546ade77a697cc115ec0	0	0	0	0	0	0	0	0	0	0	0	0	0	0	0	0	69	0	0	0	0	0	102	0	d__Bacteria;p__Firmicutes;c__Negativicutes;o__Selenomonadales;f__Veillonellaceae;g__Megamonas;s__Megamonas_unclassified
f33c96ff8501907349b252111492892d	9	0	0	0	0	0	0	0	12	0	0	0	0	0	0	12	0	17	42	0	0	0	78	0	d__Bacteria;p__Proteobacteria;c__Gammaproteobacteria;o__Betaproteobacteriales;f__Burkholderiaceae;g__Parasutterella;s__Parasutterella_unclassified
cf164c0f2667a7e0d5fe75af3c490094	0	0	3	0	0	0	0	28	8	47	9	0	42	7	0	0	0	0	0	0	0	0	17	8	d__Bacteria;p__Firmicutes;c__Firmicutes_unclassified;o__Firmicutes_unclassified;f__Firmicutes_unclassified;g__Firmicutes_unclassified;s__Firmicutes_unclassified
51feafe193ed324d2c196bb0f7ce6569	0	5	0	0	0	29	0	0	0	0	10	0	28	15	0	6	0	32	25	19	0	0	0	0	d__Bacteria;p__Firmicutes;c__Erysipelotrichia;o__Erysipelotrichales;f__Erysipelotrichaceae;g__Dielma;s__Dielma_fastidiosa
891281511d81d5c4b22bce0cbc6d254b	8	27	20	0	0	2	0	11	16	0	4	6	2	0	0	0	6	8	22	24	10	0	2	0	d__Bacteria;p__Proteobacteria;c__Alphaproteobacteria;o__Caulobacterales;f__Caulobacteraceae;g__Brevundimonas;s__Brevundimonas_sp.
d9dc7d91ff3e58f718b5fafd7c5061a7	0	146	0	0	0	0	0	0	0	0	0	0	0	5	4	0	13	0	0	0	0	0	0	0	d__Bacteria;p__Epsilonbacteraeota;c__Campylobacteria;o__Campylobacterales;f__Helicobacteraceae;g__Helicobacter;s__Helicobacter_unclassified
d23792c1173d3b5829794f3c10a7d3bb	0	0	0	0	0	0	0	0	0	0	0	0	0	0	0	53	0	0	0	0	0	0	115	0	d__Bacteria;p__Bacteroidetes;c__Bacteroidia;o__Bacteroidales;f__Bacteroidaceae;g__Bacteroides;s__Bacteroides_barnesiae
e11493de559d8289ccd19758792eb7ea	0	52	0	0	0	0	34	0	36	0	27	0	0	0	0	0	19	0	0	0	0	0	0	0	d__Bacteria;p__Firmicutes;c__Negativicutes;o__Selenomonadales;f__Veillonellaceae;g__Megasphaera;s__Megasphaera_unclassified
3479e99f73292fb018d82124d3ad23f6	2	0	165	0	0	0	0	0	0	0	0	0	0	0	0	0	0	0	0	0	0	0	0	0	d__Bacteria;p__Tenericutes;c__Mollicutes;o__Mycoplasmatales;f__Mycoplasmataceae;g__Mycoplasma;s__Mycoplasma_penetrans
a51c17ff6837581df4288f46648e80ec	42	14	0	0	0	0	6	0	9	0	0	0	54	11	0	0	0	0	0	0	13	12	0	5	d__Bacteria;p__Firmicutes;c__Clostridia;o__Clostridiales;f__Ruminococcaceae;g__Negativibacillus;s__Negativibacillus_unclassified
101320bb8941d3d7958630e75991d146	0	71	0	0	0	0	0	0	0	0	0	0	0	0	0	0	95	0	0	0	0	0	0	0	d__Bacteria;p__Firmicutes;c__Bacilli;o__Lactobacillales;f__Streptococcaceae;g__Streptococcus;s__Streptococcus_unclassified
3fdadc631e9b4de16219ca84cdfd1cb0	0	0	0	0	0	0	0	58	0	0	0	0	76	0	0	0	0	0	6	13	0	0	12	0	d__Bacteria;p__Firmicutes;c__Clostridia;o__Clostridiales;f__Lachnospiraceae;g__Glucerabacter;s__Glucerabacter_canisensis
f3e30993888ea8748e3667362a95ffaf	0	0	0	0	65	62	0	0	0	0	0	0	0	0	0	0	0	0	0	0	0	38	0	0	d__Bacteria;p__Firmicutes;c__Bacilli;o__Lactobacillales;f__Lactobacillaceae;g__Lactobacillus;s__Lactobacillus_sp.
67a5ab2161483e690ba309dc6f9dd289	0	148	16	0	0	0	0	0	0	0	0	0	0	0	0	0	0	0	0	0	0	0	0	0	d__Bacteria;p__Epsilonbacteraeota;c__Campylobacteria;o__Campylobacterales;f__Helicobacteraceae;g__Helicobacter;s__Helicobacter_unclassified
e2f0efc085c504f8746ebd4b11a40baa	0	0	0	0	0	0	0	0	0	164	0	0	0	0	0	0	0	0	0	0	0	0	0	0	d__Bacteria;p__Proteobacteria;c__Deltaproteobacteria;o__Desulfovibrionales;f__Desulfovibrionaceae;g__Desulfovibrio;s__uncultured_Desulfovibrio_sp.
fd2b67d41ab0068ab77fe8231888847f	0	0	0	0	0	0	0	0	0	0	0	0	0	0	0	0	0	0	0	164	0	0	0	0	d__Bacteria;p__Bacteroidetes;c__Bacteroidia;o__Bacteroidales;f__Prevotellaceae;g__Prevotella_9;s__Prevotella_9_unclassified
6ca565c582262a249fce5cef458ae3ef	0	0	0	0	0	0	0	0	0	0	0	0	0	0	0	0	0	0	0	164	0	0	0	0	d__Bacteria;p__Proteobacteria;c__Gammaproteobacteria;o__Pasteurellales;f__Pasteurellaceae;g__Pasteurellaceae_unclassified;s__Pasteurellaceae_unclassified
2efca510ab67849a5cb3cdde584e1eec	36	10	0	0	0	0	0	0	0	0	0	0	0	0	0	0	0	0	0	79	0	3	0	35	d__Bacteria;p__Bacteroidetes;c__Bacteroidia;o__Bacteroidales;f__Barnesiellaceae;g__Barnesiella;s__Barnesiella_unclassified
a6e802feb0fac33cbbf8d18390ab4254	49	30	0	0	0	0	0	0	0	0	0	0	0	0	0	0	0	83	0	0	0	0	0	0	d__Bacteria;p__Firmicutes;c__Clostridia;o__Clostridiales;f__Lachnospiraceae;g__Lachnoclostridium;s__Lachnoclostridium_edouardi
ec9c6e16249ebc1c445b42d6927666df	0	0	0	0	0	0	0	0	0	0	0	0	0	0	144	0	0	17	0	0	0	0	0	0	d__Bacteria;p__Firmicutes;c__Negativicutes;o__Selenomonadales;f__Veillonellaceae;g__Megasphaera;s__Megasphaera_unclassified
5e8415ffed6e701b2dd9aa72ad2a990e	55	0	0	0	0	57	0	0	0	0	0	0	0	0	0	0	0	49	0	0	0	0	0	0	d__Bacteria;p__Firmicutes;c__Negativicutes;o__Selenomonadales;f__Veillonellaceae;g__Megasphaera;s__Megasphaera_unclassified
f2fcdfd385ca82f03a31e880e63d64dd	19	9	0	0	0	0	0	29	3	18	0	0	0	3	5	8	2	31	16	6	0	2	0	8	d__Bacteria;p__Firmicutes;c__Clostridia;o__Clostridiales;f__Ruminococcaceae;g__Ruminiclostridium_5;s__Ruminiclostridium_5_unclassified
19c92623e94a545adee01924a00a8a94	0	0	141	0	0	0	0	0	0	0	0	0	0	17	0	0	0	0	0	0	0	0	0	0	d__Bacteria;p__Proteobacteria;c__Gammaproteobacteria;o__Pasteurellales;f__Pasteurellaceae;g__Pasteurella;s__Pasteurella_sp._V4
e50bcadbcaca90ecef838a525bb37a2c	43	34	0	0	0	22	0	0	0	0	0	0	0	0	19	13	0	20	0	0	0	0	7	0	d__Bacteria;p__Firmicutes;c__Clostridia;o__Clostridiales;f__Ruminococcaceae;g__Pseudoflavonifractor;s__Pseudoflavonifractor_capillosus
6c3ad48900001a490c4aed8bead74d50	0	0	0	0	0	0	0	0	0	0	0	0	0	0	0	54	0	0	0	42	0	0	59	3	d__Bacteria;p__Firmicutes;c__Clostridia;o__Clostridiales;f__Ruminococcaceae;g__Ruminococcaceae_unclassified;s__Ruminococcaceae_unclassified
5770034141247893480057abaf4787c9	0	0	0	0	0	36	0	0	0	0	0	0	0	0	0	0	0	73	49	0	0	0	0	0	d__Bacteria;p__Bacteroidetes;c__Bacteroidia;o__Bacteroidales;f__Prevotellaceae;g__Alloprevotella;s__Alloprevotella_unclassified
5b7bf9a9443eac4d6b9e184e58dfbb0a	0	0	0	0	2	0	10	37	15	0	10	0	24	6	0	7	0	3	41	0	0	0	0	0	d__Bacteria;p__Proteobacteria;c__Gammaproteobacteria;o__Aeromonadales;f__Succinivibrionaceae;g__Succinatimonas;s__Succinatimonas_hippei
2bed1aa1a0dcc82e236d22e22ee31c50	0	0	0	0	0	0	0	0	0	0	0	0	0	0	104	51	0	0	0	0	0	0	0	0	d__Bacteria;p__Firmicutes;c__Negativicutes;o__Veillonellales;f__Veillonellaceae;g__Megasphaera;s__uncultured_Megasphaera_sp.
05a1ac81d0c6ce4df6d09b21b7faa7f1	0	0	0	5	0	0	0	73	32	0	0	0	0	0	0	0	0	0	0	18	0	0	26	0	d__Bacteria;p__Bacteroidetes;c__Bacteroidia;o__Bacteroidales;f__Bacteroidaceae;g__Bacteroides;s__uncultured_Bacteroides_sp.
9038a2742fdfb4e6e3943e49a961376d	0	0	0	0	0	0	0	0	0	0	0	0	0	0	0	0	0	0	0	154	0	0	0	0	d__Bacteria;p__Firmicutes;c__Bacilli;o__Lactobacillales;f__Streptococcaceae;g__Streptococcus;s__Streptococcus_suis
11f07e3dac6a7271fe139563c85a483f	15	0	0	0	0	4	0	0	0	0	0	0	0	0	0	0	0	0	6	0	0	0	128	0	d__Bacteria;p__Firmicutes;c__Clostridia;o__Clostridiales;f__Ruminococcaceae;g__Butyricicoccus;s__Butyricicoccus_unclassified
479c0f3ee378d007b04b354b9ef702c7	11	16	0	2	0	0	0	0	0	0	0	0	0	0	4	12	0	0	39	36	7	0	24	0	d__Bacteria;p__Firmicutes;c__Clostridia;o__Clostridiales;f__Ruminococcaceae;g__Ruminiclostridium_9;s__Ruminiclostridium_9_unclassified
0586480d88d28f2bf90686109490168a	0	0	0	0	0	0	0	0	0	0	0	0	0	0	97	0	52	0	0	0	0	0	0	0	d__Bacteria;p__Firmicutes;c__Negativicutes;o__Selenomonadales;f__Acidaminococcaceae;g__Phascolarctobacterium;s__Phascolarctobacterium_unclassified
929c6cbee4e6ecd67293d69cf7995134	0	29	0	0	0	2	5	0	0	0	0	0	5	6	4	0	3	0	8	0	0	24	62	0	d__Bacteria;p__Proteobacteria;c__Alphaproteobacteria;o__Alphaproteobacteria_unclassified;f__Alphaproteobacteria_unclassified;g__Alphaproteobacteria_unclassified;s__Alphaproteobacteria_unclassified
01e0df7821b771d36eefa0f63f2efd0a	0	0	0	0	0	0	0	44	0	0	0	0	13	0	0	0	0	0	0	0	0	0	90	0	d__Bacteria;p__Proteobacteria;c__Gammaproteobacteria;o__Betaproteobacteriales;f__Burkholderiaceae;g__Sutterella;s__Sutterella_unclassified
4ab2dc5c2b6342959ce648ef660768e2	0	0	0	0	0	0	0	147	0	0	0	0	0	0	0	0	0	0	0	0	0	0	0	0	d__Bacteria;p__Deferribacteres;c__Deferribacteres;o__Deferribacterales;f__Deferribacteraceae;g__Mucispirillum;s__Mucispirillum_schaedleri
ec42f5a125f042d847ecbc17d8274ef1	14	15	0	5	0	0	0	3	0	21	0	0	8	4	0	20	0	3	13	12	2	0	22	4	d__Bacteria;p__Firmicutes;c__Clostridia;o__Clostridiales;f__Ruminococcaceae;g__UBA1819;s__UBA1819_unclassified
14c54c4d5b67081bd01561461f1d649e	0	0	145	0	0	0	0	0	0	0	0	0	0	0	0	0	0	0	0	0	0	0	0	0	d__Bacteria;p__Proteobacteria;c__Gammaproteobacteria;o__Pasteurellales;f__Pasteurellaceae;g__Actinobacillus;s__Actinobacillus_indolicus
76e708efe52766d1669a6c42eaf23e41	0	0	0	0	0	11	0	0	0	0	0	0	0	106	0	0	27	0	0	0	0	0	0	0	d__Bacteria;p__Actinobacteria;c__Actinobacteria;o__Bifidobacteriales;f__Bifidobacteriaceae;g__Bifidobacterium;s__Bifidobacterium_saeculare
f13172eb3b041943158f3ef3b222333c	0	0	0	0	0	0	0	0	0	0	0	0	0	0	50	94	0	0	0	0	0	0	0	0	d__Bacteria;p__Firmicutes;c__Negativicutes;o__Selenomonadales;f__Acidaminococcaceae;g__Phascolarctobacterium;s__Phascolarctobacterium_unclassified
aedbf9e2750d8aaae770378f0b81cf38	0	45	0	0	0	0	0	0	0	0	0	0	0	0	0	0	83	15	0	0	0	0	0	0	d__Bacteria;p__Firmicutes;c__Bacilli;o__Lactobacillales;f__Streptococcaceae;g__Streptococcus;s__uncultured_Streptococcus_sp.
7334cb092ad196cc4c5da7e687f76be6	0	0	0	0	0	0	0	3	0	140	0	0	0	0	0	0	0	0	0	0	0	0	0	0	d__Bacteria;p__Bacteroidetes;c__Bacteroidia;o__Bacteroidales;f__Bacteroidaceae;g__Bacteroides;s__Bacteroides_unclassified
93f3814a2fe76dab92e4cd5fcfb060c3	0	125	0	0	0	0	0	0	0	0	0	0	0	6	0	0	11	0	0	0	0	0	0	0	d__Bacteria;p__Epsilonbacteraeota;c__Campylobacteria;o__Campylobacterales;f__Helicobacteraceae;g__Helicobacter;s__Helicobacter_unclassified
a63d5d11f314e6fe0948e80b5057a461	0	0	0	0	0	0	0	0	0	0	0	0	0	0	142	0	0	0	0	0	0	0	0	0	d__Bacteria;p__Firmicutes;c__Negativicutes;o__Selenomonadales;f__Veillonellaceae;g__Megasphaera;s__Megasphaera_unclassified
a528dc11ab85832614a31481d0114f73	43	0	0	0	0	0	0	0	0	0	0	0	0	0	0	38	0	61	0	0	0	0	0	0	d__Bacteria;p__Bacteroidetes;c__Bacteroidia;o__Bacteroidales;f__Bacteroidaceae;g__Bacteroides;s__uncultured_Bacteroides_sp.
b023003c2e7fe54c546137a1a17e2e17	11	0	0	0	0	13	2	40	0	0	0	0	34	38	0	0	0	0	0	0	0	0	0	0	d__Bacteria;p__Firmicutes;c__Erysipelotrichia;o__Erysipelotrichales;f__Erysipelotrichaceae;g__Dielma;s__Dielma_fastidiosa
774123c3782e4ddcab0b7e947f17c652	44	0	0	0	0	0	0	0	0	12	0	0	29	0	0	0	0	15	30	0	7	0	0	0	d__Bacteria;p__Firmicutes;c__Clostridia;o__Clostridiales;f__Lachnospiraceae;g__GCA-900066575;s__GCA-900066575_unclassified
41e5c3514d80ac64af3260b06d0fd961	0	0	0	0	0	0	0	0	0	0	0	0	0	0	17	0	0	93	0	26	0	0	0	0	d__Bacteria;p__Bacteroidetes;c__Bacteroidia;o__Bacteroidales;f__Prevotellaceae;g__Alloprevotella;s__uncultured_Alloprevotella_sp.
fd3535694d2b7a277ba314190c86c61b	0	0	0	0	0	0	0	0	0	4	4	0	0	0	0	0	0	0	128	0	0	0	0	0	d__Bacteria;p__Epsilonbacteraeota;c__Campylobacteria;o__Campylobacterales;f__Helicobacteraceae;g__Helicobacter;s__Helicobacter_unclassified
82974b6a1d1b30a68415237bc3d0935a	0	0	0	0	0	0	0	0	0	6	0	0	0	0	5	10	0	22	51	30	0	11	0	0	d__Bacteria;p__Firmicutes;c__Clostridia;o__Clostridiales;f__Ruminococcaceae;g__Ruminococcaceae_unclassified;s__Ruminococcaceae_unclassified
f378fac045d9d02262a37c08d6b4e851	0	0	0	0	0	0	0	0	0	0	0	0	0	0	135	0	0	0	0	0	0	0	0	0	d__Bacteria;p__Firmicutes;c__Negativicutes;o__Selenomonadales;f__Veillonellaceae;g__Megasphaera;s__Megasphaera_unclassified
4b25249a734c4372024f443e57d738b5	0	0	0	0	0	0	0	0	0	0	0	0	0	0	0	55	0	0	0	0	0	80	0	0	d__Bacteria;p__Proteobacteria;c__Gammaproteobacteria;o__Enterobacteriales;f__Enterobacteriaceae;g__Escherichia-Shigella;s__Escherichia-Shigella_unclassified
580664819737548c0abaafc9c6d02ebc	19	6	0	0	0	0	0	0	0	0	0	0	0	0	39	70	0	0	0	0	0	0	0	0	d__Bacteria;p__Proteobacteria;c__Gammaproteobacteria;o__Betaproteobacteriales;f__Burkholderiaceae;g__Sutterella;s__Sutterella_unclassified
6b5e1c2a65ca908a15714f751d0f3905	0	0	0	0	0	0	0	0	0	0	0	0	0	0	134	0	0	0	0	0	0	0	0	0	d__Bacteria;p__Firmicutes;c__Bacilli;o__Lactobacillales;f__Streptococcaceae;g__Streptococcus;s__Streptococcus_alactolyticus
f7358f408056e4f29dc918891de4d650	0	0	102	0	0	0	0	0	0	0	0	0	0	0	0	0	0	32	0	0	0	0	0	0	d__Bacteria;p__Firmicutes;c__Bacilli;o__Bacillales;f__Family_XI;g__Gemella;s__Gemella_unclassified
ba3004df244898544844098aa3f00e00	16	0	0	0	0	0	0	0	0	0	0	0	0	0	54	43	0	19	0	0	0	0	0	0	d__Bacteria;p__Firmicutes;c__Negativicutes;o__Selenomonadales;f__Veillonellaceae;g__Megasphaera;s__Megasphaera_unclassified
4f2a67365e2a3ca8dd0e59b375fb0ca2	20	18	0	0	0	0	0	0	0	0	0	0	0	0	0	52	0	0	42	0	0	0	0	0	d__Bacteria;p__Firmicutes;c__Clostridia;o__Clostridiales;f__Lachnospiraceae;g__Lachnospiraceae_unclassified;s__Lachnospiraceae_unclassified
c07a5460eb5148ded25a4089c0c5758c	0	0	0	0	0	46	0	0	0	0	0	0	0	0	0	0	0	86	0	0	0	0	0	0	d__Bacteria;p__Bacteroidetes;c__Bacteroidia;o__Bacteroidales;f__Prevotellaceae;g__Alloprevotella;s__Alloprevotella_unclassified
1e80a5f2417f8f4c6d5571d602792041	0	0	0	0	0	0	0	132	0	0	0	0	0	0	0	0	0	0	0	0	0	0	0	0	d__Bacteria;p__Bacteroidetes;c__Bacteroidia;o__Bacteroidales;f__Bacteroidaceae;g__Bacteroides;s__uncultured_Bacteroides_sp.
314240c47b4dce7e92e054e37a2bebdc	0	0	0	0	0	0	0	0	0	27	0	0	0	0	23	79	2	0	0	0	0	0	0	0	d__Bacteria;p__Tenericutes;c__Mollicutes;o__Mollicutes_RF39;f__Mollicutes_RF39_unclassified;g__Mollicutes_RF39_unclassified;s__Mollicutes_RF39_unclassified
a4de0535d56f99f88069b6c63dc27ab7	34	0	0	0	6	50	0	0	0	0	0	0	0	0	0	0	0	38	0	0	0	0	0	0	d__Bacteria;p__Firmicutes;c__Negativicutes;o__Veillonellales;f__Veillonellaceae;g__Megasphaera;s__uncultured_Megasphaera_sp.
86b7ac94fbbf0adef776a65920ebd6b4	36	0	0	0	0	0	0	0	0	0	0	0	0	0	18	55	0	18	0	0	0	0	0	0	d__Bacteria;p__Firmicutes;c__Clostridia;o__Clostridiales;f__Ruminococcaceae;g__Ruminococcaceae_UCG-005;s__Ruminococcaceae_UCG-005_unclassified
ad7e94bfa35722a6f87f1512cdd779f4	33	6	0	0	0	0	0	0	0	16	0	0	0	0	0	14	0	19	21	13	0	0	0	5	d__Bacteria;p__Bacteroidetes;c__Bacteroidia;o__Bacteroidales;f__Rikenellaceae;g__Alistipes;s__Alistipes_unclassified
583a986f5ebf9d33038ff60eee737e06	16	33	11	0	10	4	0	0	0	0	0	0	10	15	0	0	15	12	0	0	0	0	0	0	d__Bacteria;p__Verrucomicrobia;c__Verrucomicrobiae;o__Verrucomicrobiales;f__Akkermansiaceae;g__Akkermansia;s__Akkermansia_muciniphila
c8694ec3cdc5c20dd16efe3663791ddb	0	0	0	0	0	0	0	0	0	0	0	0	0	126	0	0	0	0	0	0	0	0	0	0	d__Bacteria;p__Actinobacteria;c__Actinobacteria;o__Bifidobacteriales;f__Bifidobacteriaceae;g__Bifidobacterium;s__uncultured_Bifidobacterium_sp.
f407477a462268830eb2aec7488ac651	0	0	0	0	0	16	0	33	0	5	0	0	35	0	0	10	0	0	20	0	0	0	0	6	d__Bacteria;p__Firmicutes;c__Clostridia;o__Clostridiales;f__Clostridiales_unclassified;g__Clostridiales_unclassified;s__Clostridiales_unclassified
b2363de70734fe0930d09af445db1590	0	0	0	0	0	0	0	0	0	0	0	0	0	0	124	0	0	0	0	0	0	0	0	0	d__Bacteria;p__Firmicutes;c__Negativicutes;o__Selenomonadales;f__Veillonellaceae;g__Megasphaera;s__Megasphaera_unclassified
7f5a9f465a544fa156c08db47f98db8c	0	29	0	0	0	0	0	31	0	63	0	0	0	0	0	0	0	0	0	0	0	0	0	0	d__Bacteria;p__Bacteroidetes;c__Bacteroidia;o__Bacteroidales;f__Rikenellaceae;g__Alistipes;s__Alistipes_senegalensis
42aa55eeab83a290203176e739c265ac	0	0	0	0	0	46	28	0	0	0	0	0	48	0	0	0	0	0	0	0	0	0	0	0	d__Bacteria;p__Firmicutes;c__Clostridia;o__Clostridiales;f__Lachnospiraceae;g__Lachnoclostridium;s__Lachnoclostridium_sp.
b50a73477600fb27cf94565a82e22230	22	10	0	0	0	0	0	0	0	10	0	0	0	22	6	6	0	25	0	0	0	0	17	4	d__Bacteria;p__Proteobacteria;c__Gammaproteobacteria;o__Aeromonadales;f__Succinivibrionaceae;g__Succinivibrio;s__uncultured_Succinivibrio_sp.
03050b8effcc2563a06be84c9bfddf74	0	0	0	0	0	0	0	0	0	0	0	0	0	0	0	0	0	0	0	122	0	0	0	0	d__Bacteria;p__Proteobacteria;c__Gammaproteobacteria;o__Pseudomonadales;f__Pseudomonadaceae;g__Pseudomonas;s__Pseudomonas_nitroreducens
b3c5a57e440581b7f47417ac092aac03	10	21	49	0	2	5	0	0	0	0	0	0	18	4	0	0	3	9	0	0	0	0	0	0	d__Bacteria;p__Proteobacteria;c__Alphaproteobacteria;o__Rhizobiales;f__Rhizobiales_Incertae_Sedis;g__Phreatobacter;s__Phreatobacter_unclassified
f7f97927ceed763118cea3973a14e8b0	28	3	0	0	0	0	0	0	0	0	0	0	3	0	0	4	3	13	38	0	0	0	18	11	d__Bacteria;p__Firmicutes;c__Clostridia;o__Clostridiales;f__Peptococcaceae;g__Peptococcus;s__uncultured_Peptococcus_sp.
5cdc6079c14b2fa36e36f50a4124f783	0	0	0	0	0	0	0	0	0	0	0	0	0	0	0	0	121	0	0	0	0	0	0	0	d__Bacteria;p__Firmicutes;c__Negativicutes;o__Selenomonadales;f__Veillonellaceae;g__Megamonas;s__Megamonas_unclassified
c55d7b73a8993e3400ef6ff117ed2b1e	0	0	7	0	0	0	0	29	0	0	0	0	84	0	0	0	0	0	0	0	0	0	0	0	d__Bacteria;p__Firmicutes;c__Negativicutes;o__Selenomonadales;f__Veillonellaceae;g__Megamonas;s__Megamonas_unclassified
af8b8a6ce9bc241c5147125790e3eb87	14	0	0	0	0	0	0	0	0	16	0	0	31	0	0	0	0	7	0	0	22	30	0	0	d__Bacteria;p__Firmicutes;c__Clostridia;o__Clostridiales;f__Ruminococcaceae;g__Intestinimonas;s__Intestinimonas_unclassified
62815c07f0b5b73ec8b59ce0b1bdfbec	12	42	18	0	0	4	0	0	0	0	0	0	18	8	0	0	18	0	0	0	0	0	0	0	d__Bacteria;p__Proteobacteria;c__Gammaproteobacteria;o__Acidithiobacillales;f__Acidithiobacillaceae;g__Acidithiobacillus;s__Acidithiobacillus_unclassified
34499ebd10b49fd6e9157e3c27b34e22	0	120	0	0	0	0	0	0	0	0	0	0	0	0	0	0	0	0	0	0	0	0	0	0	d__Bacteria;p__Epsilonbacteraeota;c__Campylobacteria;o__Campylobacterales;f__Helicobacteraceae;g__Helicobacter;s__Helicobacter_unclassified
d0388a97fe3c031cbb75e8a70afa2036	2	20	27	0	0	0	0	0	0	0	0	0	0	0	0	0	9	0	22	25	11	3	0	0	d__Bacteria;p__Proteobacteria;c__Gammaproteobacteria;o__Betaproteobacteriales;f__TRA3-20;g__TRA3-20_unclassified;s__TRA3-20_unclassified
d62e069937c186445b4a14159e692246	9	0	0	0	0	14	0	46	0	0	0	0	0	0	0	0	33	0	0	0	0	17	0	0	d__Bacteria;p__Firmicutes;c__Negativicutes;o__Selenomonadales;f__Veillonellaceae;g__Megamonas;s__Megamonas_unclassified
67f19c0c56c123a9edb3825ee6abbb21	0	119	0	0	0	0	0	0	0	0	0	0	0	0	0	0	0	0	0	0	0	0	0	0	d__Bacteria;p__Epsilonbacteraeota;c__Campylobacteria;o__Campylobacterales;f__Helicobacteraceae;g__Helicobacter;s__Helicobacter_unclassified
786305093b08aa0b360faad9691a8da0	0	0	0	0	0	0	0	0	0	0	0	0	0	0	0	0	0	26	0	0	0	92	0	0	d__Bacteria;p__Firmicutes;c__Bacilli;o__Lactobacillales;f__Lactobacillaceae;g__Lactobacillus;s__Lactobacillus_sp.
7d6e3f6b780d4bd52c6c29c9c6734a6a	32	0	0	0	0	0	0	0	0	0	0	0	0	0	0	0	0	55	31	0	0	0	0	0	d__Bacteria;p__Bacteroidetes;c__Bacteroidia;o__Bacteroidales;f__Prevotellaceae;g__Alloprevotella;s__Alloprevotella_unclassified
3fa39fb96f68ade0f4feeee39d0344f6	34	0	4	0	0	0	0	0	3	0	0	0	0	22	0	0	0	0	30	24	0	0	0	0	d__Bacteria;p__Firmicutes;c__Clostridia;o__Clostridiales;f__Ruminococcaceae;g__Butyricicoccus;s__Butyricicoccus_unclassified
95731f91d6a6b5bf7e27892156d0863e	0	0	0	0	0	18	0	0	18	0	0	20	0	0	8	0	0	0	0	0	0	53	0	0	d__Bacteria;p__Firmicutes;c__Bacilli;o__Lactobacillales;f__Lactobacillaceae;g__Lactobacillus;s__Lactobacillus_sp.
acc378a8bb4dd046c665d54bad7b3669	0	0	0	0	0	0	0	0	0	0	0	0	27	0	0	4	0	0	0	85	0	0	0	0	d__Bacteria;p__Firmicutes;c__Clostridia;o__Clostridiales;f__Ruminococcaceae;g__Flavonifractor;s__Flavonifractor_unclassified
193a02b566edc1b7ae8598dd8e41f7c7	22	0	0	0	0	0	0	0	0	50	0	0	0	0	0	0	0	44	0	0	0	0	0	0	d__Bacteria;p__Bacteroidetes;c__Bacteroidia;o__Bacteroidales;f__Prevotellaceae;g__Alloprevotella;s__uncultured_Alloprevotella_sp.
b89aff4bf37164d348d66e5fccede095	6	0	0	0	0	0	0	0	0	13	0	0	0	0	0	0	0	0	78	0	0	0	19	0	d__Bacteria;p__Firmicutes;c__Erysipelotrichia;o__Erysipelotrichales;f__Erysipelotrichaceae;g__Erysipelotrichaceae_UCG-004;s__Erysipelotrichaceae_UCG-004_unclassified
515382d75c0b50a54d0273da1ed1f56d	0	116	0	0	0	0	0	0	0	0	0	0	0	0	0	0	0	0	0	0	0	0	0	0	d__Bacteria;p__Epsilonbacteraeota;c__Campylobacteria;o__Campylobacterales;f__Helicobacteraceae;g__Helicobacter;s__Helicobacter_unclassified
0e98f6467bb3defab96c0173ff4e9cc3	0	0	0	0	0	0	0	0	0	0	0	0	0	0	0	0	0	0	79	37	0	0	0	0	d__Bacteria;p__Proteobacteria;c__Gammaproteobacteria;o__Enterobacterales;f__Erwiniaceae;g__Mixta;s__Mixta_calida
1d37c99fd6725e162b188fdf7ceb7e54	0	29	0	0	0	0	0	40	0	0	0	0	0	0	0	0	46	0	0	0	0	0	0	0	d__Bacteria;p__Spirochaetes;c__Spirochaetia;o__Spirochaetales;f__Spirochaetaceae;g__Treponema_2;s__Treponema_2_unclassified
ba34df3e4650e2bf76918efded1a0831	0	0	0	0	0	0	0	0	0	0	0	0	0	0	0	0	0	0	0	114	0	0	0	0	d__Bacteria;p__Spirochaetes;c__Brachyspirae;o__Brachyspirales;f__Brachyspiraceae;g__Brachyspira;s__Brachyspira_unclassified
47d35badd336421df46af314c4543329	31	0	0	0	0	0	0	0	0	12	0	0	6	0	2	0	2	13	28	0	0	0	17	2	d__Bacteria;p__Firmicutes;c__Clostridia;o__Clostridiales;f__Ruminococcaceae;g__Oscillibacter;s__Oscillibacter_unclassified
037e530d98569479b7862dbc313b248c	6	33	22	4	0	0	0	4	0	0	0	7	3	3	0	0	4	6	7	14	0	0	0	0	d__Bacteria;p__Actinobacteria;c__Actinobacteria;o__Actinobacteria_unclassified;f__Actinobacteria_unclassified;g__Actinobacteria_unclassified;s__Actinobacteria_unclassified
48c30684a326c0b1fb7bb9cc86380893	0	0	0	0	0	0	0	0	0	0	0	0	0	113	0	0	0	0	0	0	0	0	0	0	d__Bacteria;p__Firmicutes;c__Clostridia;o__Clostridiales;f__Lachnospiraceae;g__Lachnospiraceae_unclassified;s__Lachnospiraceae_unclassified
a53df51e56ad783eefb06c1338f4a265	0	0	0	0	0	0	0	0	0	0	0	0	0	0	0	0	0	0	0	0	0	0	113	0	d__Bacteria;p__Bacteroidetes;c__Bacteroidia;o__Bacteroidales;f__Tannerellaceae;g__Parabacteroides;s__Parabacteroides_gordonii
55efbd2e9c13a1d9bc9fbf7b6b93f588	7	0	0	20	0	0	0	0	0	0	0	0	0	0	17	33	19	0	0	16	0	0	0	0	d__Bacteria;p__Firmicutes;c__Clostridia;o__Clostridiales;f__Ruminococcaceae;g__Gemmiger;s__uncultured_Gemmiger_sp.
7fdd252b407c168115a9bcfa0dccdadd	0	0	0	0	0	0	0	0	0	112	0	0	0	0	0	0	0	0	0	0	0	0	0	0	d__Bacteria;p__Firmicutes;c__Erysipelotrichia;o__Erysipelotrichales;f__Erysipelotrichaceae;g__Erysipelatoclostridium;s__Erysipelatoclostridium_sp._SNUG30386
dff5747c8e4c3fecc32e4ec206729f67	43	0	0	0	0	45	0	0	0	0	0	0	23	0	0	0	0	0	0	0	0	0	0	0	d__Bacteria;p__Firmicutes;c__Negativicutes;o__Selenomonadales;f__Acidaminococcaceae;g__Phascolarctobacterium;s__Phascolarctobacterium_unclassified
af2f6f58d259fc8a96386dbe290a5946	59	0	0	0	0	0	0	0	0	0	0	0	0	0	0	0	0	0	0	0	0	0	52	0	d__Bacteria;p__Bacteroidetes;c__Bacteroidia;o__Bacteroidales;f__Tannerellaceae;g__Parabacteroides;s__uncultured_Parabacteroides_sp.
7c74f075fce220f1d4868858a4699148	0	0	0	0	0	0	0	5	7	35	0	0	0	0	0	0	0	0	64	0	0	0	0	0	d__Bacteria;p__Firmicutes;c__Clostridia;o__Clostridiales;f__Ruminococcaceae;g__Ruminococcaceae_unclassified;s__Ruminococcaceae_unclassified
71eca42706628a23982d71c29e999db8	0	0	0	0	0	0	0	0	0	28	0	0	0	0	0	0	0	0	0	83	0	0	0	0	d__Bacteria;p__Firmicutes;c__Erysipelotrichia;o__Erysipelotrichales;f__Erysipelotrichaceae;g__Erysipelotrichaceae_UCG-004;s__Erysipelotrichaceae_UCG-004_unclassified
acdbfea475b328bab3ba36d55d539870	12	0	0	0	0	0	0	0	0	63	24	0	0	0	0	0	0	5	0	0	0	0	0	6	d__Bacteria;p__Bacteroidetes;c__Bacteroidia;o__Bacteroidales;f__Bacteroidaceae;g__Bacteroides;s__Bacteroides_caecigallinarum
79744d64e88db8e962a92b96438a641e	0	0	0	0	0	0	0	0	0	0	0	0	12	0	0	0	0	0	55	42	0	0	0	0	d__Bacteria;p__Proteobacteria;c__Gammaproteobacteria;o__Betaproteobacteriales;f__Burkholderiaceae;g__Parasutterella;s__Parasutterella_unclassified
e5084546676d262b0af7425e5b7a3a7e	28	7	0	0	0	0	0	0	0	0	0	0	0	15	0	0	0	0	44	6	0	0	0	9	d__Bacteria;p__Firmicutes;c__Bacilli;o__Bacillales;f__Bacillaceae;g__Bacillus;s__Bacillus_sp._CNE_9
da73fa82cffc0b7ba46bcd9de6d84668	0	33	33	0	0	0	0	2	0	0	0	3	0	7	0	0	13	0	2	4	7	5	0	0	d__Bacteria;p__Proteobacteria;c__Alphaproteobacteria;o__Sphingomonadales;f__Sphingomonadaceae;g__Sphingosinicella;s__Sphingosinicella_sp.
323aabaf87a289bfa519818b1f0ac524	0	0	0	0	0	0	0	0	0	0	0	0	0	0	0	0	0	0	0	0	0	37	72	0	d__Bacteria;p__Deferribacteres;c__Deferribacteres;o__Deferribacterales;f__Deferribacteraceae;g__Mucispirillum;s__Mucispirillum_schaedleri
962bb899af2764268ef92633e4f9ea03	0	0	0	0	0	0	0	0	0	0	0	0	0	99	0	0	0	0	0	0	0	9	0	0	d__Bacteria;p__Actinobacteria;c__Actinobacteria;o__Bifidobacteriales;f__Bifidobacteriaceae;g__Bifidobacterium;s__Bifidobacterium_pullorum
9700f31013a799ef4e46ab044004d879	0	0	0	0	0	0	0	0	0	0	0	0	0	0	0	0	0	0	108	0	0	0	0	0	d__Bacteria;p__Proteobacteria;c__Gammaproteobacteria;o__Pasteurellales;f__Pasteurellaceae;g__Haemophilus;s__Haemophilus_parahaemolyticus
80e398238d04def3b7a528730e17d1e0	0	0	0	0	0	0	0	0	0	0	0	0	0	0	0	0	0	0	0	0	0	0	108	0	d__Bacteria;p__Firmicutes;c__Erysipelotrichia;o__Erysipelotrichales;f__Erysipelotrichaceae;g__Erysipelotrichaceae_UCG-004;s__Erysipelotrichaceae_UCG-004_unclassified
53f4bf18b9cd4665868236eaa0aeb4f4	13	0	0	0	0	0	0	16	21	0	11	0	17	0	0	0	0	0	0	0	25	0	0	4	d__Bacteria;p__Firmicutes;c__Negativicutes;o__Selenomonadales;f__Veillonellaceae;g__Megamonas;s__Megamonas_unclassified
03a8fe6fde390ffff75f896fa73f2b39	0	0	0	0	0	0	0	0	0	27	0	0	0	0	42	38	0	0	0	0	0	0	0	0	d__Bacteria;p__Proteobacteria;c__Gammaproteobacteria;o__Betaproteobacteriales;f__Burkholderiaceae;g__Sutterella;s__Sutterella_unclassified
9d75ea93d39ef7ab7fc850787c63e0f8	13	0	0	0	0	5	0	0	0	0	0	19	0	0	8	0	0	0	0	0	0	62	0	0	d__Bacteria;p__Firmicutes;c__Bacilli;o__Lactobacillales;f__Lactobacillaceae;g__Lactobacillus;s__Lactobacillus_sp.
a6d96d6a9aa0071b943679e461ad5128	13	0	0	0	0	0	0	0	0	13	0	0	0	0	0	8	0	0	55	0	14	0	0	4	d__Bacteria;p__Bacteroidetes;c__Bacteroidia;o__Bacteroidales;f__Bacteroidaceae;g__Bacteroides;s__Bacteroides_unclassified
9116ef3c1820815d761832f87e827a5d	0	0	0	0	0	0	0	0	0	0	0	0	0	0	0	0	107	0	0	0	0	0	0	0	d__Bacteria;p__Firmicutes;c__Bacilli;o__Bacillales;f__Family_XI;g__Gemella;s__Gemella_unclassified
c2906218182d36917789add973deb06e	107	0	0	0	0	0	0	0	0	0	0	0	0	0	0	0	0	0	0	0	0	0	0	0	d__Bacteria;p__Bacteroidetes;c__Bacteroidia;o__Bacteroidales;f__Rikenellaceae;g__Rikenellaceae_RC9_gut_group;s__Rikenellaceae_RC9_gut_group_unclassified
a3cb2fef2ff7b02a1471ffb51a5d88bf	31	5	0	0	0	0	0	2	0	6	0	0	4	0	0	10	2	19	0	14	4	0	6	2	d__Bacteria;p__Bacteroidetes;c__Bacteroidia;o__Bacteroidales;f__Rikenellaceae;g__Alistipes;s__Alistipes_sp._NML05A004
09a163ab13d0a8a37eeffd0fcec222f1	0	0	0	0	0	36	0	0	0	41	0	0	0	28	0	0	0	0	0	0	0	0	0	0	d__Bacteria;p__Firmicutes;c__Negativicutes;o__Selenomonadales;f__Veillonellaceae;g__Megamonas;s__Megamonas_unclassified
5a1096c1e6fb175f35a7866f481c4b5d	13	4	0	0	0	22	0	12	0	21	0	0	0	0	8	5	0	3	7	0	0	0	5	5	d__Bacteria;p__Firmicutes;c__Erysipelotrichia;o__Erysipelotrichales;f__Erysipelotrichaceae;g__Erysipelotrichaceae_UCG-004;s__Erysipelotrichaceae_UCG-004_unclassified
308dbc971230959586d090c299937f9e	0	0	0	0	0	0	0	0	0	9	0	0	30	0	0	0	0	0	0	13	0	0	41	11	d__Bacteria;p__Firmicutes;c__Erysipelotrichia;o__Erysipelotrichales;f__Erysipelotrichaceae;g__Dielma;s__Dielma_unclassified
d0aff2b3f7a8905b8713c2b81ff72534	8	20	0	0	0	30	0	0	0	0	0	0	22	0	0	0	0	24	0	0	0	0	0	0	d__Bacteria;p__Proteobacteria;c__Gammaproteobacteria;o__Xanthomonadales;f__Xanthomonadaceae;g__Thermomonas;s__Thermomonas_unclassified
8f61e623de7d7f2e3072dcb712056fa7	29	23	12	7	13	0	0	0	0	0	0	0	7	0	0	7	2	4	0	0	0	0	0	0	d__Bacteria;p__Firmicutes;c__Bacilli;o__Lactobacillales;f__Lactobacillaceae;g__Lactobacillus;s__Lactobacillus_sp._L-YJ
643403b2538ac9f1e145d219d79fc357	39	0	0	0	0	0	0	0	45	0	0	0	0	20	0	0	0	0	0	0	0	0	0	0	d__Bacteria;p__Bacteroidetes;c__Bacteroidia;o__Bacteroidales;f__Barnesiellaceae;g__Barnesiella;s__Barnesiella_unclassified
3a2aa1159ec9c71d16abf690be7917eb	0	0	0	0	28	22	0	0	0	0	0	28	0	0	26	0	0	0	0	0	0	0	0	0	d__Bacteria;p__Firmicutes;c__Bacilli;o__Lactobacillales;f__Lactobacillaceae;g__Lactobacillus;s__Lactobacillus_sp.
4c5a3febd19c3cd83f26bbb426f01a57	0	23	59	0	0	0	0	0	0	0	0	0	0	0	0	0	22	0	0	0	0	0	0	0	d__Bacteria;p__Proteobacteria;c__Gammaproteobacteria;o__Pasteurellales;f__Pasteurellaceae;g__Haemophilus;s__uncultured_Haemophilus_sp.
cb39d6146451d8a17403b17e8e7680be	0	0	0	0	0	0	104	0	0	0	0	0	0	0	0	0	0	0	0	0	0	0	0	0	d__Bacteria;p__Proteobacteria;c__Gammaproteobacteria;o__Pasteurellales;f__Pasteurellaceae;g__Actinobacillus;s__Actinobacillus_indolicus
37a0dff591d6e1785eaec4342168866e	5	20	27	0	0	0	0	0	0	0	0	0	7	7	0	0	9	15	6	5	0	2	0	0	d__Bacteria;p__Proteobacteria;c__Alphaproteobacteria;o__Sphingomonadales;f__Sphingomonadaceae;g__Novosphingobium;s__Novosphingobium_unclassified
d7c8caade60447aa4746dc243ee23d4b	6	0	0	0	0	0	0	0	0	0	0	0	0	0	50	37	0	10	0	0	0	0	0	0	d__Bacteria;p__Firmicutes;c__Negativicutes;o__Selenomonadales;f__Veillonellaceae;g__Megasphaera;s__Megasphaera_unclassified
bcfc7c4623c2a18a8203cbe98ed41f9b	0	0	0	0	0	38	0	0	0	0	0	0	0	0	65	0	0	0	0	0	0	0	0	0	d__Bacteria;p__Bacteroidetes;c__Bacteroidia;o__Bacteroidales;f__Prevotellaceae;g__Prevotella_9;s__Prevotella_9_unclassified
873aa304e63e164a8415bc068ecf5865	0	0	0	2	0	55	0	0	0	0	4	0	0	0	0	0	42	0	0	0	0	0	0	0	d__Bacteria;p__Proteobacteria;c__Gammaproteobacteria;o__Betaproteobacteriales;f__Burkholderiaceae;g__Parasutterella;s__Parasutterella_unclassified
08853886b153b5fc97a8fc43501d8ae4	26	0	0	0	0	0	22	0	0	0	4	0	0	0	0	0	0	25	0	0	26	0	0	0	d__Bacteria;p__Proteobacteria;c__Gammaproteobacteria;o__Betaproteobacteriales;f__Burkholderiaceae;g__Sutterella;s__Sutterella_unclassified
f45a7a66fb07a33f3928c7cfa09554f5	0	103	0	0	0	0	0	0	0	0	0	0	0	0	0	0	0	0	0	0	0	0	0	0	d__Bacteria;p__Epsilonbacteraeota;c__Campylobacteria;o__Campylobacterales;f__Helicobacteraceae;g__Helicobacter;s__Helicobacter_unclassified
428a1f76c7716be71b04ad95b33bc236	70	0	0	0	0	0	0	0	0	0	0	0	0	0	0	0	0	16	0	0	0	0	16	0	d__Bacteria;p__Bacteroidetes;c__Bacteroidia;o__Bacteroidales;f__Tannerellaceae;g__Parabacteroides;s__uncultured_Parabacteroides_sp.
a6a9b268a0588be62860e75c8c53c582	45	0	0	0	0	0	0	0	0	0	0	0	0	0	0	0	0	57	0	0	0	0	0	0	d__Bacteria;p__Firmicutes;c__Clostridia;o__Clostridiales;f__Lachnospiraceae;g__Lachnospiraceae_unclassified;s__Lachnospiraceae_unclassified
7a8b581a9e49673d8a5ca51e5e6d1fbb	0	19	0	0	7	13	0	0	0	0	0	0	4	0	6	0	0	0	0	4	7	0	37	4	d__Bacteria;p__Proteobacteria;c__Alphaproteobacteria;o__Rickettsiales;f__Rickettsiales_unclassified;g__Rickettsiales_unclassified;s__Rickettsiales_unclassified
72a9fac661fec49dcce1c1484f062486	0	0	0	0	0	0	0	0	0	0	18	0	7	0	0	8	0	0	0	0	0	0	68	0	d__Bacteria;p__Firmicutes;c__Clostridia;o__Clostridiales;f__Ruminococcaceae;g__Ruminococcaceae_UCG-014;s__Ruminococcaceae_UCG-014_unclassified
29a463e6c8605ecd6ff3b293a134a460	0	0	0	0	0	0	0	0	0	0	0	0	0	0	0	0	0	57	44	0	0	0	0	0	d__Bacteria;p__Bacteroidetes;c__Bacteroidia;o__Bacteroidales;f__Prevotellaceae;g__Alloprevotella;s__uncultured_Alloprevotella_sp.
515f8181152a8715f5b101b882d249f4	5	0	0	0	32	47	0	0	0	0	0	0	0	0	0	0	0	8	0	0	0	9	0	0	d__Bacteria;p__Firmicutes;c__Bacilli;o__Lactobacillales;f__Lactobacillaceae;g__Lactobacillus;s__Lactobacillus_sp.
67b02a8ac83c77129732d3058151ef59	0	0	0	0	0	0	0	0	0	0	0	0	0	2	0	0	0	62	0	36	0	0	0	0	d__Bacteria;p__Bacteroidetes;c__Bacteroidia;o__Bacteroidales;f__Prevotellaceae;g__Alloprevotella;s__Alloprevotella_unclassified
6f30ce5faee03679805a9a71e49bbbfd	0	0	0	0	0	25	0	39	0	0	0	0	0	0	0	0	19	0	0	0	17	0	0	0	d__Bacteria;p__Firmicutes;c__Negativicutes;o__Selenomonadales;f__Veillonellaceae;g__Megamonas;s__Megamonas_unclassified
766b73c19ef38eaec80e8787441a6ef0	68	0	0	0	0	0	0	0	0	28	0	0	0	0	0	0	0	4	0	0	0	0	0	0	d__Bacteria;p__Firmicutes;c__Clostridia;o__Clostridiales;f__Lachnospiraceae;g__Blautia;s__Blautia_unclassified
4fd5fc3225b06958b57b5cd2814a2af4	0	0	0	0	55	45	0	0	0	0	0	0	0	0	0	0	0	0	0	0	0	0	0	0	d__Bacteria;p__Firmicutes;c__Negativicutes;o__Selenomonadales;f__Veillonellaceae;g__Megamonas;s__Megamonas_unclassified
1ee0905064945c56526e307cdbf7ab71	16	0	0	0	0	0	0	0	0	28	6	0	22	0	0	0	0	0	0	7	0	0	20	0	d__Bacteria;p__Firmicutes;c__Clostridia;o__Clostridiales;f__Lachnospiraceae;g__Lachnospiraceae_unclassified;s__Lachnospiraceae_unclassified
36dbb2f3f0d51aeb9c80f62ac8ddfd47	0	0	0	0	0	0	0	0	0	70	0	0	0	0	0	0	0	0	0	0	0	0	29	0	d__Bacteria;p__Firmicutes;c__Clostridia;o__Clostridiales;f__Lachnospiraceae;g__Lachnospiraceae_unclassified;s__Lachnospiraceae_unclassified
49b83eda8c285fca56ddf645e5eab48d	0	43	25	0	0	4	0	0	0	0	0	0	4	6	0	0	16	0	0	0	0	0	0	0	d__Bacteria;p__Proteobacteria;c__Gammaproteobacteria;o__Betaproteobacteriales;f__Burkholderiaceae;g__Comamonas;s__Comamonas_unclassified
ce4ea5aa310a4237de824c7512466985	4	22	0	0	0	0	0	0	0	0	0	0	0	0	24	0	0	10	23	0	0	0	0	15	d__Bacteria;p__Firmicutes;c__Clostridia;o__Clostridiales;f__Lachnospiraceae;g__Lachnospiraceae_unclassified;s__Lachnospiraceae_unclassified
a41a7dec1f856d8c806908829d658c4b	12	0	0	8	0	0	0	0	0	0	0	0	0	0	0	28	0	12	33	5	0	0	0	0	d__Bacteria;p__Firmicutes;c__Clostridia;o__Clostridiales;f__Lachnospiraceae;g__Lachnospiraceae_unclassified;s__Lachnospiraceae_unclassified
3d720a16cdc37b56d149f138286301d9	0	0	0	0	0	13	0	0	55	0	0	0	0	0	0	30	0	0	0	0	0	0	0	0	d__Bacteria;p__Firmicutes;c__Bacilli;o__Lactobacillales;f__Lactobacillaceae;g__Lactobacillus;s__Lactobacillus_sp.
da91a8e984d6d305999ccc71e0703c13	0	0	0	0	0	0	0	0	0	0	0	0	0	0	0	0	5	0	44	31	16	0	0	2	d__Bacteria;p__Proteobacteria;c__Gammaproteobacteria;o__Betaproteobacteriales;f__Burkholderiaceae;g__Methylibium;s__Methylibium_unclassified
4fad55daa352356af40293871c2a8150	0	7	0	0	0	0	0	3	0	0	2	4	0	0	0	0	4	0	31	27	10	10	0	0	d__Bacteria;p__Cyanobacteria;c__Oxyphotobacteria;o__Oxyphotobacteria_unclassified;f__Oxyphotobacteria_unclassified;g__Oxyphotobacteria_unclassified;s__Oxyphotobacteria_unclassified
be375bf78a38367c85888dd381d79b5c	0	0	98	0	0	0	0	0	0	0	0	0	0	0	0	0	0	0	0	0	0	0	0	0	d__Bacteria;p__Firmicutes;c__Bacilli;o__Bacillales;f__Staphylococcaceae;g__Staphylococcus;s__Staphylococcus_sp._RA90
a516a864cf914d4e8a96ceff3ea33298	0	0	0	0	0	0	0	0	0	98	0	0	0	0	0	0	0	0	0	0	0	0	0	0	d__Bacteria;p__Bacteroidetes;c__Bacteroidia;o__Bacteroidales;f__Rikenellaceae;g__Rikenellaceae_RC9_gut_group;s__Rikenellaceae_RC9_gut_group_unclassified
c71084f41acb16eb9816d552e412415a	0	0	0	0	0	0	0	0	0	0	0	0	0	0	0	0	0	0	98	0	0	0	0	0	d__Bacteria;p__Firmicutes;c__Clostridia;o__Clostridiales;f__Ruminococcaceae;g__Ruminiclostridium_9;s__Ruminiclostridium_9_unclassified
2105c3831205ef7405c123414c14adb9	0	0	0	0	0	0	0	0	0	0	0	0	0	97	0	0	0	0	0	0	0	0	0	0	d__Bacteria;p__Actinobacteria;c__Actinobacteria;o__Bifidobacteriales;f__Bifidobacteriaceae;g__Bifidobacterium;s__uncultured_Bifidobacterium_sp.
5e0e8c2e0266ba2c9b5ca63ca6be44e8	0	9	0	0	0	0	0	28	0	0	0	0	0	3	0	0	9	11	0	0	0	0	37	0	d__Bacteria;p__Proteobacteria;c__Gammaproteobacteria;o__Betaproteobacteriales;f__Burkholderiaceae;g__Sutterella;s__Sutterella_unclassified
f0193385ea93cf54ed133bf1cb757ff3	29	0	0	0	0	0	0	0	0	27	0	0	0	0	6	6	0	12	13	0	0	4	0	0	d__Bacteria;p__Bacteroidetes;c__Bacteroidia;o__Bacteroidales;f__Rikenellaceae;g__Alistipes;s__Alistipes_unclassified
058580c37dc1eb3cfa54b59d9237e245	0	53	0	0	0	0	0	0	6	0	0	0	0	0	0	38	0	0	0	0	0	0	0	0	d__Bacteria;p__Bacteroidetes;c__Bacteroidia;o__Bacteroidales;f__Prevotellaceae;g__Prevotellaceae_UCG-001;s__Prevotellaceae_UCG-001_unclassified
6679f36b0fe226809daaf9a9937d89b6	5	19	48	0	0	3	0	0	0	0	0	0	0	0	0	0	20	2	0	0	0	0	0	0	d__Bacteria;p__Bacteroidetes;c__Bacteroidia;o__Flavobacteriales;f__Weeksellaceae;g__Elizabethkingia;s__Elizabethkingia_unclassified
675f4e871ed3f96825948ea51ec51096	45	0	0	0	0	0	0	0	0	0	0	0	0	0	0	0	0	0	52	0	0	0	0	0	d__Bacteria;p__Firmicutes;c__Clostridia;o__Clostridiales;f__Ruminococcaceae;g__Pseudoflavonifractor;s__Pseudoflavonifractor_capillosus
522f11011c4c2a6d49062802420b0760	0	0	0	0	0	0	0	0	0	0	6	0	0	22	0	0	0	20	0	31	0	17	0	0	d__Bacteria;p__Firmicutes;c__Clostridia;o__Clostridiales;f__Lachnospiraceae;g__Lachnospiraceae_unclassified;s__Lachnospiraceae_unclassified
f901980b060553818b2b5da6cc7b5338	0	0	80	0	0	0	0	0	0	0	0	0	0	0	0	0	0	0	0	16	0	0	0	0	d__Bacteria;p__Proteobacteria;c__Gammaproteobacteria;o__Pasteurellales;f__Pasteurellaceae;g__Actinobacillus;s__Actinobacillus_indolicus
64fee5f6bc3eb36e7f3d2cd80983270a	0	0	0	0	52	44	0	0	0	0	0	0	0	0	0	0	0	0	0	0	0	0	0	0	d__Bacteria;p__Firmicutes;c__Negativicutes;o__Selenomonadales;f__Veillonellaceae;g__Megasphaera;s__Megasphaera_unclassified
0667c67ed76f04e7ed1bcd157f66575b	9	6	0	0	0	0	0	0	0	5	0	0	0	0	3	22	0	10	0	0	0	4	30	6	d__Bacteria;p__Firmicutes;c__Erysipelotrichia;o__Erysipelotrichales;f__Erysipelotrichaceae;g__Holdemania;s__Holdemania_filiformis
6796e17bd2158e723264bf4448c5de99	26	0	0	0	0	0	0	0	0	6	0	0	0	0	3	0	0	0	20	30	0	0	0	10	d__Bacteria;p__Proteobacteria;c__Gammaproteobacteria;o__Betaproteobacteriales;f__Burkholderiaceae;g__Sutterella;s__Sutterella_unclassified
c5454c390530c09b266fa5a41857d022	17	0	0	0	0	0	0	0	0	6	0	0	0	0	0	0	0	35	10	27	0	0	0	0	d__Bacteria;p__Firmicutes;c__Clostridia;o__Clostridiales;f__Lachnospiraceae;g__Lachnospiraceae_unclassified;s__Lachnospiraceae_unclassified
dd4eaddf6897885f22b817908db5f7db	0	0	0	0	0	0	0	0	0	0	0	0	0	0	0	0	0	0	0	95	0	0	0	0	d__Bacteria;p__Fusobacteria;c__Fusobacteriia;o__Fusobacteriales;f__Fusobacteriaceae;g__Fusobacterium;s__Fusobacterium_unclassified
de79c2fa8153cfc5aabe7a9d39b499fb	27	0	0	0	0	0	0	9	0	5	0	0	0	0	0	2	0	5	19	0	0	0	27	0	d__Bacteria;p__Proteobacteria;c__Deltaproteobacteria;o__Desulfovibrionales;f__Desulfovibrionaceae;g__Bilophila;s__uncultured_Bilophila_sp.
9006670b32caf3a77590eebca3379e43	77	0	0	0	0	0	0	0	0	0	0	0	0	0	0	17	0	0	0	0	0	0	0	0	d__Bacteria;p__Bacteroidetes;c__Bacteroidia;o__Bacteroidales;f__Tannerellaceae;g__Parabacteroides;s__uncultured_Parabacteroides_sp.
b0d63e90a5b59178fa47e43c60e26517	0	0	0	0	0	0	0	0	0	0	0	0	0	0	0	0	0	0	0	0	12	0	82	0	d__Bacteria;p__Bacteroidetes;c__Bacteroidia;o__Bacteroidales;f__Bacteroidaceae;g__Bacteroides;s__Bacteroides_togonis
95cd5b302e89e71d661e9d67a708e7bf	0	0	0	0	0	0	0	0	0	0	0	0	0	0	0	0	0	0	0	0	0	0	94	0	d__Bacteria;p__Proteobacteria;c__Gammaproteobacteria;o__Betaproteobacteriales;f__Burkholderiaceae;g__Sutterella;s__Sutterella_unclassified
79cae19e3fb7fb39dcd11c7afe2d4ce2	0	0	0	0	0	0	0	0	0	0	0	0	19	0	0	0	0	0	40	0	0	0	34	0	d__Bacteria;p__Proteobacteria;c__Gammaproteobacteria;o__Betaproteobacteriales;f__Burkholderiaceae;g__Sutterella;s__Sutterella_unclassified
8ff5457c15a93132cf1502b362ea8028	0	6	0	0	0	0	0	4	0	0	0	0	0	0	0	0	3	35	0	11	0	0	34	0	d__Bacteria;p__Bacteroidetes;c__Bacteroidia;o__Bacteroidales;f__Bacteroidaceae;g__Bacteroides;s__Bacteroides_unclassified
f084b0ec59b89f620b47d55b5d9f0a98	0	0	0	0	0	0	0	0	0	0	0	0	0	0	0	0	0	0	0	0	0	0	93	0	d__Bacteria;p__Bacteroidetes;c__Bacteroidia;o__Bacteroidales;f__Prevotellaceae;g__Alloprevotella;s__uncultured_Alloprevotella_sp.
9c8beebbfde00614dd0d250c5e2dcb8d	0	20	0	0	0	0	0	0	0	0	0	0	72	0	0	0	0	0	0	0	0	0	0	0	d__Bacteria;p__Proteobacteria;c__Deltaproteobacteria;o__Desulfovibrionales;f__Desulfovibrionaceae;g__Desulfovibrio;s__Desulfovibrio_unclassified
ca58458a294642095cd64e971b7aab60	0	0	0	0	0	0	0	24	14	0	0	0	0	14	0	0	0	0	0	0	11	0	29	0	d__Bacteria;p__Firmicutes;c__Clostridia;o__Clostridiales;f__Clostridiaceae;g__Butyricicoccus;s__Butyricicoccus_pullicaecorum
e7a9ffc6cda960adedc750acb3eb97c0	92	0	0	0	0	0	0	0	0	0	0	0	0	0	0	0	0	0	0	0	0	0	0	0	d__Bacteria;p__Firmicutes;c__Negativicutes;o__Selenomonadales;f__Veillonellaceae;g__Megamonas;s__Megamonas_unclassified
df1c27054a0eb69b7ab44daf863ed3b7	0	0	0	0	0	0	0	0	0	0	0	0	12	7	0	0	0	0	24	48	0	0	0	0	d__Bacteria;p__Proteobacteria;c__Gammaproteobacteria;o__Pseudomonadales;f__Pseudomonadaceae;g__Pseudomonas;s__Pseudomonas_stutzeri
6cd3270a909c82676d2fd2905d7ffd1e	0	0	0	0	0	0	0	0	0	0	0	0	0	66	0	0	0	0	0	0	0	0	25	0	d__Bacteria;p__Proteobacteria;c__Gammaproteobacteria;o__Enterobacterales;f__Enterobacteriaceae;g__Citrobacter;s__uncultured_Citrobacter_sp.
c2f0c8cc2d43707aa160557d8d60a48c	0	0	0	0	0	0	0	0	0	0	0	0	0	0	91	0	0	0	0	0	0	0	0	0	d__Bacteria;p__Firmicutes;c__Negativicutes;o__Selenomonadales;f__Veillonellaceae;g__Megasphaera;s__Megasphaera_unclassified
62457459b6e0747d7087876a6f5036e1	0	0	0	0	0	0	0	4	0	5	0	0	0	0	0	7	0	0	27	2	0	0	42	4	d__Bacteria;p__Firmicutes;c__Clostridia;o__Clostridiales;f__Lachnospiraceae;g__Lachnospiraceae_UCG-010;s__Lachnospiraceae_UCG-010_unclassified
6da01eb6638dd3a716216320a0de23ee	0	0	0	0	0	0	0	0	0	0	0	0	0	0	0	0	0	91	0	0	0	0	0	0	d__Bacteria;p__Bacteroidetes;c__Bacteroidia;o__Bacteroidales;f__Prevotellaceae;g__Prevotella_9;s__Prevotella_9_unclassified
b8974b0cd72b2a5079fa3d58eec0cce5	0	0	0	0	0	0	0	15	0	0	0	0	0	0	0	0	0	0	0	0	0	0	66	10	d__Bacteria;p__Firmicutes;c__Clostridia;o__Clostridiales;f__Lachnospiraceae;g__GCA-900066575;s__GCA-900066575_unclassified
65a97ec8543184bbea9e5e18ac97696b	35	15	0	0	0	0	0	0	0	0	0	0	0	0	0	6	0	10	17	0	0	0	7	0	d__Bacteria;p__Firmicutes;c__Clostridia;o__Clostridiales;f__Family_XIII;g__Eubacterium]_nodatum_group;s__Eubacterium]_nodatum_group_unclassified
b7c25c69949807a239a4888561eede73	0	0	0	0	0	0	0	0	0	0	0	0	0	0	0	0	0	90	0	0	0	0	0	0	d__Bacteria;p__Bacteroidetes;c__Bacteroidia;o__Bacteroidales;f__Prevotellaceae;g__Prevotella_9;s__Prevotella_9_unclassified
231a63bb61463699c426c00cc1d4ddf5	0	0	0	0	0	0	0	0	0	0	0	0	0	0	0	0	0	0	0	90	0	0	0	0	d__Bacteria;p__Firmicutes;c__Clostridia;o__Clostridiales;f__Peptostreptococcaceae;g__Peptoclostridium;s__Peptoclostridium_unclassified
cc4decaa05e058f26674e31c0d9a2a1b	0	0	0	0	0	0	0	0	0	0	0	0	0	0	0	0	0	0	0	0	0	0	90	0	d__Bacteria;p__Bacteroidetes;c__Bacteroidia;o__Bacteroidales;f__Bacteroidaceae;g__Bacteroides;s__Bacteroides_unclassified
86864e17c4848459c8a11c2f5b1b916c	0	0	0	0	0	0	0	0	0	0	0	0	0	0	45	0	0	44	0	0	0	0	0	0	d__Bacteria;p__Bacteroidetes;c__Bacteroidia;o__Bacteroidales;f__Prevotellaceae;g__Prevotella_9;s__Prevotella_9_unclassified
8219217d2fae9100be72f0d08cc8ae8d	73	0	0	0	0	0	0	0	0	0	0	0	0	0	0	16	0	0	0	0	0	0	0	0	d__Bacteria;p__Bacteroidetes;c__Bacteroidia;o__Bacteroidales;f__Tannerellaceae;g__Parabacteroides;s__Parabacteroides_distasonis
d072e435cb6543064cffd121cb857011	76	6	0	0	0	0	0	0	0	7	0	0	0	0	0	0	0	0	0	0	0	0	0	0	d__Bacteria;p__Firmicutes;c__Clostridia;o__Clostridiales;f__Ruminococcaceae;g__Ruminococcaceae_UCG-014;s__Ruminococcaceae_UCG-014_unclassified
abca7e4888f901af1200e1bddc498b28	0	14	0	0	0	0	0	0	0	0	0	0	0	0	0	0	0	0	35	0	0	0	40	0	d__Bacteria;p__Firmicutes;c__Clostridia;o__Clostridiales;f__Lachnospiraceae;g__GCA-900066575;s__GCA-900066575_unclassified
8a5f0f6a2b67ce1efaf8940684074156	0	0	0	0	0	0	0	0	0	0	0	0	0	0	0	0	0	0	13	0	0	0	76	0	d__Bacteria;p__Proteobacteria;c__Gammaproteobacteria;o__Betaproteobacteriales;f__Burkholderiaceae;g__Sutterella;s__Sutterella_unclassified
03f2b4c784f15aa2fd522436ffb9aeab	37	0	0	0	0	0	0	3	0	9	0	0	0	0	3	0	0	3	15	0	0	0	11	7	d__Bacteria;p__Bacteroidetes;c__Bacteroidia;o__Bacteroidales;f__Rikenellaceae;g__Alistipes;s__Alistipes_sp.
ca9f6247f1ddd24afafbaf73ab1dadb4	0	0	0	0	0	0	0	0	0	0	0	0	0	0	0	0	0	0	0	0	0	88	0	0	d__Bacteria;p__Firmicutes;c__Bacilli;o__Lactobacillales;f__Enterococcaceae;g__Enterococcus;s__Enterococcus_cecorum
21a9b6519bd6d8a82c7aea031f9ae96f	0	0	0	0	0	0	0	0	0	0	0	0	28	0	0	0	0	22	0	0	0	0	0	37	d__Bacteria;p__Firmicutes;c__Negativicutes;o__Selenomonadales;f__Acidaminococcaceae;g__Phascolarctobacterium;s__Phascolarctobacterium_unclassified
5b5fb8ae609cf428f7faf749005a0d55	0	0	7	0	13	37	0	0	0	0	0	0	0	30	0	0	0	0	0	0	0	0	0	0	d__Bacteria;p__Proteobacteria;c__Alphaproteobacteria;o__Rickettsiales;f__Rickettsiales_unclassified;g__Rickettsiales_unclassified;s__Rickettsiales_unclassified
2a06756372d52149ddf7df3ec526e004	0	0	0	0	0	0	0	0	0	0	0	0	0	0	33	54	0	0	0	0	0	0	0	0	d__Bacteria;p__Firmicutes;c__Negativicutes;o__Selenomonadales;f__Acidaminococcaceae;g__Phascolarctobacterium;s__Phascolarctobacterium_unclassified
eb37d5d671556aa149528f12e52c87e9	0	25	37	0	0	0	0	0	0	0	0	0	0	0	0	0	18	7	0	0	0	0	0	0	d__Bacteria;p__Proteobacteria;c__Gammaproteobacteria;o__Betaproteobacteriales;f__Burkholderiaceae;g__Cupriavidus;s__Cupriavidus_unclassified
370df28014ddc273f75df885eba40026	0	0	0	0	0	0	0	0	0	87	0	0	0	0	0	0	0	0	0	0	0	0	0	0	d__Bacteria;p__Proteobacteria;c__Deltaproteobacteria;o__Desulfovibrionales;f__Desulfovibrionaceae;g__Desulfovibrio;s__uncultured_Desulfovibrio_sp.
6a699aeee3733197445f6763275cbbd6	6	5	23	0	0	10	0	0	0	0	0	0	18	0	0	0	18	6	0	0	0	0	0	0	d__Bacteria;p__Firmicutes;c__Clostridia;o__Clostridiales;f__Family_XVII;g__Sulfobacillus;s__Sulfobacillus_unclassified
725487a4fa1857b85cbbea80b4b8abc4	17	0	8	0	0	0	0	0	0	0	0	0	0	0	0	0	0	0	31	0	0	0	30	0	d__Bacteria;p__Bacteroidetes;c__Bacteroidia;o__Bacteroidales;f__Rikenellaceae;g__Alistipes;s__Alistipes_finegoldii
b8b5198a1ce92832f045db2ec8dea050	0	0	86	0	0	0	0	0	0	0	0	0	0	0	0	0	0	0	0	0	0	0	0	0	d__Bacteria;p__Firmicutes;c__Erysipelotrichia;o__Erysipelotrichales;f__Erysipelotrichaceae;g__Erysipelatoclostridium;s__Erysipelatoclostridium_sp._SNUG30386
3beb258423726dd9db53cf0de1d08a08	0	0	0	0	0	4	0	0	0	82	0	0	0	0	0	0	0	0	0	0	0	0	0	0	d__Bacteria;p__Bacteroidetes;c__Bacteroidia;o__Bacteroidales;f__Bacteroidaceae;g__Bacteroides;s__Bacteroides_unclassified
1af2eae3ae97d551458f91a89effca74	0	0	0	0	0	0	0	46	0	0	0	0	0	0	0	0	0	0	0	3	0	0	37	0	d__Bacteria;p__Cyanobacteria;c__Melainabacteria;o__Gastranaerophilales;f__Gastranaerophilales_unclassified;g__Gastranaerophilales_unclassified;s__Gastranaerophilales_unclassified
9d830a06fee9cfb6070fe8cdc9a498ac	21	18	0	0	0	0	0	0	0	0	0	0	0	0	0	14	3	0	0	0	0	0	24	5	d__Bacteria;p__Firmicutes;c__Clostridia;o__Clostridiales;f__Ruminococcaceae;g__Ruminococcaceae_UCG-004;s__Ruminococcaceae_UCG-004_unclassified
81de93397cc59f20a916c1683c90b6ae	19	0	0	0	0	0	0	0	0	0	0	0	0	0	0	0	66	0	0	0	0	0	0	0	d__Bacteria;p__Firmicutes;c__Clostridia;o__Clostridiales;f__Ruminococcaceae;g__Subdoligranulum;s__Subdoligranulum_unclassified
44c99465f408362ca2ddae435af6e70c	85	0	0	0	0	0	0	0	0	0	0	0	0	0	0	0	0	0	0	0	0	0	0	0	d__Bacteria;p__Bacteroidetes;c__Bacteroidia;o__Bacteroidales;f__Tannerellaceae;g__Parabacteroides;s__Parabacteroides_distasonis
47e7d0e4c5aa09e1f9425ff8b7527d04	0	0	0	0	0	0	0	0	0	0	0	0	0	0	0	0	0	0	0	0	0	0	85	0	d__Bacteria;p__Proteobacteria;c__Alphaproteobacteria;o__Rickettsiales;f__Rickettsiales_unclassified;g__Rickettsiales_unclassified;s__Rickettsiales_unclassified
d1ba72c624f235c845b0bef9fce72778	0	0	0	0	0	0	0	0	0	0	0	0	48	0	0	0	0	0	0	0	0	30	0	6	d__Bacteria;p__Firmicutes;c__Clostridia;o__Clostridiales;f__Ruminococcaceae;g__Oscillibacter;s__Oscillibacter_unclassified
dbb91a326f1f9934105bca634bdd5378	31	0	0	0	0	29	0	0	0	0	0	0	24	0	0	0	0	0	0	0	0	0	0	0	d__Bacteria;p__Firmicutes;c__Negativicutes;o__Selenomonadales;f__Acidaminococcaceae;g__Phascolarctobacterium;s__Phascolarctobacterium_unclassified
9f90714f40a05c67830c68cdf443652e	8	6	0	0	0	0	0	0	0	8	0	0	0	3	7	16	0	0	10	8	0	0	18	0	d__Bacteria;p__Bacteroidetes;c__Bacteroidia;o__Bacteroidales;f__Rikenellaceae;g__Alistipes;s__Alistipes_unclassified
aea717bad3073942ce005235e184eca5	0	0	0	0	0	0	0	0	0	0	0	0	0	0	27	49	8	0	0	0	0	0	0	0	d__Bacteria;p__Actinobacteria;c__Coriobacteriia;o__Coriobacteriales;f__Coriobacteriaceae;g__Enorma;s__Enorma_unclassified
ae0778e0cc2d7b3f5bd6c61204a1ff63	0	0	0	0	0	0	0	0	0	0	0	0	0	0	0	0	0	84	0	0	0	0	0	0	d__Bacteria;p__Bacteroidetes;c__Bacteroidia;o__Bacteroidales;f__Prevotellaceae;g__Prevotella_9;s__Prevotella_9_unclassified
70def02d4e06d986501caf95e819c98e	0	0	0	0	0	0	0	0	0	0	0	0	0	0	0	0	0	84	0	0	0	0	0	0	d__Bacteria;p__Bacteroidetes;c__Bacteroidia;o__Bacteroidales;f__Prevotellaceae;g__Prevotella_9;s__Prevotella_9_unclassified
0311d3f40b4e965d5d44219bc6364039	16	6	0	0	0	0	0	0	0	9	0	0	0	0	0	0	0	2	16	0	0	0	28	7	d__Bacteria;p__Proteobacteria;c__Deltaproteobacteria;o__Desulfovibrionales;f__Desulfovibrionaceae;g__Desulfovibrionaceae_unclassified;s__Desulfovibrionaceae_unclassified
0b006aa3fcc5d1aa09a4681b0d976f80	0	0	0	0	0	84	0	0	0	0	0	0	0	0	0	0	0	0	0	0	0	0	0	0	d__Bacteria;p__Firmicutes;c__Negativicutes;o__Selenomonadales;f__Veillonellaceae;g__Megamonas;s__Megamonas_unclassified
e1af35acc592ac43c129d0486ffe47cf	0	0	0	0	0	0	0	0	5	0	0	0	0	0	0	0	0	0	79	0	0	0	0	0	d__Bacteria;p__Firmicutes;c__Clostridia;o__Clostridiales;f__Lachnospiraceae;g__GCA-900066575;s__GCA-900066575_unclassified
eea58819e038a883d8758ee0b987573f	0	0	0	0	0	0	0	0	0	0	0	0	0	0	0	0	0	0	0	0	0	0	84	0	d__Bacteria;p__Bacteroidetes;c__Bacteroidia;o__Bacteroidales;f__Prevotellaceae;g__Alloprevotella;s__uncultured_Alloprevotella_sp.
21b04aaabca0f92a5ba0a0b2eaa31aea	0	0	0	30	0	0	0	0	0	0	0	0	0	0	39	14	0	0	0	0	0	0	0	0	d__Bacteria;p__Bacteroidetes;c__Bacteroidia;o__Bacteroidales;f__Prevotellaceae;g__Prevotella_7;s__Prevotella_7_unclassified
6819d77f317c8c7dbd97acc56fdf5d5f	0	0	0	0	0	0	0	0	0	0	0	0	0	0	0	0	0	10	33	0	0	0	40	0	d__Bacteria;p__Firmicutes;c__Firmicutes_unclassified;o__Firmicutes_unclassified;f__Firmicutes_unclassified;g__Firmicutes_unclassified;s__Firmicutes_unclassified
15d2b85d73af0020630e765ae1cf31ad	0	0	0	0	0	0	0	0	0	0	0	0	0	0	0	0	0	0	0	0	0	83	0	0	d__Bacteria;p__Firmicutes;c__Bacilli;o__Lactobacillales;f__Enterococcaceae;g__Enterococcus;s__uncultured_Enterococcus_sp.
8654e9c9984919c217aadf662d2f62c4	0	47	0	0	0	0	3	0	0	0	0	0	16	0	0	0	16	0	0	0	0	0	0	0	d__Bacteria;p__Firmicutes;c__Clostridia;o__Clostridiales;f__Ruminococcaceae;g__Butyricicoccus;s__Butyricicoccus_unclassified
3ca2ab28539856e5cfc0cdeca7e49bb7	0	0	0	0	0	0	17	0	0	49	0	0	0	16	0	0	0	0	0	0	0	0	0	0	d__Bacteria;p__Proteobacteria;c__Deltaproteobacteria;o__Desulfovibrionales;f__Desulfovibrionaceae;g__Desulfovibrio;s__Desulfovibrio_unclassified
bdb02cb73920c53113c959d4e8792cd2	0	0	0	0	0	0	0	0	0	82	0	0	0	0	0	0	0	0	0	0	0	0	0	0	d__Bacteria;p__Firmicutes;c__Erysipelotrichia;o__Erysipelotrichales;f__Erysipelotrichaceae;g__Erysipelatoclostridium;s__Erysipelatoclostridium_sp._SNUG30386
0b9efcc2ecb9db9e4888adf867a0b956	0	0	0	0	0	0	0	0	0	0	0	0	0	0	0	0	0	0	82	0	0	0	0	0	d__Bacteria;p__Bacteroidetes;c__Bacteroidia;o__Bacteroidales;f__Bacteroidaceae;g__Bacteroides;s__Bacteroides_unclassified
dd6500c15dc008b8aad04dfce659aa01	0	0	0	0	0	0	27	0	0	0	0	0	54	0	0	0	0	0	0	0	0	0	0	0	d__Bacteria;p__Bacteroidetes;c__Bacteroidia;o__Bacteroidales;f__Bacteroidaceae;g__Bacteroides;s__Bacteroides_caecigallinarum
001c58650f47c7e1e452b08a4c21ffb4	0	9	0	0	0	0	0	0	0	0	0	0	0	9	0	25	0	0	38	0	0	0	0	0	d__Bacteria;p__Bacteroidetes;c__Bacteroidia;o__Bacteroidales;f__Bacteroidaceae;g__Bacteroides;s__Bacteroides_unclassified
a706714dc3178e37023256c955caa43a	0	0	0	0	0	0	0	0	0	0	0	0	0	0	44	17	20	0	0	0	0	0	0	0	d__Bacteria;p__Firmicutes;c__Negativicutes;o__Selenomonadales;f__Acidaminococcaceae;g__Phascolarctobacterium;s__Phascolarctobacterium_unclassified
3165708d028ed11ccbf93b1da38ea4e4	17	0	0	0	0	0	0	0	0	0	0	11	0	0	9	0	0	20	0	24	0	0	0	0	d__Bacteria;p__Firmicutes;c__Clostridia;o__Clostridiales;f__Ruminococcaceae;g__Oscillibacter;s__Oscillibacter_unclassified
54b5b8307a430c78cef3aa52722dce28	7	0	0	0	0	0	0	21	0	0	0	0	0	0	0	18	0	22	0	0	0	0	0	12	d__Bacteria;p__Bacteroidetes;c__Bacteroidia;o__Bacteroidales;f__Prevotellaceae;g__Alloprevotella;s__uncultured_Alloprevotella_sp.
ee91ad3c1d0f2aceeaee04867e692250	5	0	0	0	0	0	0	0	0	6	0	0	0	0	0	0	0	0	5	0	0	5	59	0	d__Bacteria;p__Firmicutes;c__Clostridia;o__Clostridiales;f__Lachnospiraceae;g__Eisenbergiella;s__Eisenbergiella_sp.
2a27f07e3fb75159cae14e596ca16008	0	0	0	0	0	0	0	0	0	0	0	0	0	0	0	0	0	0	0	0	0	0	80	0	d__Bacteria;p__Bacteroidetes;c__Bacteroidia;o__Bacteroidales;f__Bacteroidaceae;g__Bacteroides;s__Bacteroides_caecigallinarum
7d5f1b2fd2112ae1e6351e4e65fae20a	0	14	25	0	0	7	0	0	0	0	0	0	0	17	0	0	9	7	0	0	0	0	0	0	d__Bacteria;p__Proteobacteria;c__Alphaproteobacteria;o__Rhizobiales;f__Bradyrhizobiaceae;g__Bradyrhizobium;s__Bradyrhizobium_japonicum
ad30044bbe1ee7e4178a634319f277ea	0	0	0	8	0	0	0	0	0	0	0	0	0	0	42	0	0	0	0	0	0	29	0	0	d__Bacteria;p__Actinobacteria;c__Actinobacteria;o__Bifidobacteriales;f__Bifidobacteriaceae;g__Bifidobacterium;s__Bifidobacterium_pullorum
b2f7f37a6c5af60bf39d001e741422bb	0	0	0	0	0	0	0	0	0	0	0	0	0	0	0	0	0	79	0	0	0	0	0	0	d__Bacteria;p__Bacteroidetes;c__Bacteroidia;o__Bacteroidales;f__Prevotellaceae;g__Prevotella_9;s__Prevotella_9_unclassified
1b609a060834eadb4a4bdfdcc6bb1925	0	0	0	0	0	0	79	0	0	0	0	0	0	0	0	0	0	0	0	0	0	0	0	0	d__Bacteria;p__Firmicutes;c__Bacilli;o__Lactobacillales;f__Streptococcaceae;g__Streptococcus;s__Streptococcus_equinus
ce77458f0ac3268836ba9c6ac318a628	0	0	0	0	0	0	0	0	0	0	0	0	14	32	0	0	31	0	0	0	0	0	0	0	d__Bacteria;p__Actinobacteria;c__Actinobacteria;o__Bifidobacteriales;f__Bifidobacteriaceae;g__Bifidobacterium;s__Bifidobacterium_sp.
5348f191152a47ba73dc8e6ad3a97194	0	0	0	0	0	77	0	0	0	0	0	0	0	0	0	0	0	0	0	0	0	0	0	0	d__Bacteria;p__Firmicutes;c__Bacilli;o__Lactobacillales;f__Lactobacillaceae;g__Lactobacillus;s__Lactobacillus_sp.
2aaf1635e5878283bf3879515a82b599	0	0	0	0	0	77	0	0	0	0	0	0	0	0	0	0	0	0	0	0	0	0	0	0	d__Bacteria;p__Proteobacteria;c__Gammaproteobacteria;o__Enterobacteriales;f__Enterobacteriaceae;g__Escherichia-Shigella;s__Escherichia-Shigella_unclassified
f1455cd146985b6515946bab9b62e5e5	0	0	0	0	0	0	77	0	0	0	0	0	0	0	0	0	0	0	0	0	0	0	0	0	d__Bacteria;p__Firmicutes;c__Clostridia;o__Clostridiales;f__Clostridiaceae_1;g__Clostridium_sensu_stricto_1;s__Clostridium_sensu_stricto_1_unclassified
51238e919538f48d84710245cac3d5e0	3	0	0	0	0	0	0	0	0	0	0	0	0	0	0	0	0	0	8	0	0	4	61	0	d__Bacteria;p__Firmicutes;c__Clostridia;o__Clostridiales;f__Ruminococcaceae;g__Anaerotruncus;s__uncultured_Anaerotruncus_sp.
1736539d886a23c39a4cced7f5a5308f	0	8	7	0	0	0	4	0	0	8	0	7	41	0	0	0	0	0	0	0	0	0	0	0	d__Bacteria;p__Firmicutes;c__Clostridia;o__Clostridiales;f__Ruminococcaceae;g__Ruminiclostridium_5;s__Ruminiclostridium_5_unclassified
88a047127b43a7fbc93c1cf5fb4365f7	33	0	0	0	0	0	0	0	0	0	0	0	0	0	0	0	0	42	0	0	0	0	0	0	d__Bacteria;p__Bacteroidetes;c__Bacteroidia;o__Bacteroidales;f__Prevotellaceae;g__Alloprevotella;s__Alloprevotella_unclassified
b9f51231c6a62945bca5a961f22b8825	43	0	0	0	0	0	0	0	0	0	0	0	0	0	0	0	0	0	0	0	32	0	0	0	d__Bacteria;p__Proteobacteria;c__Gammaproteobacteria;o__Aeromonadales;f__Succinivibrionaceae;g__Succinivibrio;s__uncultured_Succinivibrio_sp.
1ae946deaa727a27cc66eff4a9edf6f5	0	75	0	0	0	0	0	0	0	0	0	0	0	0	0	0	0	0	0	0	0	0	0	0	d__Bacteria;p__Epsilonbacteraeota;c__Campylobacteria;o__Campylobacterales;f__Helicobacteraceae;g__Helicobacter;s__Helicobacter_unclassified
098901a2b060b79d86500f7dba882306	0	0	0	0	0	0	0	31	0	11	0	0	0	0	0	0	0	0	10	12	0	0	0	11	d__Bacteria;p__Bacteroidetes;c__Bacteroidia;o__Bacteroidales;f__Bacteroidaceae;g__Bacteroides;s__Bacteroides_unclassified
3c0d325586d8b7b946eec9c8dce005ae	0	0	0	0	0	0	0	0	0	75	0	0	0	0	0	0	0	0	0	0	0	0	0	0	d__Bacteria;p__Bacteroidetes;c__Bacteroidia;o__Bacteroidales;f__Tannerellaceae;g__Parabacteroides;s__Parabacteroides_unclassified
801e5cb272fed6cc31f85fc574f86f69	8	41	15	0	5	0	0	0	0	0	0	0	0	5	0	0	0	0	0	0	0	0	0	0	d__Bacteria;p__Proteobacteria;c__Gammaproteobacteria;o__Betaproteobacteriales;f__Burkholderiaceae;g__Variovorax;s__Variovorax_unclassified
2327f0edd1eaf63ec5e32d0c373d2bec	0	0	0	2	0	0	0	0	0	0	0	0	0	0	4	0	6	0	31	19	0	0	12	0	d__Bacteria;p__Firmicutes;c__Clostridia;o__Clostridiales;f__Ruminococcaceae;g__Intestinimonas;s__Intestinimonas_unclassified
34b3ea5fa7c80544e9f07517fae76298	0	27	22	0	0	0	0	0	0	0	0	0	0	0	0	0	13	12	0	0	0	0	0	0	d__Bacteria;p__Proteobacteria;c__Gammaproteobacteria;o__Pseudomonadales;f__Pseudomonadaceae;g__Pseudomonas;s__Pseudomonas_lurida
505e78f479097185c3fac9206f9524be	0	25	0	0	0	0	0	0	0	0	0	0	0	0	0	0	49	0	0	0	0	0	0	0	d__Bacteria;p__Spirochaetes;c__Spirochaetia;o__Spirochaetales;f__Spirochaetaceae;g__Treponema_2;s__Treponema_2_unclassified
8f7285b7ab1ef240f485d7ea2226ae38	16	0	0	0	0	21	0	0	0	0	0	0	0	0	0	0	0	37	0	0	0	0	0	0	d__Bacteria;p__Firmicutes;c__Negativicutes;o__Selenomonadales;f__Acidaminococcaceae;g__Phascolarctobacterium;s__Phascolarctobacterium_unclassified
0fc5f478020423c8e84be469c1e253b2	0	0	74	0	0	0	0	0	0	0	0	0	0	0	0	0	0	0	0	0	0	0	0	0	d__Bacteria;p__Proteobacteria;c__Alphaproteobacteria;o__Rickettsiales;f__Mitochondria;g__Mitochondria_unclassified;s__Mitochondria_unclassified
8d633a40c2d7ff37a1858180b75e6c59	16	13	0	0	20	9	0	0	0	0	0	0	2	0	0	0	0	13	0	0	0	0	0	0	d__Bacteria;p__Nitrospirae;c__Nitrospira;o__Nitrospirales;f__Nitrospiraceae;g__Leptospirillum;s__uncultured_Leptospirillum_sp.
494f6019beab498627858fb2bb8d1fc2	0	0	0	0	0	0	0	0	0	0	0	0	0	28	28	17	0	0	0	0	0	0	0	0	d__Bacteria;p__Bacteroidetes;c__Bacteroidia;o__Bacteroidales;f__Bacteroidaceae;g__Bacteroides;s__Bacteroides_unclassified
004748b298f5cbb3c3b212706841ebcc	0	73	0	0	0	0	0	0	0	0	0	0	0	0	0	0	0	0	0	0	0	0	0	0	d__Bacteria;p__Tenericutes;c__Mollicutes;o__Mycoplasmatales;f__Mycoplasmataceae;g__Ureaplasma;s__uncultured_Ureaplasma_sp.
f3c4bdd276b97df121142b4dfc643519	0	0	0	0	0	0	0	0	0	0	0	0	0	0	0	0	0	0	0	0	0	0	73	0	d__Bacteria;p__Firmicutes;c__Clostridia;o__Clostridiales;f__Lachnospiraceae;g__Blautia;s__uncultured_Blautia_sp.
af272e808a950b3e0f5c7989970df928	0	0	0	0	0	0	0	0	0	58	0	0	0	0	0	0	14	0	0	0	0	0	0	0	d__Bacteria;p__Tenericutes;c__Mollicutes;o__Mollicutes_RF39;f__Mollicutes_RF39_unclassified;g__Mollicutes_RF39_unclassified;s__Mollicutes_RF39_unclassified
05bba83024674e7acce5d9340a3c327a	0	21	0	0	0	0	0	51	0	0	0	0	0	0	0	0	0	0	0	0	0	0	0	0	d__Bacteria;p__Epsilonbacteraeota;c__Campylobacteria;o__Campylobacterales;f__Campylobacteraceae;g__Campylobacter;s__Campylobacter_unclassified
733062f67cb12f57a122bd30ad5f798f	0	0	0	0	0	0	0	0	0	0	0	0	56	0	0	0	0	0	0	0	0	0	0	15	d__Bacteria;p__Firmicutes;c__Clostridia;o__Clostridiales;f__Lachnospiraceae;g__Lachnospiraceae_unclassified;s__Lachnospiraceae_unclassified
b34d458622ec553c7bb2b08ff00c5539	0	0	9	0	11	11	0	0	0	0	3	0	0	5	0	0	9	0	6	13	4	0	0	0	d__Bacteria;p__Actinobacteria;c__Actinobacteria;o__Actinomycetales;f__Actinomycetaceae;g__Actinomyces;s__Actinomyces_oris
9e61b7096d4608d0bbd6528c74cffd1c	0	0	0	0	0	0	0	0	0	28	0	0	0	43	0	0	0	0	0	0	0	0	0	0	d__Bacteria;p__Firmicutes;c__Clostridia;o__Clostridiales;f__Clostridiaceae;g__Mordavella;s__Mordavella_massiliensis
dff2b70ba7fbc30a15f10e8ac3487af3	71	0	0	0	0	0	0	0	0	0	0	0	0	0	0	0	0	0	0	0	0	0	0	0	d__Bacteria;p__Firmicutes;c__Negativicutes;o__Selenomonadales;f__Acidaminococcaceae;g__Phascolarctobacterium;s__Phascolarctobacterium_unclassified
048588bf192e5abfbc6877c6128b7418	0	71	0	0	0	0	0	0	0	0	0	0	0	0	0	0	0	0	0	0	0	0	0	0	d__Bacteria;p__Epsilonbacteraeota;c__Campylobacteria;o__Campylobacterales;f__Helicobacteraceae;g__Helicobacter;s__Helicobacter_unclassified
05fbc8b9c7e7e49c37ae9bf7eafe6eb7	0	0	71	0	0	0	0	0	0	0	0	0	0	0	0	0	0	0	0	0	0	0	0	0	d__Bacteria;p__Proteobacteria;c__Gammaproteobacteria;o__Pasteurellales;f__Pasteurellaceae;g__Pasteurellaceae_unclassified;s__Pasteurellaceae_unclassified
a2813967395ca772dac46bde8812575d	0	0	0	0	0	0	0	0	0	0	0	0	0	0	0	0	0	0	0	71	0	0	0	0	d__Bacteria;p__Bacteroidetes;c__Bacteroidia;o__Bacteroidales;f__Bacteroidaceae;g__Bacteroides;s__Bacteroides_unclassified
2786a3936afe203732ef84ecfbf42f7b	14	15	13	0	16	0	0	0	0	0	0	0	4	0	0	0	0	8	0	0	0	0	0	0	d__Bacteria;p__Bacteroidetes;c__Bacteroidia;o__Bacteroidales;f__Muribaculaceae;g__Muribaculaceae_unclassified;s__Muribaculaceae_unclassified
80032996a13a4212f25b56ec4aa4bbf8	0	6	0	0	0	0	7	2	0	0	0	0	0	14	0	0	0	0	31	6	0	4	0	0	d__Bacteria;p__Tenericutes;c__Mollicutes;o__Mycoplasmatales;f__Mycoplasmataceae;g__Mycoplasma;s__Mycoplasma_muris
6357c28d64dc473dfd847ceb7d3ba04b	2	5	0	0	0	0	0	0	0	61	0	0	0	0	0	0	0	2	0	0	0	0	0	0	d__Bacteria;p__Firmicutes;c__Clostridia;o__Clostridiales;f__Ruminococcaceae;g__Ruminococcaceae_UCG-014;s__Ruminococcaceae_UCG-014_unclassified
66509a6d8fe74ed33b7d9b1bf8025b99	52	0	0	0	0	0	0	0	0	0	0	0	0	0	0	0	0	0	0	0	0	18	0	0	d__Bacteria;p__Bacteroidetes;c__Bacteroidia;o__Bacteroidales;f__Tannerellaceae;g__Parabacteroides;s__uncultured_Parabacteroides_sp.
a55a99d1e935b47de17d12ada041d5cd	0	0	0	0	0	0	0	0	0	0	0	0	13	0	0	0	0	0	32	0	0	0	0	24	d__Bacteria;p__Firmicutes;c__Clostridia;o__Clostridiales;f__Lachnospiraceae;g__Lachnospiraceae_unclassified;s__Lachnospiraceae_unclassified
69b4fbf3db70451983fd83d7f6d87236	14	8	0	0	0	0	0	0	16	0	0	0	0	17	0	0	0	0	0	14	0	0	0	0	d__Bacteria;p__Actinobacteria;c__Coriobacteriia;o__Coriobacteriales;f__Coriobacteriaceae;g__Collinsella;s__Collinsella_tanakaei
9f22da56e873ade2c09013cae621e715	0	9	7	0	0	0	0	0	0	0	0	0	0	0	0	0	7	0	19	12	12	0	3	0	d__Bacteria;p__Proteobacteria;c__Gammaproteobacteria;o__Betaproteobacteriales;f__Burkholderiaceae;g__Ralstonia;s__Ralstonia_unclassified
9d42e4ed6a3196a671a256b1572b2356	0	0	0	0	0	69	0	0	0	0	0	0	0	0	0	0	0	0	0	0	0	0	0	0	d__Bacteria;p__Proteobacteria;c__Gammaproteobacteria;o__Enterobacteriales;f__Enterobacteriaceae;g__Escherichia-Shigella;s__Escherichia-Shigella_unclassified
b29118d63baa81455a0e01eeaf3d8f47	0	0	0	0	0	0	0	0	0	0	0	0	0	0	0	68	0	0	0	0	0	0	0	0	d__Bacteria;p__Firmicutes;c__Negativicutes;o__Selenomonadales;f__Veillonellaceae;g__Megamonas;s__Megamonas_unclassified
54ddcd05fadd3c7409ba3354632a6920	10	7	0	0	0	0	0	0	0	0	0	0	0	0	0	7	0	0	0	44	0	0	0	0	d__Bacteria;p__Firmicutes;c__Clostridia;o__Clostridiales;f__Lachnospiraceae;g__Lachnospiraceae_unclassified;s__Lachnospiraceae_unclassified
138fd3d9c388b38f0fb13a0cf01f9f13	0	0	0	0	0	49	0	0	0	0	0	0	0	0	0	0	19	0	0	0	0	0	0	0	d__Bacteria;p__Firmicutes;c__Negativicutes;o__Selenomonadales;f__Veillonellaceae;g__Megamonas;s__Megamonas_unclassified
3647909ad2e1b965a4a3d83d4cf424c2	0	0	0	0	0	37	0	0	0	0	0	0	0	0	0	0	0	12	0	0	0	0	19	0	d__Bacteria;p__Proteobacteria;c__Gammaproteobacteria;o__Betaproteobacteriales;f__Burkholderiaceae;g__Sutterella;s__Sutterella_unclassified
c2edb798b55d24f55f8250ae7824febe	0	0	0	0	0	0	0	0	0	45	0	0	0	0	0	0	0	0	0	0	0	0	23	0	d__Bacteria;p__Bacteroidetes;c__Bacteroidia;o__Bacteroidales;f__Muribaculaceae;g__Muribaculaceae_unclassified;s__Muribaculaceae_unclassified
0fc601dcffb0be9621cc63f72972c9b4	0	0	0	0	0	0	0	0	0	0	0	0	0	0	0	0	0	0	68	0	0	0	0	0	d__Bacteria;p__Firmicutes;c__Clostridia;o__Clostridiales;f__Lachnospiraceae;g__Lachnoclostridium;s__Lachnoclostridium_edouardi
cf440f3d1430cdf648848e010bd39a8e	0	0	0	0	0	0	0	0	0	0	0	0	67	0	0	0	0	0	0	0	0	0	0	0	d__Bacteria;p__Bacteroidetes;c__Bacteroidia;o__Bacteroidales;f__Bacteroidaceae;g__Bacteroides;s__Bacteroides_unclassified
4da4640cdc3d44f678625040c8a8339c	0	0	0	0	0	0	0	0	0	0	0	0	9	0	0	0	0	0	38	0	0	0	0	20	d__Bacteria;p__Firmicutes;c__Clostridia;o__Clostridiales;f__Lachnospiraceae;g__Lachnospiraceae_unclassified;s__Lachnospiraceae_unclassified
786245c1e3e75660d58a78942b1927bb	0	0	0	0	0	0	0	0	0	0	0	0	0	44	0	0	0	0	0	0	0	0	23	0	d__Bacteria;p__Proteobacteria;c__Gammaproteobacteria;o__Enterobacterales;f__Enterobacteriaceae;g__Citrobacter;s__Citrobacter_freundii
b7df846e8648e728758b73390ed43b30	0	0	53	0	0	0	0	0	0	0	0	0	0	14	0	0	0	0	0	0	0	0	0	0	d__Bacteria;p__Proteobacteria;c__Gammaproteobacteria;o__Pasteurellales;f__Pasteurellaceae;g__Actinobacillus;s__Actinobacillus_indolicus
afcd4d9fb514d1439fe70060df344180	20	0	0	0	0	0	0	0	0	23	0	0	0	0	0	9	0	15	0	0	0	0	0	0	d__Bacteria;p__Proteobacteria;c__Gammaproteobacteria;o__Aeromonadales;f__Succinivibrionaceae;g__Anaerobiospirillum;s__uncultured_Anaerobiospirillum_sp.
0a2ecb3a862ed8b6f45f8d2da3103f0f	0	67	0	0	0	0	0	0	0	0	0	0	0	0	0	0	0	0	0	0	0	0	0	0	d__Bacteria;p__Epsilonbacteraeota;c__Campylobacteria;o__Campylobacterales;f__Helicobacteraceae;g__Helicobacter;s__Helicobacter_unclassified
36f87043d82dccc3d37906c2e1a7998b	0	15	0	0	0	0	0	0	0	0	0	0	0	0	0	0	0	0	0	0	0	0	52	0	d__Bacteria;p__Bacteroidetes;c__Bacteroidia;o__Bacteroidales;f__Tannerellaceae;g__Parabacteroides;s__Parabacteroides_distasonis
cb87568d1778e403fd1cc92cd47adcb3	0	0	0	0	0	67	0	0	0	0	0	0	0	0	0	0	0	0	0	0	0	0	0	0	d__Bacteria;p__Firmicutes;c__Negativicutes;o__Selenomonadales;f__Veillonellaceae;g__Megamonas;s__Megamonas_unclassified
a19894aa18f3bac285f47afff6a01acc	0	0	0	0	0	67	0	0	0	0	0	0	0	0	0	0	0	0	0	0	0	0	0	0	d__Bacteria;p__Proteobacteria;c__Gammaproteobacteria;o__Enterobacteriales;f__Enterobacteriaceae;g__Escherichia-Shigella;s__Escherichia-Shigella_unclassified
f5f3dd1572eb93678d231ba9d571827f	0	0	0	0	0	0	0	0	0	0	0	0	0	0	0	0	0	0	11	0	0	0	56	0	d__Bacteria;p__Firmicutes;c__Clostridia;o__Clostridiales;f__Clostridiales_Family_XIV._Incertae_Sedis;g__Clostridiales_Family_XIV._Incertae_Sedis_unclassified;s__Clostridiales_Family_XIV._Incertae_Sedis_unclassified
9dbac1638dddf019f2394170fe7f2b92	0	0	0	0	0	0	0	0	0	0	0	0	0	0	0	0	0	0	0	0	0	0	67	0	d__Bacteria;p__Firmicutes;c__Clostridia;o__Clostridiales;f__Ruminococcaceae;g__Butyricicoccus;s__Butyricicoccus_unclassified
6f550ddcadc63ca264d17efd645f49d2	0	0	0	0	0	0	12	0	0	0	0	0	54	0	0	0	0	0	0	0	0	0	0	0	d__Bacteria;p__Firmicutes;c__Clostridia;o__Clostridiales;f__Lachnospiraceae;g__Lachnoclostridium;s__Lachnoclostridium_edouardi
d22df5d0d1082c1625dd992393b915f1	0	0	0	0	0	0	0	0	0	0	0	0	0	15	0	0	0	0	51	0	0	0	0	0	d__Bacteria;p__Proteobacteria;c__Deltaproteobacteria;o__Desulfovibrionales;f__Desulfovibrionaceae;g__Desulfovibrio;s__uncultured_Desulfovibrio_sp.
bf1b5aa2c45ba8149c8265776f48d640	24	0	0	0	0	0	0	0	0	0	0	0	0	0	10	13	10	9	0	0	0	0	0	0	d__Bacteria;p__Firmicutes;c__Clostridia;o__Clostridiales;f__Ruminococcaceae;g__Ruminiclostridium_5;s__Ruminiclostridium_5_unclassified
892756b72c559ee57093342bad2e2a79	0	0	0	0	0	0	0	0	0	0	0	0	0	0	31	35	0	0	0	0	0	0	0	0	d__Bacteria;p__Firmicutes;c__Negativicutes;o__Selenomonadales;f__Veillonellaceae;g__Megasphaera;s__Megasphaera_unclassified
609276eaa931110d4f9ed79b17159d74	0	7	0	0	0	0	0	0	0	8	0	0	0	0	0	21	0	0	23	0	0	0	3	4	d__Bacteria;p__Firmicutes;c__Clostridia;o__Clostridiales;f__Ruminococcaceae;g__Ruminococcaceae_unclassified;s__Ruminococcaceae_unclassified
09b56a05c01fb3950cc557c6c29d3b34	25	0	0	0	0	0	0	0	0	0	0	0	0	0	0	9	0	0	32	0	0	0	0	0	d__Bacteria;p__Firmicutes;c__Clostridia;o__Clostridiales;f__Ruminococcaceae;g__Ruminiclostridium_5;s__Ruminiclostridium_5_unclassified
4dde55519d29429ef5ee8d6fbe5ea087	0	23	0	0	0	0	0	0	0	0	0	0	0	0	0	0	43	0	0	0	0	0	0	0	d__Bacteria;p__Firmicutes;c__Bacilli;o__Lactobacillales;f__Streptococcaceae;g__Streptococcus;s__uncultured_Streptococcus_sp.
16577411e319d6107d5fd6b4c69691d6	3	0	3	0	25	35	0	0	0	0	0	0	0	0	0	0	0	0	0	0	0	0	0	0	d__Bacteria;p__Firmicutes;c__Firmicutes_unclassified;o__Firmicutes_unclassified;f__Firmicutes_unclassified;g__Firmicutes_unclassified;s__Firmicutes_unclassified
2b5da112a30a16479dda7d4ebf2f3470	0	0	0	0	0	0	0	0	66	0	0	0	0	0	0	0	0	0	0	0	0	0	0	0	d__Bacteria;p__Bacteroidetes;c__Bacteroidia;o__Bacteroidales;f__Bacteroidales_unclassified;g__Bacteroidales_unclassified;s__Bacteroidales_unclassified
147182819bf26e5fec93d02ecc616c7a	0	0	0	0	0	0	0	0	0	0	0	0	0	0	32	0	0	33	0	0	0	0	0	0	d__Bacteria;p__Bacteroidetes;c__Bacteroidia;o__Bacteroidales;f__Prevotellaceae;g__Prevotella_9;s__Prevotella_9_unclassified
8046dca9710f99377f79ee78260629cd	30	0	0	0	0	0	0	0	0	0	0	0	0	0	0	0	0	35	0	0	0	0	0	0	d__Bacteria;p__Firmicutes;c__Clostridia;o__Clostridiales;f__Lachnospiraceae;g__Lachnoclostridium;s__Lachnoclostridium_edouardi
eb0a83a5d42751e141055c0b603ca82a	0	0	0	0	0	0	0	0	65	0	0	0	0	0	0	0	0	0	0	0	0	0	0	0	d__Bacteria;p__Firmicutes;c__Bacilli;o__Lactobacillales;f__Streptococcaceae;g__Streptococcus;s__Streptococcus_equinus
8695e1e2c337082c06c7b5eb71a55091	0	0	0	0	0	0	0	0	0	0	0	0	0	0	0	0	0	0	56	9	0	0	0	0	d__Bacteria;p__Firmicutes;c__Erysipelotrichia;o__Erysipelotrichales;f__Erysipelotrichaceae;g__Erysipelotrichaceae_UCG-004;s__Erysipelotrichaceae_UCG-004_unclassified
5b9268a785b4a5d2164a9fb6d92e5dc0	0	0	0	0	0	0	0	0	0	0	0	0	0	0	0	0	0	0	65	0	0	0	0	0	d__Bacteria;p__Firmicutes;c__Clostridia;o__Clostridiales;f__Lachnospiraceae;g__Blautia;s__Blautia_sp._Marseille-P3201T
4041bbf6eb3df1c2ff6cacbc6ec19eaf	0	0	0	0	0	0	0	0	0	0	0	0	0	0	0	0	0	0	0	0	0	0	65	0	d__Bacteria;p__Bacteroidetes;c__Bacteroidia;o__Bacteroidales;f__Bacteroidaceae;g__Bacteroides;s__Bacteroides_caecigallinarum
c0a9589268f6cd883fbfb208e89736e6	0	0	0	0	0	0	0	0	0	0	2	0	0	0	0	0	29	0	15	18	0	0	0	0	d__Bacteria;p__Tenericutes;c__Mollicutes;o__Mycoplasmatales;f__Mycoplasmataceae;g__Mycoplasma;s__Mycoplasma_penetrans
81366278afe1823c49d92070240c692b	64	0	0	0	0	0	0	0	0	0	0	0	0	0	0	0	0	0	0	0	0	0	0	0	d__Bacteria;p__Bacteroidetes;c__Bacteroidia;o__Bacteroidales;f__Muribaculaceae;g__Muribaculaceae_unclassified;s__Muribaculaceae_unclassified
7e64c90d78f3d5366bf553254d9f86f9	0	0	64	0	0	0	0	0	0	0	0	0	0	0	0	0	0	0	0	0	0	0	0	0	d__Bacteria;p__Firmicutes;c__Bacilli;o__Bacillales;f__Staphylococcaceae;g__Staphylococcus;s__Staphylococcus_epidermidis
547d88e63a0bfe64627db7941f5844a1	0	0	64	0	0	0	0	0	0	0	0	0	0	0	0	0	0	0	0	0	0	0	0	0	d__Bacteria;p__Epsilonbacteraeota;c__Campylobacteria;o__Campylobacterales;f__Helicobacteraceae;g__Helicobacter;s__Helicobacter_unclassified
a8754b669cc8720756a0582c0c656348	0	0	0	0	0	0	8	0	0	0	0	0	0	0	0	0	0	0	0	56	0	0	0	0	d__Bacteria;p__Proteobacteria;c__Gammaproteobacteria;o__Betaproteobacteriales;f__Burkholderiaceae;g__Sutterella;s__Sutterella_unclassified
d3c7684c33b9c9f4c3f2761dfd46661e	11	0	0	0	0	0	0	0	6	0	0	0	0	0	0	0	0	11	11	0	0	0	24	0	d__Bacteria;p__Bacteroidetes;c__Bacteroidia;o__Bacteroidales;f__Bacteroidaceae;g__Bacteroides;s__Bacteroides_finegoldii
789002a63d34a03fff8bc65f19973175	0	0	0	0	0	0	0	0	0	0	0	0	0	0	0	0	0	35	28	0	0	0	0	0	d__Bacteria;p__Bacteroidetes;c__Bacteroidia;o__Bacteroidales;f__Prevotellaceae;g__Alloprevotella;s__uncultured_Alloprevotella_sp.
e516d55cf5698e89d4629b4c452736f3	63	0	0	0	0	0	0	0	0	0	0	0	0	0	0	0	0	0	0	0	0	0	0	0	d__Bacteria;p__Bacteroidetes;c__Bacteroidia;o__Bacteroidales;f__Prevotellaceae;g__Prevotellaceae_Ga6A1_group;s__Prevotellaceae_Ga6A1_group_unclassified
61a8933f07ef10d490ff909f060fadcd	0	0	0	0	32	31	0	0	0	0	0	0	0	0	0	0	0	0	0	0	0	0	0	0	d__Bacteria;p__Firmicutes;c__Negativicutes;o__Selenomonadales;f__Veillonellaceae;g__Megasphaera;s__Megasphaera_unclassified
ec9c784b98989088e6dca2fe9c528385	0	0	0	0	0	0	0	0	0	0	0	0	0	0	0	0	0	0	0	0	0	0	63	0	d__Bacteria;p__Bacteroidetes;c__Bacteroidia;o__Bacteroidales;f__Prevotellaceae;g__Prevotella;s__uncultured_Prevotella_sp.
d63dc32a0e3e852e5588806e9d2b4f46	17	0	0	0	0	0	0	0	0	0	0	0	19	0	26	0	0	0	0	0	0	0	0	0	d__Bacteria;p__Firmicutes;c__Bacilli;o__Lactobacillales;f__Streptococcaceae;g__Streptococcus;s__Streptococcus_unclassified
5ef336683b141331ae25d77ba379019a	0	0	0	0	0	0	0	0	0	0	0	0	0	15	0	0	0	0	0	0	0	0	47	0	d__Bacteria;p__Proteobacteria;c__Alphaproteobacteria;o__Paracaedibacterales;f__Paracaedibacteraceae;g__Paracaedibacteraceae_unclassified;s__Paracaedibacteraceae_unclassified
2aab64a12004605609193ae408cca0bb	0	38	0	0	0	0	0	0	0	0	0	0	0	0	0	0	24	0	0	0	0	0	0	0	d__Bacteria;p__Epsilonbacteraeota;c__Campylobacteria;o__Campylobacterales;f__Helicobacteraceae;g__Helicobacter;s__Helicobacter_unclassified
67641ef734abef6f0be362be6d7303dd	18	18	0	0	26	0	0	0	0	0	0	0	0	0	0	0	0	0	0	0	0	0	0	0	d__Bacteria;p__Firmicutes;c__Clostridia;o__Clostridiales;f__Lachnospiraceae;g__Lachnospiraceae_NK4A136_group;s__Lachnospiraceae_NK4A136_group_unclassified
6dfc0581ada72d3fd009ab39252a75ff	0	0	0	0	0	0	0	0	10	9	0	5	0	0	0	0	0	0	13	0	12	5	0	8	d__Bacteria;p__Fusobacteria;c__Fusobacteriia;o__Fusobacteriales;f__Fusobacteriaceae;g__Cetobacterium;s__Cetobacterium_somerae
e6ac73061c55079067b7a4be755fda7d	0	0	0	0	0	0	0	0	0	62	0	0	0	0	0	0	0	0	0	0	0	0	0	0	d__Bacteria;p__Bacteroidetes;c__Bacteroidia;o__Bacteroidales;f__Marinifilaceae;g__Butyricimonas;s__Butyricimonas_unclassified
14c6a24a8af27f164d036f66620d5bcc	0	0	0	0	0	0	0	0	0	0	0	0	0	0	0	0	61	0	0	0	0	0	0	0	d__Bacteria;p__Bacteroidetes;c__Bacteroidia;o__Bacteroidales;f__Prevotellaceae;g__Prevotella_9;s__Prevotella_9_unclassified
2fab16439ab30f3a5ac5a9ac2b4acf57	0	0	0	0	0	0	0	0	0	0	0	0	0	0	0	0	0	0	0	0	0	0	61	0	d__Bacteria;p__Bacteroidetes;c__Bacteroidia;o__Bacteroidales;f__Tannerellaceae;g__Parabacteroides;s__Parabacteroides_sp._dnLKV8
d4cc8ded77b2da71e5f9fed1eaef4f01	0	0	0	0	0	0	0	0	0	0	0	0	60	0	0	0	0	0	0	0	0	0	0	0	d__Bacteria;p__Bacteroidetes;c__Bacteroidia;o__Bacteroidales;f__Bacteroidaceae;g__Bacteroides;s__Bacteroides_sp._Marseille-P3684
80ad36499089699319ed515199bf2da1	3	0	0	0	0	0	0	0	0	0	0	0	6	0	0	0	4	0	24	14	0	0	9	0	d__Bacteria;p__Firmicutes;c__Clostridia;o__Clostridiales;f__Lachnospiraceae;g__Roseburia;s__uncultured_Roseburia_sp.
239b7265a3593dfdb44347f796ba49b1	0	0	0	0	0	8	0	0	3	0	0	0	4	45	0	0	0	0	0	0	0	0	0	0	d__Bacteria;p__Firmicutes;c__Erysipelotrichia;o__Erysipelotrichales;f__Erysipelotrichaceae;g__Clostridium]_innocuum_group;s__Clostridium]_innocuum_group_unclassified
dd20b848a205e25fd430c3f5a45f4aff	0	0	0	0	0	0	0	0	0	0	0	0	9	0	0	51	0	0	0	0	0	0	0	0	d__Bacteria;p__Firmicutes;c__Clostridia;o__Clostridiales;f__Ruminococcaceae;g__Ruminococcaceae_UCG-014;s__Ruminococcaceae_UCG-014_unclassified
9a110305b64a2ee2de06fad04188d643	0	0	0	0	8	0	0	0	0	0	0	0	0	31	0	0	21	0	0	0	0	0	0	0	d__Bacteria;p__Actinobacteria;c__Actinobacteria;o__Bifidobacteriales;f__Bifidobacteriaceae;g__Bifidobacterium;s__Bifidobacterium_longum
8a1ffd20155b2675510e4088b1ff6dab	0	0	0	46	0	0	0	0	0	0	0	0	0	0	14	0	0	0	0	0	0	0	0	0	d__Bacteria;p__Actinobacteria;c__Actinobacteria;o__Bifidobacteriales;f__Bifidobacteriaceae;g__Bifidobacterium;s__Bifidobacterium_pseudocatenulatum
1d59b440862a62530cf27e1f1a1620a0	0	0	0	28	0	0	0	0	0	0	0	0	0	0	0	32	0	0	0	0	0	0	0	0	d__Bacteria;p__Firmicutes;c__Clostridia;o__Clostridiales;f__Ruminococcaceae;g__Subdoligranulum;s__uncultured_Subdoligranulum_sp.
2ff696efb7ed54635eb22b0bc25f412f	0	0	0	0	0	0	0	0	0	0	0	0	0	0	0	60	0	0	0	0	0	0	0	0	d__Bacteria;p__Proteobacteria;c__Gammaproteobacteria;o__Enterobacteriales;f__Enterobacteriaceae;g__Escherichia-Shigella;s__Escherichia-Shigella_unclassified
b225d78f3606aaea3222a90099d7b744	0	0	0	0	0	0	9	0	0	0	0	0	0	0	0	0	0	51	0	0	0	0	0	0	d__Bacteria;p__Bacteroidetes;c__Bacteroidia;o__Bacteroidales;f__Prevotellaceae;g__Prevotella_9;s__Prevotella_9_unclassified
c126b6502e0ec6b14a598065e993b148	0	0	0	0	0	0	0	0	0	0	0	0	0	0	0	0	0	0	9	0	0	0	51	0	d__Bacteria;p__Bacteroidetes;c__Bacteroidia;o__Bacteroidales;f__Bacteroidaceae;g__Bacteroides;s__Bacteroides_sp.
dcda4c0c19535b70ff9fb9a5f828c2f2	0	0	0	0	0	0	0	0	0	0	0	0	0	0	0	0	0	0	0	60	0	0	0	0	d__Bacteria;p__Firmicutes;c__Clostridia;o__Clostridiales;f__Peptostreptococcaceae;g__Peptoclostridium;s__Peptoclostridium_unclassified
a7e95925c375e82ac59c24db90662324	0	0	0	0	0	0	0	0	0	0	0	0	0	0	0	0	0	0	0	0	0	0	60	0	d__Bacteria;p__Proteobacteria;c__Gammaproteobacteria;o__Betaproteobacteriales;f__Burkholderiaceae;g__Parasutterella;s__Parasutterella_unclassified
3face1ec8057a52a47264796747c1e66	0	0	0	0	0	0	0	0	0	0	0	0	0	59	0	0	0	0	0	0	0	0	0	0	d__Bacteria;p__Firmicutes;c__Erysipelotrichia;o__Erysipelotrichales;f__Erysipelotrichaceae;g__Erysipelatoclostridium;s__Erysipelatoclostridium_sp._SNUG30386
0b0a4bdddb823efeb9984bf862fe81f8	0	0	0	22	0	0	0	0	0	0	0	0	0	0	37	0	0	0	0	0	0	0	0	0	d__Bacteria;p__Firmicutes;c__Negativicutes;o__Selenomonadales;f__Veillonellaceae;g__Veillonella;s__Veillonella_unclassified
6513b3712a0aa49f1a2146500b9db238	18	5	0	0	0	0	0	0	0	5	0	0	0	0	0	9	0	0	17	0	0	0	5	0	d__Bacteria;p__Firmicutes;c__Clostridia;o__Clostridiales;f__Ruminococcaceae;g__Anaerotruncus;s__uncultured_Anaerotruncus_sp.
feb461982639dbf0afcaa3f7c0d8725f	0	0	0	0	0	0	0	0	0	0	0	0	0	0	0	59	0	0	0	0	0	0	0	0	d__Bacteria;p__Firmicutes;c__Negativicutes;o__Selenomonadales;f__Veillonellaceae;g__Megasphaera;s__Megasphaera_unclassified
7d429762389cf0db0d6a76d911be4d1f	5	0	0	0	0	0	0	0	0	0	0	0	0	0	0	0	0	17	30	0	0	0	7	0	d__Bacteria;p__Firmicutes;c__Clostridia;o__Clostridiales;f__Ruminococcaceae;g__Ruminiclostridium_5;s__Ruminiclostridium_5_unclassified
454fa22c51743288d11703dba45402ea	23	0	0	0	0	0	0	0	0	0	0	0	0	0	0	0	0	0	20	11	0	5	0	0	d__Bacteria;p__Bacteroidetes;c__Bacteroidia;o__Bacteroidales;f__Bacteroidaceae;g__Bacteroides;s__Bacteroides_cutis
4f23f245f73a6cb7ca0be75a38c9041b	0	0	59	0	0	0	0	0	0	0	0	0	0	0	0	0	0	0	0	0	0	0	0	0	d__Bacteria;p__Proteobacteria;c__Alphaproteobacteria;o__Rickettsiales;f__Mitochondria;g__Mitochondria_unclassified;s__Mitochondria_unclassified
2f84e3862132a95af4027836d5158c35	0	0	0	0	0	0	0	0	0	59	0	0	0	0	0	0	0	0	0	0	0	0	0	0	d__Bacteria;p__Firmicutes;c__Erysipelotrichia;o__Erysipelotrichales;f__Erysipelotrichaceae;g__Erysipelatoclostridium;s__Erysipelatoclostridium_sp._SNUG30386
bf751de070976b9adac88e895acab650	0	0	0	0	0	0	0	0	0	0	0	0	18	0	0	0	0	40	0	0	0	0	0	0	d__Bacteria;p__Bacteroidetes;c__Bacteroidia;o__Bacteroidales;f__Prevotellaceae;g__Prevotella_9;s__Prevotella_9_unclassified
9ea89da5b778404140ba7bf3c3a462d8	0	0	0	36	0	0	0	0	0	0	0	0	22	0	0	0	0	0	0	0	0	0	0	0	d__Bacteria;p__Actinobacteria;c__Actinobacteria;o__Bifidobacteriales;f__Bifidobacteriaceae;g__Bifidobacterium;s__Bifidobacterium_longum
ef7e784b1e668f099c0b51069f45df0b	0	0	0	0	0	0	0	0	0	0	0	0	0	0	0	58	0	0	0	0	0	0	0	0	d__Bacteria;p__Bacteroidetes;c__Bacteroidia;o__Bacteroidales;f__Prevotellaceae;g__Alloprevotella;s__Alloprevotella_unclassified
4bc7e5a2feed5229899090b624c09dff	16	21	0	0	0	0	0	0	0	0	0	0	0	0	0	0	0	14	0	0	0	7	0	0	d__Bacteria;p__Bacteroidetes;c__Bacteroidia;o__Bacteroidales;f__Bacteroidaceae;g__Bacteroides;s__Bacteroides_rodentium
475eb61d9e195ad1176ed093d59eaaeb	0	0	0	0	0	0	0	0	0	0	0	0	0	0	0	0	0	58	0	0	0	0	0	0	d__Bacteria;p__Bacteroidetes;c__Bacteroidia;o__Bacteroidales;f__Prevotellaceae;g__Alloprevotella;s__uncultured_Alloprevotella_sp.
4911818759a5c917147bb41f5f98b6d8	0	0	0	0	0	0	31	0	27	0	0	0	0	0	0	0	0	0	0	0	0	0	0	0	d__Bacteria;p__Firmicutes;c__Bacilli;o__Lactobacillales;f__Streptococcaceae;g__Streptococcus;s__Streptococcus_infantarius
55916f66c92d379bfbfd22cf133d016e	0	0	0	0	0	0	0	0	0	0	0	0	0	0	0	0	0	0	33	0	0	0	25	0	d__Bacteria;p__Bacteroidetes;c__Bacteroidia;o__Bacteroidales;f__Bacteroidaceae;g__Bacteroides;s__uncultured_Bacteroides_sp.
29d265f2bfea3bf2c624c51d1d7f0413	0	0	0	0	0	0	0	0	0	0	0	0	0	27	0	0	3	0	0	27	0	0	0	0	d__Bacteria;p__Firmicutes;c__Clostridia;o__Clostridiales;f__Clostridiaceae;g__Massilioclostridium;s__Massilioclostridium_coli
e8144a4535ff2ea124dfe5383983da73	0	0	0	5	0	0	0	0	0	0	0	0	0	0	4	35	0	6	0	0	0	0	0	7	d__Bacteria;p__Firmicutes;c__Clostridia;o__Clostridiales;f__Clostridiales_unclassified;g__Clostridiales_unclassified;s__Clostridiales_unclassified
f6dad6efdf1ddf89f3c91cd98e4cf0a6	0	0	0	0	0	0	0	29	0	0	0	0	0	0	0	0	17	0	0	0	0	0	11	0	d__Bacteria;p__Spirochaetes;c__Spirochaetia;o__Spirochaetales;f__Spirochaetaceae;g__Treponema_2;s__Treponema_2_unclassified
ef90fd5f4655b2c815f6aac8cc9adf73	4	0	0	0	28	16	0	0	0	0	0	0	0	0	0	0	0	9	0	0	0	0	0	0	d__Bacteria;p__Firmicutes;c__Negativicutes;o__Selenomonadales;f__Veillonellaceae;g__Megasphaera;s__Megasphaera_unclassified
5e9988a0d50f09e032f356e1f637b579	28	12	0	0	0	0	0	0	0	0	0	0	0	0	0	0	0	0	15	0	0	0	0	2	d__Bacteria;p__Spirochaetes;c__Spirochaetia;o__Spirochaetales;f__Spirochaetaceae;g__Sphaerochaeta;s__uncultured_Sphaerochaeta_sp.
eb5d7caced4d97583cf7b5f10b72faaa	0	0	0	0	0	0	0	0	0	0	0	0	0	56	0	0	0	0	0	0	0	0	0	0	d__Bacteria;p__Actinobacteria;c__Actinobacteria;o__Bifidobacteriales;f__Bifidobacteriaceae;g__Bifidobacterium;s__Bifidobacterium_pullorum
58ed1dc83539c4773b46f2c7ec8d73fe	0	0	0	0	0	0	0	0	0	0	0	0	0	0	56	0	0	0	0	0	0	0	0	0	d__Bacteria;p__Bacteroidetes;c__Bacteroidia;o__Bacteroidales;f__Prevotellaceae;g__Alloprevotella;s__Alloprevotella_unclassified
3f864d702eef2137811238ae9dffb96b	0	6	17	0	0	3	0	0	10	0	6	12	0	0	0	0	2	0	0	0	0	0	0	0	d__Bacteria;p__Proteobacteria;c__Gammaproteobacteria;o__Betaproteobacteriales;f__Burkholderiaceae;g__Ralstonia;s__Ralstonia_unclassified
155f639f99b6bc62502b366b4789e0f5	32	13	0	0	0	0	0	0	0	0	0	0	0	0	0	0	0	11	0	0	0	0	0	0	d__Bacteria;p__Firmicutes;c__Clostridia;o__Clostridiales;f__Clostridiales_unclassified;g__Clostridiales_unclassified;s__Clostridiales_unclassified
291b28ecc89305e823f44c7f872a28e7	0	7	3	0	0	0	0	13	0	0	0	6	0	0	0	0	0	0	7	4	0	0	16	0	d__Bacteria;p__Epsilonbacteraeota;c__Campylobacteria;o__Campylobacterales;f__Helicobacteraceae;g__Helicobacter;s__Helicobacter_unclassified
450b88b56cae26c9b25fd53680af0f08	0	0	56	0	0	0	0	0	0	0	0	0	0	0	0	0	0	0	0	0	0	0	0	0	d__Bacteria;p__Firmicutes;c__Bacilli;o__Bacillales;f__Staphylococcaceae;g__Staphylococcus;s__Staphylococcus_sp._RA90
19ecc34a9010505970d8594e36fd41e6	0	0	0	0	0	0	0	0	0	56	0	0	0	0	0	0	0	0	0	0	0	0	0	0	d__Bacteria;p__Firmicutes;c__Firmicutes_unclassified;o__Firmicutes_unclassified;f__Firmicutes_unclassified;g__Firmicutes_unclassified;s__Firmicutes_unclassified
5c19af22e7480b4624a96bf8a6446f35	0	0	0	0	0	0	0	0	0	35	0	0	0	0	0	0	0	0	0	0	0	0	21	0	d__Bacteria;p__Firmicutes;c__Clostridia;o__Clostridiales;f__Lachnospiraceae;g__Lachnospiraceae_unclassified;s__Lachnospiraceae_unclassified
240423fae4bf212fa8a7fbabfd7301e2	0	0	0	0	0	0	0	0	0	0	8	0	25	0	0	0	0	0	0	22	0	0	0	0	d__Bacteria;p__Firmicutes;c__Clostridia;o__Clostridiales;f__Lachnospiraceae;g__Faecalimonas;s__Faecalimonas_umbilicata
1c746285a47df9aa67ae7baeba5bf460	0	0	0	0	0	17	0	0	0	0	0	0	25	13	0	0	0	0	0	0	0	0	0	0	d__Bacteria;p__Cyanobacteria;c__Oxyphotobacteria;o__Oxyphotobacteria_unclassified;f__Oxyphotobacteria_unclassified;g__Oxyphotobacteria_unclassified;s__Oxyphotobacteria_unclassified
8081241147794f35084eb903aaf95e26	19	0	0	0	0	0	0	0	0	0	0	0	0	0	0	14	0	22	0	0	0	0	0	0	d__Bacteria;p__Bacteroidetes;c__Bacteroidia;o__Bacteroidales;f__Prevotellaceae;g__Prevotellaceae_UCG-001;s__Prevotellaceae_UCG-001_unclassified
3fbf93f3736e44faedcb4ce044e009ce	0	18	30	0	0	0	0	0	0	0	0	0	0	0	0	0	7	0	0	0	0	0	0	0	d__Bacteria;p__Proteobacteria;c__Gammaproteobacteria;o__Pseudomonadales;f__Pseudomonadaceae;g__Pseudomonas;s__Pseudomonas_sp._TS1138
f98b47219e4e23037481679b8c81244e	0	0	0	0	0	0	0	0	0	0	0	0	0	0	0	0	55	0	0	0	0	0	0	0	d__Bacteria;p__Firmicutes;c__Clostridia;o__Clostridiales;f__Ruminococcaceae;g__Ruminococcaceae_unclassified;s__Ruminococcaceae_unclassified
57bd57b0a54b9790f992349f307670b1	22	0	0	0	0	9	0	6	0	0	0	0	0	0	0	0	0	18	0	0	0	0	0	0	d__Bacteria;p__Firmicutes;c__Erysipelotrichia;o__Erysipelotrichales;f__Erysipelotrichaceae;g__Erysipelotrichaceae_UCG-004;s__Erysipelotrichaceae_UCG-004_unclassified
3ca4b1bee2869540c56212afe6a94d70	0	0	55	0	0	0	0	0	0	0	0	0	0	0	0	0	0	0	0	0	0	0	0	0	d__Bacteria;p__Proteobacteria;c__Gammaproteobacteria;o__Pasteurellales;f__Pasteurellaceae;g__Pasteurellaceae_unclassified;s__Pasteurellaceae_unclassified
330fcc17c281655fe15fc04577e4fe5a	0	0	0	0	0	0	0	17	0	0	0	0	0	0	0	0	0	0	0	38	0	0	0	0	d__Bacteria;p__Spirochaetes;c__Brachyspirae;o__Brachyspirales;f__Brachyspiraceae;g__Brachyspira;s__Brachyspira_unclassified
6b422195a6cc3cd454f320cc5f3d1db1	0	0	0	0	0	0	0	0	31	0	0	24	0	0	0	0	0	0	0	0	0	0	0	0	d__Bacteria;p__Firmicutes;c__Negativicutes;o__Selenomonadales;f__Veillonellaceae;g__Megamonas;s__Megamonas_unclassified
0ecd1f7ee2639f9394616bc3c754bac8	0	0	0	0	0	0	0	0	0	0	0	0	0	0	0	0	0	0	0	0	0	0	55	0	d__Bacteria;p__Bacteroidetes;c__Bacteroidia;o__Bacteroidales;f__Bacteroidaceae;g__Bacteroides;s__Bacteroides_unclassified
b93ee6b0c3371315a29bad412c220741	0	0	0	0	0	0	0	5	4	15	0	2	10	0	0	0	0	0	6	0	0	8	0	4	d__Bacteria;p__Actinobacteria;c__Coriobacteriia;o__Coriobacteriales;f__Eggerthellaceae;g__Enterorhabdus;s__Enterorhabdus_unclassified
477ede1b5b6e9203f1c2bf74b95a3eb8	0	0	14	0	0	6	0	0	0	0	0	0	10	6	0	0	8	10	0	0	0	0	0	0	d__Bacteria;p__Proteobacteria;c__Gammaproteobacteria;o__Pseudomonadales;f__Moraxellaceae;g__Acinetobacter;s__uncultured_Acinetobacter_sp.
38dce62fb18e4ca9b87a67d9fb3e4e37	0	0	28	5	0	0	0	0	0	0	0	0	0	9	0	0	0	0	12	0	0	0	0	0	d__Bacteria;p__Firmicutes;c__Bacilli;o__Bacillales;f__Family_XI;g__Gemella;s__Gemella_unclassified
5b71269daecc43cd9d86c303543891ec	0	0	0	0	0	0	0	0	0	0	0	0	0	0	13	0	0	0	0	0	0	0	0	41	d__Bacteria;p__Actinobacteria;c__Coriobacteriia;o__Coriobacteriales;f__Coriobacteriaceae;g__Collinsella;s__Collinsella_tanakaei
b1abf059d49b2182433ee70ab8f9c00f	36	0	0	0	0	0	0	0	0	4	0	0	0	0	0	0	2	0	0	0	0	0	4	8	d__Bacteria;p__Proteobacteria;c__Alphaproteobacteria;o__Rhodospirillales;f__Rhodospirillaceae;g__Insolitispirillum;s__uncultured_Insolitispirillum_sp.
2fc9a71072a040b5941ef167f472e50f	0	46	8	0	0	0	0	0	0	0	0	0	0	0	0	0	0	0	0	0	0	0	0	0	d__Bacteria;p__Proteobacteria;c__Gammaproteobacteria;o__Pseudomonadales;f__Moraxellaceae;g__Psychrobacter;s__Psychrobacter_faecalis
5794c25923a041a1314b056acd81f74a	0	0	0	23	0	0	0	0	0	0	0	0	0	0	30	0	0	0	0	0	0	0	0	0	d__Bacteria;p__Proteobacteria;c__Gammaproteobacteria;o__Betaproteobacteriales;f__Neisseriaceae;g__Neisseria;s__Neisseria_unclassified
1646690c3f83b2310157adf5a3806a1f	14	0	0	0	0	0	0	0	0	15	0	0	0	0	0	0	0	0	0	0	0	0	24	0	d__Bacteria;p__Bacteroidetes;c__Bacteroidia;o__Bacteroidales;f__Bacteroidaceae;g__Bacteroides;s__uncultured_Bacteroides_sp.
d41f18c7920d46ca39192ae8c158fb54	0	15	0	0	0	0	18	0	0	0	0	11	0	0	0	0	0	0	0	0	0	0	9	0	d__Bacteria;p__Firmicutes;c__Clostridia;o__Clostridiales;f__Ruminococcaceae;g__Faecalibacterium;s__Faecalibacterium_prausnitzii
e03a2cdd0bb51190a95d1133f3a8338c	0	0	0	0	0	0	26	0	0	0	0	0	0	0	0	0	0	0	0	0	0	0	0	27	d__Bacteria;p__Firmicutes;c__Clostridia;o__Clostridiales;f__Peptostreptococcaceae;g__Romboutsia;s__Romboutsia_unclassified
c4b6ca0dd85b8e4ea0e99b06bc00efb3	0	0	0	0	0	0	0	0	0	0	0	25	0	0	0	0	0	0	28	0	0	0	0	0	d__Bacteria;p__Proteobacteria;c__Deltaproteobacteria;o__Desulfovibrionales;f__Desulfovibrionaceae;g__Desulfovibrio;s__uncultured_Desulfovibrio_sp.
332ca6fcd381ebb30e7a43fbe67d4421	0	0	0	0	0	0	0	0	0	0	0	0	0	0	0	0	0	0	0	42	11	0	0	0	d__Bacteria;p__Firmicutes;c__Bacilli;o__Lactobacillales;f__Streptococcaceae;g__Streptococcus;s__uncultured_Streptococcus_sp.
6b2198b4a2f7358f0c9ef76ce66847bd	0	11	10	0	0	0	0	0	0	0	0	2	0	2	0	0	5	5	6	11	0	0	0	0	d__Bacteria;p__Acidobacteria;c__Holophagae;o__Subgroup_7;f__Subgroup_7_unclassified;g__Subgroup_7_unclassified;s__Subgroup_7_unclassified
053bb4b0ab148a0a4a071edc9447b09f	0	0	0	0	0	0	0	0	7	0	0	0	0	0	45	0	0	0	0	0	0	0	0	0	d__Bacteria;p__Epsilonbacteraeota;c__Campylobacteria;o__Campylobacterales;f__Campylobacteraceae;g__Campylobacter;s__Campylobacter_unclassified
a847190cb084982620b8a63f2f89d073	0	0	0	0	0	0	0	0	0	5	2	0	0	0	0	20	0	0	0	0	0	0	25	0	d__Bacteria;p__Cyanobacteria;c__Melainabacteria;o__Gastranaerophilales;f__Gastranaerophilales_unclassified;g__Gastranaerophilales_unclassified;s__Gastranaerophilales_unclassified
c94afe34b26be3b4cc50efb04cdaaebd	0	52	0	0	0	0	0	0	0	0	0	0	0	0	0	0	0	0	0	0	0	0	0	0	d__Bacteria;p__Firmicutes;c__Bacilli;o__Bacillales;f__Family_XI;g__Gemella;s__Gemella_unclassified
3fe67ff9fde05a7fca5f122c681a5530	0	0	52	0	0	0	0	0	0	0	0	0	0	0	0	0	0	0	0	0	0	0	0	0	d__Bacteria;p__Proteobacteria;c__Gammaproteobacteria;o__Pasteurellales;f__Pasteurellaceae;g__Actinobacillus;s__Actinobacillus_indolicus
2ae5f7ee9fc121199aaf7a7f0eea2ba3	0	0	0	0	0	0	0	0	0	0	0	0	0	0	0	0	0	0	52	0	0	0	0	0	d__Bacteria;p__Proteobacteria;c__Gammaproteobacteria;o__Pasteurellales;f__Pasteurellaceae;g__Pasteurellaceae_unclassified;s__Pasteurellaceae_unclassified
127fcf062813cd920de58b3c6b44ff06	0	0	0	0	0	0	0	0	0	0	0	0	0	0	0	0	0	0	52	0	0	0	0	0	d__Bacteria;p__Bacteroidetes;c__Bacteroidia;o__Bacteroidales;f__Tannerellaceae;g__Parabacteroides;s__Parabacteroides_distasonis
d31a0253eddd86bd26af060da937c90f	0	0	0	0	0	0	0	0	0	0	0	0	0	0	0	0	0	0	0	0	0	0	52	0	d__Bacteria;p__Bacteroidetes;c__Bacteroidia;o__Bacteroidales;f__Prevotellaceae;g__Alloprevotella;s__Alloprevotella_unclassified
04a542c7461298a6038ee33ecdb9e7bf	0	0	0	0	0	0	0	0	0	0	0	0	0	51	0	0	0	0	0	0	0	0	0	0	d__Bacteria;p__Firmicutes;c__Clostridia;o__Clostridiales;f__Lachnospiraceae;g__Ruminococcus]_gnavus_group;s__Ruminococcus]_gnavus_group_unclassified
5bef628f9bd92cff71a4d4e975f68327	0	0	0	0	0	0	0	0	0	0	0	0	0	0	0	51	0	0	0	0	0	0	0	0	d__Bacteria;p__Firmicutes;c__Negativicutes;o__Veillonellales;f__Veillonellaceae;g__Megasphaera;s__Megasphaera_sp._ASD88
b939856eac09f2aef47b617d7da85595	0	0	0	0	0	0	0	0	0	0	0	0	0	0	0	17	0	16	0	18	0	0	0	0	d__Bacteria;p__Bacteroidetes;c__Bacteroidia;o__Bacteroidales;f__Bacteroidaceae;g__Bacteroides;s__Bacteroides_caecigallinarum
5d0da2af9684235667d80a874fdc2f2a	0	23	0	0	0	0	0	0	0	0	0	0	0	0	0	0	28	0	0	0	0	0	0	0	d__Bacteria;p__Firmicutes;c__Bacilli;o__Lactobacillales;f__Streptococcaceae;g__Streptococcus;s__Streptococcus_parasuis
e19bcc88ef30060cc4502ac4fa499fc3	31	0	0	0	0	0	0	0	0	0	0	0	0	0	0	0	0	20	0	0	0	0	0	0	d__Bacteria;p__Bacteroidetes;c__Bacteroidia;o__Bacteroidales;f__Bacteroidaceae;g__Bacteroides;s__Bacteroides_sp.
293d37cadbc93575b5d68c5efdc93392	51	0	0	0	0	0	0	0	0	0	0	0	0	0	0	0	0	0	0	0	0	0	0	0	d__Bacteria;p__Firmicutes;c__Clostridia;o__Clostridiales;f__Ruminococcaceae;g__Ruminococcaceae_UCG-014;s__Ruminococcaceae_UCG-014_unclassified
5987b9bab865f2561be8f9fd59c3dd03	0	0	33	0	0	18	0	0	0	0	0	0	0	0	0	0	0	0	0	0	0	0	0	0	d__Bacteria;p__Proteobacteria;c__Gammaproteobacteria;o__Pasteurellales;f__Pasteurellaceae;g__Rodentibacter;s__Rodentibacter_pneumotropicus
8cbd6f1567c776dbf7532dc8fd16fb93	0	0	0	0	0	0	0	51	0	0	0	0	0	0	0	0	0	0	0	0	0	0	0	0	d__Bacteria;p__Firmicutes;c__Erysipelotrichia;o__Erysipelotrichales;f__Erysipelotrichaceae;g__Faecalitalea;s__Faecalitalea_unclassified
25939f8a1bf8f5574e9b646e84181fec	0	0	0	0	0	0	0	0	0	0	0	0	0	0	0	0	0	0	51	0	0	0	0	0	d__Bacteria;p__Proteobacteria;c__Deltaproteobacteria;o__Desulfovibrionales;f__Desulfovibrionaceae;g__Desulfovibrio;s__uncultured_Desulfovibrio_sp.
c8a41793d64da147503ea196821b4128	0	0	0	0	0	0	0	0	0	0	0	0	0	0	0	0	0	0	0	0	0	0	51	0	d__Bacteria;p__Firmicutes;c__Erysipelotrichia;o__Erysipelotrichales;f__Erysipelotrichaceae;g__Erysipelatoclostridium;s__uncultured_Erysipelatoclostridium_sp.
6faec101ac0924ac837cc0e865c3a263	0	0	0	0	0	0	0	0	0	0	0	0	0	0	28	0	0	22	0	0	0	0	0	0	d__Bacteria;p__Bacteroidetes;c__Bacteroidia;o__Bacteroidales;f__Prevotellaceae;g__Prevotella_9;s__Prevotella_9_unclassified
b5331d95978b203c938da28e618e5a10	16	0	0	0	0	0	0	0	0	0	0	0	0	0	0	9	0	0	0	5	12	0	8	0	d__Bacteria;p__Bacteroidetes;c__Bacteroidia;o__Bacteroidales;f__Rikenellaceae;g__Alistipes;s__Alistipes_massiliensis
508323c5fe0e096cb146cbb48f340d2a	0	0	0	0	0	0	0	34	0	0	0	0	0	0	0	0	0	16	0	0	0	0	0	0	d__Bacteria;p__Bacteroidetes;c__Bacteroidia;o__Bacteroidales;f__Prevotellaceae;g__Alloprevotella;s__uncultured_Alloprevotella_sp.
52191636c9443ff3400020e3c141176e	0	0	0	0	0	0	0	0	0	0	0	0	0	0	0	0	0	50	0	0	0	0	0	0	d__Bacteria;p__Firmicutes;c__Bacilli;o__Lactobacillales;f__Streptococcaceae;g__Streptococcus;s__Streptococcus_lutetiensis
788d385a16f8cad6e5a64c7ff1393719	0	0	0	0	0	0	0	0	0	0	0	0	0	0	0	0	0	50	0	0	0	0	0	0	d__Bacteria;p__Bacteroidetes;c__Bacteroidia;o__Bacteroidales;f__Bacteroidaceae;g__Bacteroides;s__Bacteroides_plebeius
cdd07976a8984507bcca243c80c255ea	0	0	17	0	0	0	15	0	0	0	0	0	0	0	0	0	0	0	18	0	0	0	0	0	d__Bacteria;p__Proteobacteria;c__Gammaproteobacteria;o__Enterobacterales;f__Enterobacteriaceae;g__Klebsiella;s__Klebsiella_aerogenes
58225734163209910fc7df83bd14263e	0	0	0	0	0	4	0	14	15	0	17	0	0	0	0	0	0	0	0	0	0	0	0	0	d__Bacteria;p__Firmicutes;c__Clostridia;o__Clostridiales;f__Ruminococcaceae;g__Faecalibacterium;s__Faecalibacterium_unclassified
034095a75096a73c35b7196c39664563	0	0	0	0	0	50	0	0	0	0	0	0	0	0	0	0	0	0	0	0	0	0	0	0	d__Bacteria;p__Actinobacteria;c__Actinobacteria;o__Bifidobacteriales;f__Bifidobacteriaceae;g__Bifidobacterium;s__Bifidobacterium_longum
9ce821e68e58376c484cb2774888e80b	0	0	0	0	0	0	50	0	0	0	0	0	0	0	0	0	0	0	0	0	0	0	0	0	d__Bacteria;p__Firmicutes;c__Clostridia;o__Clostridiales;f__Clostridiaceae_1;g__Clostridium_sensu_stricto_1;s__Clostridium_sensu_stricto_1_unclassified
e5400356daabbc5a41f935af70513043	0	0	0	0	0	0	7	0	0	0	0	0	0	0	0	0	0	0	9	20	7	3	0	4	d__Bacteria;p__Proteobacteria;c__Alphaproteobacteria;o__Rhizobiales;f__Bradyrhizobiaceae;g__Bradyrhizobium;s__Bradyrhizobium_elkanii
1c37b151e2f3547ba2b377684feaf237	9	0	0	0	0	0	0	0	0	0	0	0	10	7	0	6	0	0	0	8	0	0	0	9	d__Bacteria;p__Firmicutes;c__Clostridia;o__Clostridiales;f__Ruminococcaceae;g__Ruminococcaceae_UCG-014;s__Ruminococcaceae_UCG-014_unclassified
3b13d89ad4183257ef232f42fac22a1d	0	0	0	0	0	0	0	0	0	0	0	0	0	49	0	0	0	0	0	0	0	0	0	0	d__Bacteria;p__Actinobacteria;c__Coriobacteriia;o__Eggerthellales;f__Eggerthellaceae;g__Slackia;s__uncultured_Slackia_sp.
665d3a68d17bd8a6043375d683dd1a0c	0	0	0	0	0	0	0	0	0	0	0	0	0	28	0	0	21	0	0	0	0	0	0	0	d__Bacteria;p__Actinobacteria;c__Actinobacteria;o__Bifidobacteriales;f__Bifidobacteriaceae;g__Bifidobacterium;s__uncultured_Bifidobacterium_sp.
4e5ce90bdb1a79be34b15bcdaac71154	0	0	0	0	0	0	0	0	0	0	0	0	0	0	49	0	0	0	0	0	0	0	0	0	d__Bacteria;p__Firmicutes;c__Bacilli;o__Lactobacillales;f__Streptococcaceae;g__Streptococcus;s__Streptococcus_unclassified
77de9f42c03bdcb517061e29ef81fcd9	10	0	0	0	0	0	0	0	0	0	0	0	0	0	6	7	8	0	8	10	0	0	0	0	d__Bacteria;p__Firmicutes;c__Clostridia;o__Clostridiales;f__Ruminococcaceae;g__Pygmaiobacter;s__Pygmaiobacter_unclassified
6e577d790f1f08bc6fe854aee64e46d5	0	0	0	0	0	0	0	0	0	0	0	0	0	0	49	0	0	0	0	0	0	0	0	0	d__Bacteria;p__Firmicutes;c__Negativicutes;o__Selenomonadales;f__Veillonellaceae;g__Megasphaera;s__Megasphaera_unclassified
b570718f961ba2a68f17c49721a61eaa	0	14	0	0	0	0	0	0	0	0	0	0	0	0	0	0	20	0	0	11	0	0	0	4	d__Bacteria;p__Proteobacteria;c__Gammaproteobacteria;o__Betaproteobacteriales;f__Burkholderiaceae;g__Lautropia;s__Lautropia_unclassified
dd1b142fdfdfb13a7f46dc7f967fdf7e	12	0	0	0	0	0	0	0	0	0	0	0	0	0	0	0	5	28	0	0	0	0	4	0	d__Bacteria;p__Firmicutes;c__Clostridia;o__Clostridiales;f__Ruminococcaceae;g__Ruminiclostridium_5;s__Ruminiclostridium_5_unclassified
1f67439f2a2f036d30a90de779dbb659	0	0	0	0	0	0	0	0	0	0	0	0	0	0	0	0	0	49	0	0	0	0	0	0	d__Bacteria;p__Bacteroidetes;c__Bacteroidia;o__Bacteroidales;f__Prevotellaceae;g__Alloprevotella;s__Alloprevotella_unclassified
a3bbbfb3d508779f0eefe022f360439b	49	0	0	0	0	0	0	0	0	0	0	0	0	0	0	0	0	0	0	0	0	0	0	0	d__Bacteria;p__Proteobacteria;c__Gammaproteobacteria;o__Enterobacterales;f__Erwiniaceae;g__Pantoea;s__Pantoea_agglomerans
ab0e003710a8c11ab2b4327ef4916f89	0	49	0	0	0	0	0	0	0	0	0	0	0	0	0	0	0	0	0	0	0	0	0	0	d__Bacteria;p__Epsilonbacteraeota;c__Campylobacteria;o__Campylobacterales;f__Helicobacteraceae;g__Helicobacter;s__Helicobacter_unclassified
33a078d24832e7ece78553202c991afb	0	0	0	49	0	0	0	0	0	0	0	0	0	0	0	0	0	0	0	0	0	0	0	0	d__Bacteria;p__Actinobacteria;c__Actinobacteria;o__Bifidobacteriales;f__Bifidobacteriaceae;g__Bifidobacterium;s__Bifidobacterium_pseudocatenulatum
bb89efec92d4b4ee96936df22f555cc3	0	0	0	0	0	0	49	0	0	0	0	0	0	0	0	0	0	0	0	0	0	0	0	0	d__Bacteria;p__Fusobacteria;c__Fusobacteriia;o__Fusobacteriales;f__Fusobacteriaceae;g__Fusobacterium;s__Fusobacterium_unclassified
b8951458a6aa1d2e4f1ff64dfb4f9ed8	0	0	0	0	0	0	0	0	13	0	11	8	0	0	0	0	0	0	7	10	0	0	0	0	d__Bacteria;p__Proteobacteria;c__Gammaproteobacteria;o__Vibrionales;f__Vibrionaceae;g__Vibrio;s__Vibrio_anguillarum
7e08d31aad8ba8293770bbb75b97d225	0	0	0	0	0	0	0	0	0	0	0	0	0	0	0	0	0	0	49	0	0	0	0	0	d__Bacteria;p__Bacteroidetes;c__Bacteroidia;o__Bacteroidales;f__Prevotellaceae;g__Alloprevotella;s__uncultured_Alloprevotella_sp.
788b3b5477188407a87532eec81dd886	0	18	14	0	0	0	0	0	0	0	0	0	2	2	0	0	0	4	0	4	4	0	0	0	d__Bacteria;p__Proteobacteria;c__Gammaproteobacteria;o__Betaproteobacteriales;f__Rhodocyclaceae;g__Methyloversatilis;s__Methyloversatilis_unclassified
1697550b5160af464da3f90a382bda83	0	0	0	0	0	0	0	0	0	0	0	0	0	0	23	25	0	0	0	0	0	0	0	0	d__Bacteria;p__Firmicutes;c__Negativicutes;o__Selenomonadales;f__Veillonellaceae;g__Megasphaera;s__Megasphaera_unclassified
4b215e9d79afe1d781b58b329f37f2f2	26	0	0	0	0	0	0	0	0	0	0	0	0	0	0	22	0	0	0	0	0	0	0	0	d__Bacteria;p__Bacteroidetes;c__Bacteroidia;o__Bacteroidales;f__Bacteroidaceae;g__Bacteroides;s__Bacteroides_unclassified
1b28822ead7f046c9e554695a4b7f26b	0	0	0	0	0	0	0	0	0	0	0	0	0	0	0	0	48	0	0	0	0	0	0	0	d__Bacteria;p__Cyanobacteria;c__Oxyphotobacteria;o__Oxyphotobacteria_unclassified;f__Oxyphotobacteria_unclassified;g__Oxyphotobacteria_unclassified;s__Oxyphotobacteria_unclassified
77fab0f6c26c9584e037e54284b5ff26	0	11	8	0	0	0	0	0	0	0	0	0	0	0	0	0	29	0	0	0	0	0	0	0	d__Bacteria;p__Firmicutes;c__Bacilli;o__Lactobacillales;f__Streptococcaceae;g__Streptococcus;s__uncultured_Streptococcus_sp.
a1d51359256f94e7b95dacc7b4129453	7	10	8	0	11	4	0	0	0	0	0	0	0	0	0	0	4	4	0	0	0	0	0	0	d__Bacteria;p__Bacteroidetes;c__Bacteroidia;o__Bacteroidales;f__Muribaculaceae;g__Muribaculaceae_unclassified;s__Muribaculaceae_unclassified
3f812a5d8ad391c3a79c228e80f3f17c	7	14	17	0	0	0	0	0	0	0	0	0	0	0	0	0	7	0	0	0	0	0	0	3	d__Bacteria;p__Proteobacteria;c__Gammaproteobacteria;o__Betaproteobacteriales;f__Burkholderiaceae;g__Ramlibacter;s__Ramlibacter_unclassified
aa49c488387fe6ee522a818b855b4ced	0	0	0	0	0	0	0	31	0	0	0	0	0	0	0	0	17	0	0	0	0	0	0	0	d__Bacteria;p__Spirochaetes;c__Spirochaetia;o__Spirochaetales;f__Spirochaetaceae;g__Treponema_2;s__Treponema_2_unclassified
a41895aa989402a4379e86ef383c1d00	0	0	0	0	0	0	0	0	0	0	0	0	0	0	0	0	0	48	0	0	0	0	0	0	d__Bacteria;p__Bacteroidetes;c__Bacteroidia;o__Bacteroidales;f__Prevotellaceae;g__Alloprevotella;s__Alloprevotella_unclassified
168a592acb5b817216b4a4385cf3707f	0	0	0	48	0	0	0	0	0	0	0	0	0	0	0	0	0	0	0	0	0	0	0	0	d__Bacteria;p__Firmicutes;c__Bacilli;o__Lactobacillales;f__Streptococcaceae;g__Streptococcus;s__Streptococcus_sp.
473c17dd8d1b3e5f370a8c2f4e4f0f60	0	0	0	0	0	32	0	0	0	0	0	0	0	0	0	0	0	0	0	0	0	16	0	0	d__Bacteria;p__Firmicutes;c__Bacilli;o__Lactobacillales;f__Lactobacillaceae;g__Lactobacillus;s__Lactobacillus_sp.
8e1035b79939d3495e44b73830b56ad8	0	0	0	0	0	0	0	48	0	0	0	0	0	0	0	0	0	0	0	0	0	0	0	0	d__Bacteria;p__Fusobacteria;c__Fusobacteriia;o__Fusobacteriales;f__Fusobacteriaceae;g__Fusobacteriaceae_unclassified;s__Fusobacteriaceae_unclassified
f7f9f3f0d2a8ca237a7d5a846d66ebe5	0	0	0	0	0	0	0	0	0	0	0	0	0	0	0	0	0	0	48	0	0	0	0	0	d__Bacteria;p__Bacteroidetes;c__Bacteroidia;o__Bacteroidales;f__Bacteroidaceae;g__Bacteroides;s__uncultured_Bacteroides_sp.
050963649af712fc7da8ffae6eb0726f	0	0	0	0	0	0	0	0	0	0	0	0	0	0	0	0	0	0	0	0	0	0	48	0	d__Bacteria;p__Firmicutes;c__Clostridia;o__Clostridiales;f__Ruminococcaceae;g__Butyricicoccus;s__Butyricicoccus_unclassified
277ae75998e515f9404ca91f4b5ce8cf	0	0	0	2	0	6	0	0	0	0	0	0	8	12	0	0	9	10	0	0	0	0	0	0	d__Bacteria;p__Proteobacteria;c__Gammaproteobacteria;o__Betaproteobacteriales;f__Burkholderiaceae;g__Burkholderia-Caballeronia-Paraburkholderia;s__Burkholderia-Caballeronia-Paraburkholderia_unclassified
199a597c5a5c68231f7098cab87cdc4a	26	5	0	0	0	0	0	0	0	3	0	0	0	7	3	0	0	0	0	0	3	0	0	0	d__Bacteria;p__Firmicutes;c__Firmicutes_unclassified;o__Firmicutes_unclassified;f__Firmicutes_unclassified;g__Firmicutes_unclassified;s__Firmicutes_unclassified
50652508b84bb8d42ed802b0c92a627c	5	0	0	0	0	0	0	0	0	0	0	0	0	0	0	8	0	0	6	0	0	0	28	0	d__Bacteria;p__Firmicutes;c__Clostridia;o__Clostridiales;f__Ruminococcaceae;g__Pseudoflavonifractor;s__uncultured_Pseudoflavonifractor_sp.
674fcdca6c64e2a47047b76eee91247d	0	0	0	0	0	0	0	0	0	0	0	0	0	0	0	13	0	24	0	0	0	0	10	0	d__Bacteria;p__Bacteroidetes;c__Bacteroidia;o__Bacteroidales;f__Prevotellaceae;g__Prevotella;s__uncultured_Prevotella_sp.
4f9b389cb9ec230d1a541ad3bf05538e	0	0	47	0	0	0	0	0	0	0	0	0	0	0	0	0	0	0	0	0	0	0	0	0	d__Bacteria;p__Fusobacteria;c__Fusobacteriia;o__Fusobacteriales;f__Fusobacteriaceae;g__Fusobacterium;s__uncultured_Fusobacterium_sp.
9799f3b6941d95f83149b7e158af017b	0	0	0	0	0	0	0	47	0	0	0	0	0	0	0	0	0	0	0	0	0	0	0	0	d__Bacteria;p__Bacteroidetes;c__Bacteroidia;o__Bacteroidales;f__Prevotellaceae;g__Alloprevotella;s__uncultured_Alloprevotella_sp.
a1aca06d324e249db23a068d5001abb5	0	0	0	0	0	0	0	0	0	47	0	0	0	0	0	0	0	0	0	0	0	0	0	0	d__Bacteria;p__Firmicutes;c__Negativicutes;o__Selenomonadales;f__Acidaminococcaceae;g__Phascolarctobacterium;s__Phascolarctobacterium_unclassified
3910b8e97851e0d5018b7dcaf5ff24ba	0	0	0	0	0	0	0	0	0	0	0	0	0	0	0	0	0	0	47	0	0	0	0	0	d__Bacteria;p__Bacteroidetes;c__Bacteroidia;o__Bacteroidales;f__Barnesiellaceae;g__Coprobacter;s__Coprobacter_fastidiosus
155b7e0dad6ab62aafe796fce2c603a5	0	0	0	0	0	0	0	0	0	0	0	0	0	0	0	0	0	0	0	0	0	0	47	0	d__Bacteria;p__Bacteroidetes;c__Bacteroidia;o__Bacteroidales;f__Bacteroidaceae;g__Bacteroides;s__uncultured_Bacteroides_sp.
6409a90047d0bc1c09d3c6b8e22c8e74	5	21	0	0	0	0	0	0	0	0	0	0	0	0	0	20	0	0	0	0	0	0	0	0	d__Bacteria;p__Proteobacteria;c__Alphaproteobacteria;o__Rhodospirillales;f__Rhodospirillales_unclassified;g__Rhodospirillales_unclassified;s__Rhodospirillales_unclassified
b63297a3e075e2d0aaa52a966044b7d8	22	2	0	0	0	0	0	0	0	0	0	0	0	0	0	7	0	0	0	0	0	0	15	0	d__Bacteria;p__Firmicutes;c__Clostridia;o__Clostridiales;f__Ruminococcaceae;g__Ruminococcaceae_UCG-014;s__Ruminococcaceae_UCG-014_unclassified
172d35986bd0cb8250cfa3115af9902a	29	2	0	0	0	0	0	0	0	0	0	0	0	0	0	0	0	0	15	0	0	0	0	0	d__Bacteria;p__Bacteroidetes;c__Bacteroidia;o__Bacteroidales;f__Rikenellaceae;g__Alistipes;s__Alistipes_unclassified
db5fc456ae952e4c08087bbbc9c242b6	15	0	0	0	0	0	0	0	0	0	0	0	0	0	0	0	0	0	24	0	0	0	7	0	d__Bacteria;p__Bacteroidetes;c__Bacteroidia;o__Bacteroidales;f__Marinifilaceae;g__Odoribacter;s__Odoribacter_unclassified
60055b587aae6d2a014d041ef0c30f0f	0	0	46	0	0	0	0	0	0	0	0	0	0	0	0	0	0	0	0	0	0	0	0	0	d__Bacteria;p__Proteobacteria;c__Alphaproteobacteria;o__Rickettsiales;f__Mitochondria;g__Mitochondria_unclassified;s__Mitochondria_unclassified
1358e300fe6385f7317cc48520a05dde	0	0	0	0	0	46	0	0	0	0	0	0	0	0	0	0	0	0	0	0	0	0	0	0	d__Bacteria;p__Firmicutes;c__Negativicutes;o__Selenomonadales;f__Veillonellaceae;g__Megamonas;s__Megamonas_unclassified
9ed339b0fc24a1097bf11fa61acdbd8b	0	0	0	0	0	0	0	46	0	0	0	0	0	0	0	0	0	0	0	0	0	0	0	0	d__Bacteria;p__Bacteroidetes;c__Bacteroidia;o__Bacteroidales;f__Prevotellaceae;g__Alloprevotella;s__uncultured_Alloprevotella_sp.
88db802289b35d4c16af38a2c6f0a86d	0	0	0	0	0	0	0	0	0	46	0	0	0	0	0	0	0	0	0	0	0	0	0	0	d__Bacteria;p__Firmicutes;c__Clostridia;o__Clostridiales;f__Ruminococcaceae;g__Anaerotruncus;s__Anaerotruncus_sp.
8b8edf7a4b7d3135610bbb7ded6397b6	0	0	0	0	0	0	0	0	0	0	0	0	0	0	0	0	0	0	0	46	0	0	0	0	d__Bacteria;p__Proteobacteria;c__Deltaproteobacteria;o__Desulfovibrionales;f__Desulfovibrionaceae;g__Desulfovibrio;s__uncultured_Desulfovibrio_sp.
c8cacf18260c2fb07d639791b8a57e36	0	0	0	0	0	0	0	0	0	0	0	0	0	0	0	0	0	0	0	0	46	0	0	0	d__Bacteria;p__Firmicutes;c__Negativicutes;o__Selenomonadales;f__Acidaminococcaceae;g__Phascolarctobacterium;s__Phascolarctobacterium_unclassified
86a78133bd54ea198d16f25ea0ccfaa7	0	0	0	0	0	0	0	0	0	0	0	0	0	0	0	0	0	0	0	0	0	0	46	0	d__Bacteria;p__Bacteroidetes;c__Bacteroidia;o__Bacteroidales;f__Bacteroidaceae;g__Bacteroides;s__uncultured_Bacteroides_sp.
552551219384f98a161cfbf57cbb8d07	0	0	0	0	0	0	0	0	0	0	0	0	37	8	0	0	0	0	0	0	0	0	0	0	d__Bacteria;p__Firmicutes;c__Clostridia;o__Clostridiales;f__Ruminococcaceae;g__Intestinimonas;s__Intestinimonas_unclassified
26dc4923d4be540a3933c41dd4ef147d	0	0	0	0	0	12	0	0	0	0	0	0	12	6	0	0	9	6	0	0	0	0	0	0	d__Bacteria;p__Proteobacteria;c__Gammaproteobacteria;o__Oceanospirillales;f__Endozoicomonadaceae;g__Endozoicomonas;s__Endozoicomonas_elysicola
16f74dba45c6ebba0313e0518aaddb1f	0	0	0	0	0	0	0	0	0	0	0	0	23	0	0	0	0	22	0	0	0	0	0	0	d__Bacteria;p__Firmicutes;c__Bacilli;o__Lactobacillales;f__Streptococcaceae;g__Streptococcus;s__Streptococcus_equinus
da59690bd72ce0418baae52cef425173	0	0	0	0	0	0	0	0	0	0	0	0	0	34	0	0	0	0	0	0	11	0	0	0	d__Bacteria;p__Firmicutes;c__Clostridia;o__Clostridiales;f__Ruminococcaceae;g__Flavonifractor;s__Flavonifractor_plautii
ab411b18b9edff06b210b1ef21775433	0	4	0	0	0	0	0	0	0	0	0	0	0	0	11	0	30	0	0	0	0	0	0	0	d__Bacteria;p__Firmicutes;c__Clostridia;o__Clostridiales;f__Ruminococcaceae;g__Ruminococcaceae_UCG-014;s__Ruminococcaceae_UCG-014_unclassified
1163b686343f15151dc37438e4048c5b	0	0	0	0	0	23	0	0	0	0	0	0	0	0	14	0	0	8	0	0	0	0	0	0	d__Bacteria;p__Firmicutes;c__Bacilli;o__Lactobacillales;f__Lactobacillaceae;g__Lactobacillus;s__Lactobacillus_sp.
6809273f52918de5675579e93f871e70	0	0	0	0	0	0	0	0	0	0	0	0	0	0	0	25	0	0	12	0	0	0	0	8	d__Bacteria;p__Firmicutes;c__Clostridia;o__Clostridiales;f__Lachnospiraceae;g__Lachnospiraceae_unclassified;s__Lachnospiraceae_unclassified
0a42ca7a6d4753604b60d0dc2237dd4c	4	27	0	0	0	0	0	0	0	0	0	0	0	0	0	0	14	0	0	0	0	0	0	0	d__Bacteria;p__Epsilonbacteraeota;c__Campylobacteria;o__Campylobacterales;f__Helicobacteraceae;g__Helicobacter;s__Helicobacter_unclassified
fa26f208893443b11d8e29d3f311d1b5	45	0	0	0	0	0	0	0	0	0	0	0	0	0	0	0	0	0	0	0	0	0	0	0	d__Bacteria;p__Bacteroidetes;c__Bacteroidia;o__Bacteroidales;f__Bacteroidaceae;g__Bacteroides;s__Bacteroides_unclassified
998a99c9fc6f4143a8181cc0bac09b1e	0	0	0	0	0	45	0	0	0	0	0	0	0	0	0	0	0	0	0	0	0	0	0	0	d__Bacteria;p__Firmicutes;c__Bacilli;o__Lactobacillales;f__Lactobacillaceae;g__Lactobacillus;s__Lactobacillus_sp.
e39a7bd4ba6e4a04e6533cf08f1e08a6	0	0	0	0	0	0	45	0	0	0	0	0	0	0	0	0	0	0	0	0	0	0	0	0	d__Bacteria;p__Proteobacteria;c__Gammaproteobacteria;o__Enterobacterales;f__Enterobacteriaceae;g__Citrobacter;s__uncultured_Citrobacter_sp.
6c69f0746cae3f38c1a740be9845f3b7	0	0	0	0	0	0	0	0	0	0	0	0	0	0	0	0	0	0	45	0	0	0	0	0	d__Bacteria;p__Firmicutes;c__Clostridia;o__Clostridiales;f__Lachnospiraceae;g__Dorea;s__Candidatus_Dorea_massiliensis
c3f344dd1a5c7513d419fdefa4a5bf77	0	0	0	0	0	0	0	0	0	0	0	0	0	0	0	0	0	0	22	0	0	0	23	0	d__Bacteria;p__Bacteroidetes;c__Bacteroidia;o__Bacteroidales;f__Prevotellaceae;g__Alloprevotella;s__uncultured_Alloprevotella_sp.
dca35571d260e81a96437b2c916f0be9	6	0	0	0	0	0	0	0	0	0	0	0	0	20	0	0	18	0	0	0	0	0	0	0	d__Bacteria;p__Actinobacteria;c__Actinobacteria;o__Bifidobacteriales;f__Bifidobacteriaceae;g__Bifidobacterium;s__uncultured_Bifidobacterium_sp.
b0c87949fe7c38eb0edeedd908bbc947	11	0	0	14	0	0	0	0	0	0	0	0	0	0	0	19	0	0	0	0	0	0	0	0	d__Bacteria;p__Firmicutes;c__Clostridia;o__Clostridiales;f__Ruminococcaceae;g__Subdoligranulum;s__Subdoligranulum_unclassified
1a04fd2323d8d55e54ac4e70b41b1f7e	0	15	19	0	0	0	0	0	0	0	0	0	0	0	0	0	10	0	0	0	0	0	0	0	d__Bacteria;p__Patescibacteria;c__Saccharimonadia;o__Saccharimonadales;f__Saccharimonadaceae;g__Saccharimonadaceae_unclassified;s__Saccharimonadaceae_unclassified
e849aed5baa8eeea96f35f5e34a03d4a	0	0	0	0	0	0	0	0	0	0	0	0	0	0	0	0	44	0	0	0	0	0	0	0	d__Bacteria;p__Firmicutes;c__Clostridia;o__Clostridiales;f__Ruminococcaceae;g__Subdoligranulum;s__uncultured_Subdoligranulum_sp.
5aeb59381fda1756aa8a39b3fddc8651	17	2	0	0	0	0	0	0	0	0	0	0	0	0	0	0	0	11	14	0	0	0	0	0	d__Bacteria;p__Proteobacteria;c__Gammaproteobacteria;o__Betaproteobacteriales;f__Burkholderiaceae;g__Sutterella;s__Sutterella_unclassified
8d3486fb2e794fa24ac4bb43509a95ed	0	0	0	27	0	0	0	0	0	0	0	0	0	0	0	0	0	17	0	0	0	0	0	0	d__Bacteria;p__Firmicutes;c__Bacilli;o__Lactobacillales;f__Streptococcaceae;g__Streptococcus;s__Streptococcus_equinus
80fd97dc5a19ca8e025a37afad8d5cb3	0	20	0	0	0	0	0	0	0	0	0	0	0	0	0	0	0	0	0	0	0	0	24	0	d__Bacteria;p__Firmicutes;c__Clostridia;o__Clostridiales;f__Lachnospiraceae;g__GCA-900066575;s__GCA-900066575_unclassified
5b8402ee9f7c14a244b8c6f958a4a718	0	10	0	0	0	0	0	0	0	34	0	0	0	0	0	0	0	0	0	0	0	0	0	0	d__Bacteria;p__Bacteroidetes;c__Bacteroidia;o__Bacteroidales;f__Tannerellaceae;g__Parabacteroides;s__Parabacteroides_distasonis
caa684a75b0eedd916ca35b6c563600e	0	44	0	0	0	0	0	0	0	0	0	0	0	0	0	0	0	0	0	0	0	0	0	0	d__Bacteria;p__Epsilonbacteraeota;c__Campylobacteria;o__Campylobacterales;f__Helicobacteraceae;g__Helicobacter;s__Helicobacter_unclassified
c54667bab45a84c41f24ea620c3b3c21	0	0	0	0	0	11	33	0	0	0	0	0	0	0	0	0	0	0	0	0	0	0	0	0	d__Bacteria;p__Firmicutes;c__Clostridia;o__Clostridiales;f__Clostridiaceae_1;g__Clostridium_sensu_stricto_1;s__Clostridium_sensu_stricto_1_unclassified
575037da2eda0f9dda9e70d41ebd71c8	0	0	0	0	0	3	0	14	0	15	12	0	0	0	0	0	0	0	0	0	0	0	0	0	d__Bacteria;p__Firmicutes;c__Clostridia;o__Clostridiales;f__Lachnospiraceae;g__Roseburia;s__uncultured_Roseburia_sp.
d5edb510b74e5f6f69beddc9780c7401	0	0	0	0	0	0	44	0	0	0	0	0	0	0	0	0	0	0	0	0	0	0	0	0	d__Bacteria;p__Fusobacteria;c__Fusobacteriia;o__Fusobacteriales;f__Fusobacteriaceae;g__Fusobacteriaceae_unclassified;s__Fusobacteriaceae_unclassified
1086af162a8c70261f072a5dfe92f755	0	0	0	0	0	0	0	44	0	0	0	0	0	0	0	0	0	0	0	0	0	0	0	0	d__Bacteria;p__Bacteroidetes;c__Bacteroidia;o__Bacteroidales;f__Bacteroidaceae;g__Bacteroides;s__Bacteroides_caecigallinarum
9dff26151a1868393d3bd85a40c7caf1	10	0	0	0	0	0	0	0	0	0	0	0	13	10	0	0	10	0	0	0	0	0	0	0	d__Bacteria;p__Firmicutes;c__Clostridia;o__Clostridiales;f__Lachnospiraceae;g__Lachnospiraceae_NK4A136_group;s__Lachnospiraceae_NK4A136_group_unclassified
80bfcf1aa702b5b35c627829a901575f	0	0	0	0	0	0	0	0	0	0	0	0	0	0	10	0	33	0	0	0	0	0	0	0	d__Bacteria;p__Firmicutes;c__Clostridia;o__Clostridiales;f__Ruminococcaceae;g__Subdoligranulum;s__Subdoligranulum_unclassified
2919f100061f8c462ff0235bef6ce218	0	0	0	0	0	0	0	0	0	0	0	0	0	0	0	43	0	0	0	0	0	0	0	0	d__Bacteria;p__Firmicutes;c__Bacilli;o__Lactobacillales;f__Enterococcaceae;g__Enterococcus;s__Enterococcus_cecorum
b8663ad157d13827da742e9f9aa94d72	0	0	0	0	0	0	0	0	0	0	0	0	0	0	0	0	43	0	0	0	0	0	0	0	d__Bacteria;p__Firmicutes;c__Bacilli;o__Lactobacillales;f__Streptococcaceae;g__Streptococcus;s__Streptococcus_suis
ba2ffb362556f17f8330a044f9dda55e	0	15	9	0	19	0	0	0	0	0	0	0	0	0	0	0	0	0	0	0	0	0	0	0	d__Bacteria;p__Firmicutes;c__Clostridia;o__Clostridiales;f__Lachnospiraceae;g__Lachnospiraceae_NK4A136_group;s__Lachnospiraceae_NK4A136_group_unclassified
98993736e8671c1e537dbd7987b38547	0	0	41	0	0	0	0	0	0	0	0	0	0	0	0	0	0	0	0	0	2	0	0	0	d__Bacteria;p__Proteobacteria;c__Gammaproteobacteria;o__Pseudomonadales;f__Moraxellaceae;g__Acinetobacter;s__Acinetobacter_radioresistens
b8ffac0ade1ff0ed9c5b9300f5aa0087	0	0	0	43	0	0	0	0	0	0	0	0	0	0	0	0	0	0	0	0	0	0	0	0	d__Bacteria;p__Firmicutes;c__Bacilli;o__Lactobacillales;f__Streptococcaceae;g__Streptococcus;s__Streptococcus_equinus
b6e8ba1e097d0c81b8e6aaea1d8f6d58	0	0	0	0	0	0	0	4	0	0	0	0	3	0	0	0	0	0	0	0	0	0	0	35	d__Bacteria;p__Firmicutes;c__Clostridia;o__Clostridiales;f__Ruminococcaceae;g__Ruminococcaceae_UCG-014;s__Ruminococcaceae_UCG-014_unclassified
e068e6885e3e851a6be9db50b722c8bb	0	0	0	0	0	0	0	0	0	0	0	0	0	0	0	42	0	0	0	0	0	0	0	0	d__Bacteria;p__Firmicutes;c__Negativicutes;o__Selenomonadales;f__Acidaminococcaceae;g__Phascolarctobacterium;s__Phascolarctobacterium_unclassified
13fed512537b5ec09737f04ae547d846	10	16	0	0	0	0	0	0	0	0	0	0	0	0	0	0	16	0	0	0	0	0	0	0	d__Bacteria;p__Firmicutes;c__Bacilli;o__Lactobacillales;f__Streptococcaceae;g__Streptococcus;s__Streptococcus_sp._KG7a
2789db38ce66564f2b19b08701940be7	0	0	0	0	0	0	0	0	0	0	0	0	0	0	0	0	0	42	0	0	0	0	0	0	d__Bacteria;p__Bacteroidetes;c__Bacteroidia;o__Bacteroidales;f__Prevotellaceae;g__Alloprevotella;s__uncultured_Alloprevotella_sp.
290d2198376e441bbb55326bcb37a7d3	0	35	0	0	0	0	0	0	0	0	0	0	0	0	0	0	0	0	0	0	7	0	0	0	d__Bacteria;p__Epsilonbacteraeota;c__Campylobacteria;o__Campylobacterales;f__Helicobacteraceae;g__Helicobacter;s__Helicobacter_unclassified
d562bc57dc8a822c495f9354a8098f25	0	0	42	0	0	0	0	0	0	0	0	0	0	0	0	0	0	0	0	0	0	0	0	0	d__Bacteria;p__Proteobacteria;c__Alphaproteobacteria;o__Rickettsiales;f__Mitochondria;g__Mitochondria_unclassified;s__Mitochondria_unclassified
02e4d58600e80ec3af7589cad54a22aa	0	0	42	0	0	0	0	0	0	0	0	0	0	0	0	0	0	0	0	0	0	0	0	0	d__Bacteria;p__Firmicutes;c__Bacilli;o__Bacillales;f__Family_XI;g__Gemella;s__Gemella_unclassified
229a541b8a754aa751e6bf6238893067	0	0	0	0	0	0	0	0	0	0	0	0	0	0	0	0	0	0	33	9	0	0	0	0	d__Bacteria;p__Firmicutes;c__Bacilli;o__Bacillales;f__Planococcaceae;g__Kurthia;s__Kurthia_sp._CC-LY184
1e2118a351a7ab54d09475b0e21908df	0	0	0	0	0	0	0	0	0	0	0	0	0	0	0	0	0	0	42	0	0	0	0	0	d__Bacteria;p__Firmicutes;c__Bacilli;o__Lactobacillales;f__Streptococcaceae;g__Streptococcus;s__Streptococcus_equinus
273716d0c172ead750ddd61358bf44bc	0	0	0	0	0	0	0	0	0	0	0	0	0	0	0	0	0	0	0	0	0	0	42	0	d__Bacteria;p__Proteobacteria;c__Gammaproteobacteria;o__Betaproteobacteriales;f__Burkholderiaceae;g__Sutterella;s__Sutterella_unclassified
99d6262e59cedfbf6d59ebce51ced7ea	0	0	0	0	0	0	0	0	0	0	0	0	41	0	0	0	0	0	0	0	0	0	0	0	d__Bacteria;p__Bacteroidetes;c__Bacteroidia;o__Bacteroidales;f__Bacteroidaceae;g__Bacteroides;s__Bacteroides_togonis
8f8ca18fc7acdb25ffd23db0978908f4	13	0	0	0	0	0	0	0	0	0	0	0	0	0	0	15	0	0	0	0	6	0	7	0	d__Bacteria;p__Bacteroidetes;c__Bacteroidia;o__Bacteroidales;f__Bacteroidaceae;g__Bacteroides;s__Bacteroides_unclassified
d3370957fe1e03ccea76a99689625b69	0	0	0	0	0	0	0	0	0	0	0	0	0	0	0	0	8	0	28	5	0	0	0	0	d__Bacteria;p__Tenericutes;c__Mollicutes;o__Mycoplasmatales;f__Mycoplasmataceae;g__Ureaplasma;s__uncultured_Ureaplasma_sp.
6bbba2b8d3ccbcf6482b039a43e04824	4	3	0	0	0	0	0	0	0	0	0	0	0	0	0	0	5	0	0	7	0	15	0	7	d__Bacteria;p__Proteobacteria;c__Gammaproteobacteria;o__Pasteurellales;f__Pasteurellaceae;g__Haemophilus;s__uncultured_Haemophilus_sp.
a5d8669d59a8b9b5f4c746dc15e4d1d9	0	0	0	0	0	0	0	0	0	0	0	0	0	0	0	0	0	41	0	0	0	0	0	0	d__Bacteria;p__Bacteroidetes;c__Bacteroidia;o__Bacteroidales;f__Prevotellaceae;g__Alloprevotella;s__uncultured_Alloprevotella_sp.
e87bd11c889188371f001efbad28a16c	0	0	0	0	0	0	0	0	0	0	0	0	0	0	0	0	0	41	0	0	0	0	0	0	d__Bacteria;p__Bacteroidetes;c__Bacteroidia;o__Bacteroidales;f__Prevotellaceae;g__Prevotella_9;s__Prevotella_9_unclassified
f90934e30603dfc60e97e9b976bbd235	8	0	0	0	0	0	0	10	0	0	0	0	0	0	0	0	0	0	0	0	0	0	23	0	d__Bacteria;p__Bacteroidetes;c__Bacteroidia;o__Bacteroidales;f__Prevotellaceae;g__Alloprevotella;s__Alloprevotella_unclassified
c40081f9bfcc20eedd71988279f9fba4	0	0	41	0	0	0	0	0	0	0	0	0	0	0	0	0	0	0	0	0	0	0	0	0	d__Bacteria;p__Proteobacteria;c__Alphaproteobacteria;o__Rickettsiales;f__Mitochondria;g__Mitochondria_unclassified;s__Mitochondria_unclassified
70f787c9a76fa0698d7555d9de4354e4	0	0	41	0	0	0	0	0	0	0	0	0	0	0	0	0	0	0	0	0	0	0	0	0	d__Bacteria;p__Proteobacteria;c__Alphaproteobacteria;o__Rickettsiales;f__Mitochondria;g__Mitochondria_unclassified;s__Mitochondria_unclassified
f9ee2a729c93e96d9f4c7005a0796e1d	0	0	0	41	0	0	0	0	0	0	0	0	0	0	0	0	0	0	0	0	0	0	0	0	d__Bacteria;p__Actinobacteria;c__Actinobacteria;o__Bifidobacteriales;f__Bifidobacteriaceae;g__Bifidobacterium;s__uncultured_Bifidobacterium_sp.
d8ef12bdf2355c7d5577694a493f0ff2	0	0	0	0	0	0	0	0	0	26	0	0	0	0	0	0	0	0	0	15	0	0	0	0	d__Bacteria;p__Firmicutes;c__Clostridia;o__Clostridiales;f__Clostridiales_unclassified;g__Clostridiales_unclassified;s__Clostridiales_unclassified
1584248ba3134a0ae1af957d1f458aa4	0	0	0	0	0	0	0	0	0	41	0	0	0	0	0	0	0	0	0	0	0	0	0	0	d__Bacteria;p__Bacteroidetes;c__Bacteroidia;o__Bacteroidales;f__Bacteroidaceae;g__Bacteroides;s__uncultured_Bacteroides_sp.
a635c6328b24b6946961175c652c0557	0	0	0	0	0	0	0	19	0	0	0	0	21	0	0	0	0	0	0	0	0	0	0	0	d__Bacteria;p__Bacteroidetes;c__Bacteroidia;o__Bacteroidales;f__Bacteroidaceae;g__Bacteroides;s__Bacteroides_caecigallinarum
e6c81ae96f106d0ef043fb0c33cf5903	0	0	0	0	0	0	0	11	0	0	0	0	29	0	0	0	0	0	0	0	0	0	0	0	d__Bacteria;p__Firmicutes;c__Clostridia;o__Clostridiales;f__Ruminococcaceae;g__Negativibacillus;s__Negativibacillus_unclassified
a84c9fdfd5cd7a04eb2c637e4b9aeaa3	2	12	14	0	0	0	0	0	0	0	0	0	0	0	0	0	12	0	0	0	0	0	0	0	d__Bacteria;p__Proteobacteria;c__Gammaproteobacteria;o__Pseudomonadales;f__Moraxellaceae;g__Acinetobacter;s__Acinetobacter_sp._PND-5
c997609be57b49427a19b89be5025756	10	12	0	0	0	0	0	0	0	0	0	0	0	0	0	0	6	0	12	0	0	0	0	0	d__Bacteria;p__Proteobacteria;c__Betaproteobacteria;o__Burkholderiales;f__Sutterellaceae;g__Parasutterella;s__uncultured_Parasutterella_sp.
3e6c82de47c077f5f93e9d1524b679df	0	0	0	0	0	15	0	0	0	0	0	0	0	0	0	0	0	0	0	0	0	0	25	0	d__Bacteria;p__Firmicutes;c__Clostridia;o__Clostridiales;f__Lachnospiraceae;g__Lachnoclostridium;s__Lachnoclostridium_edouardi
d2e88b8b3e93a275a13818db99b41ed4	0	0	0	0	0	0	40	0	0	0	0	0	0	0	0	0	0	0	0	0	0	0	0	0	d__Bacteria;p__Firmicutes;c__Erysipelotrichia;o__Erysipelotrichales;f__Erysipelotrichaceae;g__Turicibacter;s__Turicibacter_unclassified
7100e7975fa27412f3b8dd76f5d5962a	0	0	0	0	0	0	0	40	0	0	0	0	0	0	0	0	0	0	0	0	0	0	0	0	d__Bacteria;p__Bacteroidetes;c__Bacteroidia;o__Bacteroidales;f__Prevotellaceae;g__Alloprevotella;s__uncultured_Alloprevotella_sp.
adeb2d02b9684d52521c002c253878e9	0	0	0	0	0	0	0	0	0	40	0	0	0	0	0	0	0	0	0	0	0	0	0	0	d__Bacteria;p__Firmicutes;c__Bacilli;o__Lactobacillales;f__Streptococcaceae;g__Streptococcus;s__Streptococcus_equinus
7fd43915b85b1b26018f8704459789a8	0	0	0	0	0	0	0	0	0	0	0	0	0	0	0	0	0	0	0	0	0	0	40	0	d__Bacteria;p__Bacteroidetes;c__Bacteroidia;o__Bacteroidales;f__Bacteroidaceae;g__Bacteroides;s__Bacteroides_uniformis
62521fe10644fbdeede7e4bc0ae998fb	0	0	0	0	0	0	0	0	0	0	0	0	0	0	18	0	21	0	0	0	0	0	0	0	d__Bacteria;p__Firmicutes;c__Firmicutes_unclassified;o__Firmicutes_unclassified;f__Firmicutes_unclassified;g__Firmicutes_unclassified;s__Firmicutes_unclassified
b1963d9e1c401401ff01fe12f7672d4c	0	0	0	0	0	0	0	0	0	0	0	0	0	0	26	13	0	0	0	0	0	0	0	0	d__Bacteria;p__Firmicutes;c__Clostridia;o__Clostridiales;f__Clostridiales_unclassified;g__Clostridiales_unclassified;s__Clostridiales_unclassified
08ecb9ab94aabd490da9c72ff55bc4b2	7	0	0	0	0	0	0	0	5	0	0	0	0	0	0	5	0	8	8	0	0	0	6	0	d__Bacteria;p__Bacteroidetes;c__Bacteroidia;o__Bacteroidales;f__Rikenellaceae;g__Alistipes;s__Alistipes_ihumii
a85c8e403fc7268d005e6a13b7208669	0	0	0	0	0	0	0	0	0	0	0	0	0	0	0	39	0	0	0	0	0	0	0	0	d__Bacteria;p__Firmicutes;c__Clostridia;o__Clostridiales;f__Ruminococcaceae;g__Ruminococcaceae_UCG-014;s__Ruminococcaceae_UCG-014_unclassified
6b7d54dab03e256a76393fea377ed8cd	0	13	0	0	0	0	0	0	0	0	3	0	0	0	0	0	23	0	0	0	0	0	0	0	d__Bacteria;p__Firmicutes;c__Clostridia;o__Clostridiales;f__Ruminococcaceae;g__Flavonifractor;s__Flavonifractor_plautii
4710f691e96b4df3a87a1353f34fb2a0	11	0	0	0	0	0	0	0	0	0	0	0	0	0	0	0	0	4	24	0	0	0	0	0	d__Bacteria;p__Firmicutes;c__Clostridia;o__Clostridiales;f__Ruminococcaceae;g__Caproiciproducens;s__Caproiciproducens_unclassified
81397ee25d4237577cd29adb5fcaa66b	0	0	0	0	0	0	0	10	8	0	0	0	0	0	0	0	0	0	0	0	0	9	0	12	d__Bacteria;p__Firmicutes;c__Clostridia;o__Clostridiales;f__Clostridiaceae;g__Clostridium;s__Clostridium_sp._enrichment_culture_clone_d-7
b51a0dd7b51dfb1ebf67175aedc4b768	0	0	0	0	0	0	0	39	0	0	0	0	0	0	0	0	0	0	0	0	0	0	0	0	d__Bacteria;p__Bacteroidetes;c__Bacteroidia;o__Bacteroidales;f__Bacteroidaceae;g__Bacteroides;s__Bacteroides_caecigallinarum
7b2297e5a03161e1641eafb16fdab3fe	0	0	0	0	0	0	0	0	0	39	0	0	0	0	0	0	0	0	0	0	0	0	0	0	d__Bacteria;p__Firmicutes;c__Clostridia;o__Clostridiales;f__Lachnospiraceae;g__Lachnospiraceae_unclassified;s__Lachnospiraceae_unclassified
26ee36ea8571bb646816c7a77c3b1f76	0	0	0	0	0	0	0	0	0	0	0	0	0	0	0	0	0	0	0	0	0	0	39	0	d__Bacteria;p__Bacteroidetes;c__Bacteroidia;o__Bacteroidales;f__Bacteroidaceae;g__Bacteroides;s__Bacteroides_caecigallinarum
117be06edee88ad10f0db795fc064b8d	0	0	0	0	0	0	0	0	0	0	0	0	0	0	0	0	0	0	0	0	0	0	39	0	d__Bacteria;p__Bacteroidetes;c__Bacteroidia;o__Bacteroidales;f__Bacteroidaceae;g__Bacteroides;s__Bacteroides_unclassified
db5340a533f7daa3349079ffa421fb2b	14	0	0	0	0	7	0	0	0	0	0	0	6	11	0	0	0	0	0	0	0	0	0	0	d__Bacteria;p__Proteobacteria;c__Gammaproteobacteria;o__Pseudomonadales;f__Pseudomonadaceae;g__Pseudomonas;s__Pseudomonas_sp.
ddf2bcc39496f66e05cd7542ef5c6752	0	0	0	0	0	0	0	0	0	0	0	0	0	0	38	0	0	0	0	0	0	0	0	0	d__Bacteria;p__Bacteroidetes;c__Bacteroidia;o__Bacteroidales;f__Prevotellaceae;g__Prevotella;s__Prevotella_lascolaii
0bad4f1b233175f910cc004e5f3b8803	0	18	0	0	0	0	0	0	0	0	0	0	0	0	0	0	20	0	0	0	0	0	0	0	d__Bacteria;p__Firmicutes;c__Bacilli;o__Lactobacillales;f__Streptococcaceae;g__Streptococcus;s__Streptococcus_equinus
6c84b74be8f40d8c521d24fac397589e	0	0	0	0	0	0	0	0	0	0	0	0	0	0	0	0	5	6	27	0	0	0	0	0	d__Bacteria;p__Firmicutes;c__Clostridia;o__Clostridiales;f__Ruminococcaceae;g__Ruminiclostridium_5;s__Ruminiclostridium_5_unclassified
dad8011dfa540b44e96eb58b43e66376	0	0	0	0	0	0	0	0	0	0	0	0	0	0	0	0	0	38	0	0	0	0	0	0	d__Bacteria;p__Bacteroidetes;c__Bacteroidia;o__Bacteroidales;f__Prevotellaceae;g__Alloprevotella;s__uncultured_Alloprevotella_sp.
c0a3a61894503da8d86c7d9ec9a854da	12	0	0	0	0	6	0	0	0	0	0	0	0	0	0	0	0	0	0	20	0	0	0	0	d__Bacteria;p__Firmicutes;c__Clostridia;o__Clostridiales;f__Ruminococcaceae;g__Subdoligranulum;s__Subdoligranulum_unclassified
f2663cf2b5beba8d53e702833d22f6d1	0	10	0	0	0	0	0	0	0	0	0	0	0	0	0	0	0	0	10	0	0	0	0	18	d__Bacteria;p__Actinobacteria;c__Actinobacteria;o__Corynebacteriales;f__Corynebacteriaceae;g__Corynebacterium_1;s__Corynebacterium_1_unclassified
1ab6011167ed32971e6dc31b9fc2e313	0	0	0	0	0	0	0	0	0	38	0	0	0	0	0	0	0	0	0	0	0	0	0	0	d__Bacteria;p__Firmicutes;c__Clostridia;o__Clostridiales;f__Lachnospiraceae;g__Lachnoclostridium;s__Lachnoclostridium_edouardi
4821f6da0e0a23c0500016c95f8ab26e	0	0	0	0	0	0	0	0	0	0	0	0	0	0	0	0	0	0	0	0	0	0	38	0	d__Bacteria;p__Bacteroidetes;c__Bacteroidia;o__Bacteroidales;f__Prevotellaceae;g__Prevotella;s__uncultured_Prevotella_sp.
64c344dc161b1a1d5db7e904a58ec116	0	4	0	0	0	0	0	0	0	0	0	0	7	0	0	0	0	0	0	0	26	0	0	0	d__Bacteria;p__Bacteroidetes;c__Bacteroidia;o__Bacteroidales;f__Bacteroidaceae;g__Bacteroides;s__Bacteroides_unclassified
d3b90a608a226753ff8547d3377a4d3b	14	0	0	0	0	0	0	0	0	0	0	0	5	0	0	3	0	15	0	0	0	0	0	0	d__Bacteria;p__Bacteroidetes;c__Bacteroidia;o__Bacteroidales;f__Prevotellaceae;g__Prevotella_9;s__Prevotella_9_unclassified
058d19c75774c064f6897b77f2c423b6	0	0	0	0	0	0	0	0	0	0	0	0	0	0	37	0	0	0	0	0	0	0	0	0	d__Bacteria;p__Spirochaetes;c__Spirochaetia;o__Spirochaetales;f__Spirochaetaceae;g__Treponema_2;s__Treponema_2_unclassified
7ebc3aeb48826828141ae73f71a91f94	14	0	0	0	0	0	0	0	0	0	0	0	0	0	13	10	0	0	0	0	0	0	0	0	d__Bacteria;p__Actinobacteria;c__Coriobacteriia;o__Coriobacteriales;f__Eggerthellaceae;g__Enterorhabdus;s__Enterorhabdus_unclassified
527150aef2fc95578f3d4bad7b397a5f	5	0	0	0	0	0	0	0	0	0	0	0	0	0	4	11	0	0	7	0	0	0	10	0	d__Bacteria;p__Firmicutes;c__Clostridia;o__Clostridiales;f__Ruminococcaceae;g__Papillibacter;s__uncultured_Papillibacter_sp.
731960cb92a04dfbf0ccf52b9ff41160	0	0	0	0	0	0	0	0	0	0	0	0	0	0	37	0	0	0	0	0	0	0	0	0	d__Bacteria;p__Firmicutes;c__Negativicutes;o__Selenomonadales;f__Veillonellaceae;g__Megasphaera;s__Megasphaera_unclassified
c0642f4c73f79d63e42d59e782d7e04a	0	0	0	33	0	0	0	0	0	0	0	0	0	0	0	4	0	0	0	0	0	0	0	0	d__Bacteria;p__Firmicutes;c__Bacilli;o__Lactobacillales;f__Streptococcaceae;g__Streptococcus;s__uncultured_Streptococcus_sp.
0d6e094f25393c36c1e9c256d729838b	0	0	0	0	0	0	0	0	0	0	0	0	0	0	0	0	37	0	0	0	0	0	0	0	d__Bacteria;p__Firmicutes;c__Clostridia;o__Clostridiales;f__Ruminococcaceae;g__Subdoligranulum;s__Subdoligranulum_unclassified
360ac273eb4dee89bdfb22133cb0672a	0	0	0	0	0	0	0	0	0	0	0	0	0	0	0	0	8	29	0	0	0	0	0	0	d__Bacteria;p__Bacteroidetes;c__Bacteroidia;o__Bacteroidales;f__Prevotellaceae;g__Prevotella_9;s__Prevotella_9_unclassified
2f77aeac8d28e00f3d3cecf6c342c6d5	17	0	0	0	0	0	0	0	0	0	0	0	0	0	0	0	0	10	10	0	0	0	0	0	d__Bacteria;p__Firmicutes;c__Clostridia;o__Clostridiales;f__Ruminococcaceae;g__Ruminiclostridium_9;s__Ruminiclostridium_9_unclassified
10ff5947b268a6c386028d33b31a89be	0	0	37	0	0	0	0	0	0	0	0	0	0	0	0	0	0	0	0	0	0	0	0	0	d__Bacteria;p__Proteobacteria;c__Alphaproteobacteria;o__Rickettsiales;f__Mitochondria;g__Mitochondria_unclassified;s__Mitochondria_unclassified
924a923e178349891af3f84094b6d36a	0	0	0	0	0	37	0	0	0	0	0	0	0	0	0	0	0	0	0	0	0	0	0	0	d__Bacteria;p__Proteobacteria;c__Gammaproteobacteria;o__Enterobacteriales;f__Enterobacteriaceae;g__Escherichia-Shigella;s__Escherichia-Shigella_unclassified
65cc93cd5e3d0443ec1b3fb4093a7793	0	0	0	0	0	0	13	0	0	0	24	0	0	0	0	0	0	0	0	0	0	0	0	0	d__Bacteria;p__Bacteroidetes;c__Bacteroidia;o__Bacteroidales;f__Prevotellaceae;g__Prevotellaceae_UCG-001;s__Prevotellaceae_UCG-001_unclassified
07495c7497dfa5f4e6a03c235148df75	0	0	0	0	0	0	0	0	0	0	0	0	0	0	0	0	0	0	37	0	0	0	0	0	d__Bacteria;p__Firmicutes;c__Clostridia;o__Clostridiales;f__Lachnospiraceae;g__Lachnoclostridium;s__Lachnoclostridium_edouardi
2b5c2aa496a224429768f307538c1153	0	0	0	0	0	0	0	0	0	0	0	0	0	0	0	0	0	0	0	0	0	0	37	0	d__Bacteria;p__Bacteroidetes;c__Bacteroidia;o__Bacteroidales;f__Bacteroidaceae;g__Bacteroides;s__uncultured_Bacteroides_sp.
e906b33473a0cfab02550f125185a51e	0	0	0	0	0	0	0	0	0	0	0	0	36	0	0	0	0	0	0	0	0	0	0	0	d__Bacteria;p__Proteobacteria;c__Alphaproteobacteria;o__Rickettsiales;f__Rickettsiales_unclassified;g__Rickettsiales_unclassified;s__Rickettsiales_unclassified
32d9a0a31cb19915c39a09ab982e3175	9	0	0	0	0	0	0	0	0	0	0	0	3	3	0	4	0	5	4	0	0	0	8	0	d__Bacteria;p__Firmicutes;c__Clostridia;o__Clostridiales;f__Ruminococcaceae;g__Anaerotruncus;s__uncultured_Anaerotruncus_sp.
69f50fe503db8af3a73a045e2752cd94	0	0	0	0	0	3	0	0	0	0	0	0	0	9	0	0	0	0	0	22	0	2	0	0	d__Bacteria;p__Proteobacteria;c__Betaproteobacteria;o__Burkholderiales;f__Sutterellaceae;g__Parasutterella;s__uncultured_Parasutterella_sp.
c91cadc0e831e8ffb949fb446cad051a	0	0	0	21	0	0	0	0	0	0	0	0	0	0	9	0	6	0	0	0	0	0	0	0	d__Bacteria;p__Firmicutes;c__Bacilli;o__Lactobacillales;f__Streptococcaceae;g__Streptococcus;s__uncultured_Streptococcus_sp.
4af7df0237dbd57e84231610da458aa6	0	0	0	0	0	0	0	0	0	0	0	0	0	0	36	0	0	0	0	0	0	0	0	0	d__Bacteria;p__Bacteroidetes;c__Bacteroidia;o__Bacteroidales;f__Prevotellaceae;g__Prevotella_9;s__Prevotella_9_unclassified
684c30a5ce7733662cf72b661aaad4bd	0	0	0	0	0	0	0	0	0	0	0	0	0	0	0	0	16	20	0	0	0	0	0	0	d__Bacteria;p__Bacteroidetes;c__Bacteroidia;o__Bacteroidales;f__Prevotellaceae;g__Prevotella;s__Prevotella_lascolaii
2d7bfc657de459bf93e6ee52b402b5c0	11	0	0	0	0	0	0	0	0	11	0	0	0	0	0	0	0	14	0	0	0	0	0	0	d__Bacteria;p__Bacteroidetes;c__Bacteroidia;o__Bacteroidales;f__Prevotellaceae;g__Prevotellaceae_UCG-001;s__Prevotellaceae_UCG-001_unclassified
af732cee7545171752e47f83f0454396	0	36	0	0	0	0	0	0	0	0	0	0	0	0	0	0	0	0	0	0	0	0	0	0	d__Bacteria;p__Epsilonbacteraeota;c__Campylobacteria;o__Campylobacterales;f__Helicobacteraceae;g__Helicobacter;s__Helicobacter_unclassified
32d148702a96916e6e51104f7a782ac8	0	8	0	0	0	0	0	0	0	0	0	0	0	0	0	0	0	0	21	0	0	0	7	0	d__Bacteria;p__Proteobacteria;c__Gammaproteobacteria;o__Betaproteobacteriales;f__Burkholderiaceae;g__Parasutterella;s__Parasutterella_unclassified
3c137b646ff385da980bfdab7a729eb4	0	0	36	0	0	0	0	0	0	0	0	0	0	0	0	0	0	0	0	0	0	0	0	0	d__Bacteria;p__Proteobacteria;c__Alphaproteobacteria;o__Rickettsiales;f__Mitochondria;g__Mitochondria_unclassified;s__Mitochondria_unclassified
96c0b30607c01b311534a5a87783522d	0	0	36	0	0	0	0	0	0	0	0	0	0	0	0	0	0	0	0	0	0	0	0	0	d__Bacteria;p__Proteobacteria;c__Alphaproteobacteria;o__Rickettsiales;f__Mitochondria;g__Mitochondria_unclassified;s__Mitochondria_unclassified
8877e589fa146899ff8699d7cd2eda4c	0	0	0	33	0	0	0	0	3	0	0	0	0	0	0	0	0	0	0	0	0	0	0	0	d__Bacteria;p__Actinobacteria;c__Actinobacteria;o__Bifidobacteriales;f__Bifidobacteriaceae;g__Bifidobacterium;s__Bifidobacterium_longum
d8d11103a1c85ed7d08cd51e134ccc62	0	0	0	0	0	0	0	6	0	10	4	11	0	0	0	0	0	0	0	0	5	0	0	0	d__Bacteria;p__Proteobacteria;c__Gammaproteobacteria;o__Aeromonadales;f__Aeromonadaceae;g__Aeromonas;s__Aeromonas_hydrophila
21f9c6b9e703c470266461226bbc93e4	0	0	0	0	0	0	0	36	0	0	0	0	0	0	0	0	0	0	0	0	0	0	0	0	d__Bacteria;p__Firmicutes;c__Negativicutes;o__Selenomonadales;f__Veillonellaceae;g__Megamonas;s__Megamonas_unclassified
be74870b19ae5b12a9b39ecde60cd1bb	0	0	0	0	0	0	0	0	36	0	0	0	0	0	0	0	0	0	0	0	0	0	0	0	d__Bacteria;p__Firmicutes;c__Negativicutes;o__Selenomonadales;f__Veillonellaceae;g__Megamonas;s__Megamonas_unclassified
bdf5de5ae2d171ba91c300370e4213bd	0	0	0	0	0	0	0	0	0	0	0	0	0	0	0	0	0	0	0	0	0	0	36	0	d__Bacteria;p__Firmicutes;c__Firmicutes_unclassified;o__Firmicutes_unclassified;f__Firmicutes_unclassified;g__Firmicutes_unclassified;s__Firmicutes_unclassified
06e363aca03880340e08fd2b18b398ee	0	0	0	0	0	0	0	0	0	0	0	0	0	0	0	0	0	0	0	0	0	0	36	0	d__Bacteria;p__Firmicutes;c__Clostridia;o__Clostridiales;f__Lachnospiraceae;g__Lachnospiraceae_unclassified;s__Lachnospiraceae_unclassified
8b9057a2bcf02c27f87d1253c486da50	0	0	0	0	0	0	0	0	0	0	0	0	0	0	0	0	0	0	0	0	0	0	36	0	d__Bacteria;p__Bacteroidetes;c__Bacteroidia;o__Bacteroidales;f__Prevotellaceae;g__Alloprevotella;s__uncultured_Alloprevotella_sp.
2dc6ebc0c1da57ac9fd074dc8b6d061e	0	0	0	0	0	0	0	0	0	0	0	0	17	18	0	0	0	0	0	0	0	0	0	0	d__Bacteria;p__Firmicutes;c__Clostridia;o__Clostridiales;f__Lachnospiraceae;g__Lachnospiraceae_unclassified;s__Lachnospiraceae_unclassified
76a74ae5502dcacdc048b3e7ee825160	15	0	0	0	0	0	0	0	0	0	0	0	0	0	0	0	0	4	11	0	2	0	0	3	d__Bacteria;p__Bacteroidetes;c__Bacteroidia;o__Bacteroidales;f__Rikenellaceae;g__Alistipes;s__Alistipes_indistinctus
746d695858b608882ea923b35408b297	0	0	0	0	0	0	0	0	0	0	0	0	0	0	0	0	0	35	0	0	0	0	0	0	d__Bacteria;p__Bacteroidetes;c__Bacteroidia;o__Bacteroidales;f__Prevotellaceae;g__Prevotella_9;s__Prevotella_9_unclassified
5274781ea8a4c7ec3b9c5155e229ef02	0	0	0	0	0	32	0	0	0	0	0	0	0	0	0	0	0	3	0	0	0	0	0	0	d__Bacteria;p__Firmicutes;c__Negativicutes;o__Selenomonadales;f__Veillonellaceae;g__Megamonas;s__Megamonas_unclassified
a0a4a0090d8230a44014340e2b36a340	22	0	0	0	0	0	0	0	0	0	0	0	0	0	0	0	0	0	0	0	0	0	13	0	d__Bacteria;p__Bacteroidetes;c__Bacteroidia;o__Bacteroidales;f__Prevotellaceae;g__Alloprevotella;s__Alloprevotella_unclassified
9846b18a85fdaf31ed680acb6d3f19b4	35	0	0	0	0	0	0	0	0	0	0	0	0	0	0	0	0	0	0	0	0	0	0	0	d__Bacteria;p__Bacteroidetes;c__Bacteroidia;o__Bacteroidales;f__Prevotellaceae;g__Alloprevotella;s__uncultured_Alloprevotella_sp.
ca0eb1b092edeff01cc3c9892bc63d42	22	0	0	13	0	0	0	0	0	0	0	0	0	0	0	0	0	0	0	0	0	0	0	0	d__Bacteria;p__Firmicutes;c__Clostridia;o__Clostridiales;f__Ruminococcaceae;g__Faecalibacterium;s__Faecalibacterium_unclassified
96a3c4ffda0bf17e9e21f1e62cf15a90	0	0	35	0	0	0	0	0	0	0	0	0	0	0	0	0	0	0	0	0	0	0	0	0	d__Bacteria;p__Proteobacteria;c__Alphaproteobacteria;o__Rickettsiales;f__Mitochondria;g__Mitochondria_unclassified;s__Mitochondria_unclassified
8843b62d3ab266075092c04135734ef1	0	0	35	0	0	0	0	0	0	0	0	0	0	0	0	0	0	0	0	0	0	0	0	0	d__Bacteria;p__Cyanobacteria;c__Oxyphotobacteria;o__Oxyphotobacteria_unclassified;f__Oxyphotobacteria_unclassified;g__Oxyphotobacteria_unclassified;s__Oxyphotobacteria_unclassified
a4d8e06af076809a53ac34bd4ca36616	0	0	35	0	0	0	0	0	0	0	0	0	0	0	0	0	0	0	0	0	0	0	0	0	d__Bacteria;p__Proteobacteria;c__Alphaproteobacteria;o__Rickettsiales;f__Mitochondria;g__Mitochondria_unclassified;s__Mitochondria_unclassified
e0b8105a17155c61c4b8808b1c2a6e39	0	0	35	0	0	0	0	0	0	0	0	0	0	0	0	0	0	0	0	0	0	0	0	0	d__Bacteria;p__Epsilonbacteraeota;c__Campylobacteria;o__Campylobacterales;f__Helicobacteraceae;g__Helicobacter;s__Helicobacter_unclassified
be16ee30990bac0b8529dbbde1912843	0	0	0	0	0	0	0	0	0	0	0	0	0	0	0	0	0	0	0	0	0	0	35	0	d__Bacteria;p__Bacteroidetes;c__Bacteroidia;o__Bacteroidales;f__Bacteroidaceae;g__Bacteroides;s__Bacteroides_caecigallinarum
036c03a9dd1e8617ecf214df3373f600	0	0	0	0	0	0	0	0	0	0	0	0	5	0	29	0	0	0	0	0	0	0	0	0	d__Bacteria;p__Firmicutes;c__Clostridia;o__Clostridiales;f__Ruminococcaceae;g__Ruminococcus;s__uncultured_Ruminococcus_sp.
eeaa36cc7e815c645521ec68cb158588	0	0	0	0	0	0	0	0	0	0	0	0	8	0	0	0	0	0	0	0	0	0	26	0	d__Bacteria;p__Firmicutes;c__Clostridia;o__Clostridiales;f__Ruminococcaceae;g__Ruminococcaceae_UCG-014;s__Ruminococcaceae_UCG-014_unclassified
a28591bed0e5bfd5453a8d7101fcdf2b	0	0	0	0	0	0	0	0	0	0	0	0	0	34	0	0	0	0	0	0	0	0	0	0	d__Bacteria;p__Actinobacteria;c__Actinobacteria;o__Bifidobacteriales;f__Bifidobacteriaceae;g__Bifidobacterium;s__uncultured_Bifidobacterium_sp.
d4814d56e9809b248354da4f004e933d	0	0	0	0	0	0	0	0	0	0	0	0	0	0	0	34	0	0	0	0	0	0	0	0	d__Bacteria;p__Firmicutes;c__Clostridia;o__Clostridiales;f__Ruminococcaceae;g__Intestinimonas;s__Intestinimonas_unclassified
7f85e2475c5d103e4f2631aae1dc032e	0	16	9	0	0	0	0	0	0	0	0	0	0	0	0	0	2	7	0	0	0	0	0	0	d__Bacteria;p__Actinobacteria;c__Actinobacteria;o__Propionibacteriales;f__Nocardioidaceae;g__Aeromicrobium;s__Aeromicrobium_sp.
9da8378eb9eff407cc2e442583fbf042	6	4	0	0	0	0	0	0	0	5	0	0	0	0	0	0	0	4	0	0	0	0	15	0	d__Bacteria;p__Firmicutes;c__Clostridia;o__Clostridiales;f__Ruminococcaceae;g__Ruminococcaceae_unclassified;s__Ruminococcaceae_unclassified
5a5b232ed50536a5708a7702aeffc631	0	0	0	0	0	0	0	0	0	0	0	0	0	0	0	0	0	34	0	0	0	0	0	0	d__Bacteria;p__Bacteroidetes;c__Bacteroidia;o__Bacteroidales;f__Prevotellaceae;g__Prevotella_9;s__Prevotella_9_unclassified
2457188c02b21b4e228c436873a15b5a	24	0	0	10	0	0	0	0	0	0	0	0	0	0	0	0	0	0	0	0	0	0	0	0	d__Bacteria;p__Firmicutes;c__Clostridia;o__Clostridiales;f__Lachnospiraceae;g__Blautia;s__Blautia_unclassified
0d5c0ac290e73f8f5b1aa07b77ad2895	34	0	0	0	0	0	0	0	0	0	0	0	0	0	0	0	0	0	0	0	0	0	0	0	d__Bacteria;p__Bacteroidetes;c__Bacteroidia;o__Bacteroidales;f__Tannerellaceae;g__Parabacteroides;s__Parabacteroides_distasonis
43b7abe7b914576e448ef1b586da7d2f	0	0	0	0	0	34	0	0	0	0	0	0	0	0	0	0	0	0	0	0	0	0	0	0	d__Bacteria;p__Firmicutes;c__Negativicutes;o__Selenomonadales;f__Veillonellaceae;g__Megamonas;s__Megamonas_unclassified
aadb3b675e404269a6f8e564f75891bc	0	0	0	0	0	0	0	0	34	0	0	0	0	0	0	0	0	0	0	0	0	0	0	0	d__Bacteria;p__Firmicutes;c__Bacilli;o__Lactobacillales;f__Streptococcaceae;g__Streptococcus;s__Streptococcus_suis
534b90d14d71eaf83a93f1ed6807a328	0	0	0	0	0	0	0	0	0	0	0	0	0	0	0	0	0	0	0	34	0	0	0	0	d__Bacteria;p__Spirochaetes;c__Brachyspirae;o__Brachyspirales;f__Brachyspiraceae;g__Brachyspira;s__Brachyspira_unclassified
d1936a86defac30e61a0595fab1b5db3	4	0	9	0	3	5	0	0	0	0	0	0	2	2	0	0	5	3	0	0	0	0	0	0	d__Bacteria;p__Proteobacteria;c__Deltaproteobacteria;o__Desulfovibrionales;f__Desulfovibrionaceae;g__Desulfovibrio;s__Desulfovibrio_sp.
b2f3d20451dbd4fc0c5437c2116aa8df	0	0	0	0	0	0	0	0	0	0	0	0	0	33	0	0	0	0	0	0	0	0	0	0	d__Bacteria;p__Actinobacteria;c__Actinobacteria;o__Bifidobacteriales;f__Bifidobacteriaceae;g__Bifidobacterium;s__Bifidobacterium_longum
9c0798201dbea05d0eaaa092350fe11f	3	0	13	0	0	0	0	0	0	0	0	0	0	0	3	0	0	0	0	0	0	0	14	0	d__Bacteria;p__Proteobacteria;c__Alphaproteobacteria;o__Alphaproteobacteria_unclassified;f__Alphaproteobacteria_unclassified;g__Alphaproteobacteria_unclassified;s__Alphaproteobacteria_unclassified
144548ad3a56e5d62c830b1ab61ef24b	0	0	0	0	0	0	0	0	0	0	0	0	0	0	0	17	0	0	0	0	16	0	0	0	d__Bacteria;p__Firmicutes;c__Bacilli;o__Lactobacillales;f__Streptococcaceae;g__Streptococcus;s__Streptococcus_alactolyticus
8335d3ca820185fee79ba09757b28138	0	0	0	0	0	0	0	0	0	0	0	0	0	0	0	0	33	0	0	0	0	0	0	0	d__Bacteria;p__Firmicutes;c__Clostridia;o__Clostridiales;f__Ruminococcaceae;g__Subdoligranulum;s__Subdoligranulum_unclassified
add96da95e233879db152d4b04f12dbb	0	11	22	0	0	0	0	0	0	0	0	0	0	0	0	0	0	0	0	0	0	0	0	0	d__Bacteria;p__Proteobacteria;c__Alphaproteobacteria;o__Rhizobiales;f__Rhizobiaceae;g__Allorhizobium-Neorhizobium-Pararhizobium-Rhizobium;s__Allorhizobium-Neorhizobium-Pararhizobium-Rhizobium_unclassified
adba98b9071c8dbb2b293aca49b60b04	0	0	33	0	0	0	0	0	0	0	0	0	0	0	0	0	0	0	0	0	0	0	0	0	d__Bacteria;p__Proteobacteria;c__Alphaproteobacteria;o__Rickettsiales;f__Mitochondria;g__Mitochondria_unclassified;s__Mitochondria_unclassified
b66b1e2fed032efcb6fb2eb34c7560ca	0	0	33	0	0	0	0	0	0	0	0	0	0	0	0	0	0	0	0	0	0	0	0	0	d__Bacteria;p__Proteobacteria;c__Alphaproteobacteria;o__Rickettsiales;f__Mitochondria;g__Mitochondria_unclassified;s__Mitochondria_unclassified
2d567bcd0afba00729e0ca3f93427a8b	0	0	33	0	0	0	0	0	0	0	0	0	0	0	0	0	0	0	0	0	0	0	0	0	d__Bacteria;p__Proteobacteria;c__Alphaproteobacteria;o__Rickettsiales;f__Mitochondria;g__Mitochondria_unclassified;s__Mitochondria_unclassified
fe13218eca9f6c85e3e602b8155dab87	0	0	33	0	0	0	0	0	0	0	0	0	0	0	0	0	0	0	0	0	0	0	0	0	d__Bacteria;p__Firmicutes;c__Bacilli;o__Lactobacillales;f__Streptococcaceae;g__Streptococcus;s__Streptococcus_equinus
a327c129094f86937460494698c278d9	0	0	0	0	0	33	0	0	0	0	0	0	0	0	0	0	0	0	0	0	0	0	0	0	d__Bacteria;p__Firmicutes;c__Negativicutes;o__Selenomonadales;f__Acidaminococcaceae;g__Phascolarctobacterium;s__Phascolarctobacterium_unclassified
18d7b1cbab0dc2ef98a202afb90ad5ba	0	0	0	0	0	33	0	0	0	0	0	0	0	0	0	0	0	0	0	0	0	0	0	0	d__Bacteria;p__Proteobacteria;c__Gammaproteobacteria;o__Enterobacteriales;f__Enterobacteriaceae;g__Escherichia-Shigella;s__Escherichia-Shigella_unclassified
f20a036457fbe23eb6f72ee416f660b8	0	0	0	0	0	0	0	0	0	33	0	0	0	0	0	0	0	0	0	0	0	0	0	0	d__Bacteria;p__Firmicutes;c__Clostridia;o__Clostridiales;f__Lachnospiraceae;g__Lachnoclostridium;s__Lachnoclostridium_edouardi
7d86daccb1d22743cbe17995b8d5c586	0	0	0	0	0	0	0	0	0	0	0	0	0	0	0	0	0	0	0	0	0	0	33	0	d__Bacteria;p__Bacteroidetes;c__Bacteroidia;o__Bacteroidales;f__Bacteroidaceae;g__Bacteroides;s__Bacteroides_unclassified
f8ccebd6937f51043da95dabc5ebb1f1	0	0	0	0	0	0	0	0	0	0	0	0	0	0	0	0	0	0	0	0	0	0	33	0	d__Bacteria;p__Bacteroidetes;c__Bacteroidia;o__Bacteroidales;f__Prevotellaceae;g__Alloprevotella;s__uncultured_Alloprevotella_sp.
4c472194e96a1b93288b2f707f4abfd1	0	0	0	0	0	0	0	0	0	0	0	0	0	0	0	0	0	0	0	0	0	0	33	0	d__Bacteria;p__Bacteroidetes;c__Bacteroidia;o__Bacteroidales;f__Bacteroidaceae;g__Bacteroides;s__Bacteroides_caecigallinarum
55d63859f0965908954b4961ea3c9f37	0	0	0	0	0	0	0	0	0	0	0	0	0	0	0	0	0	0	0	0	0	0	33	0	d__Bacteria;p__Firmicutes;c__Clostridia;o__Clostridiales;f__Ruminococcaceae;g__Ruminococcaceae_UCG-014;s__Ruminococcaceae_UCG-014_unclassified
40572def6946ed3f15b7ad7ed2eded22	0	0	0	9	0	0	0	0	0	0	0	0	10	0	13	0	0	0	0	0	0	0	0	0	d__Bacteria;p__Actinobacteria;c__Coriobacteriia;o__Coriobacteriales;f__Atopobiaceae;g__Olsenella;s__Olsenella_congonensis
3632c9541526121f994419073bfeff9f	0	9	5	0	0	0	0	5	0	0	6	0	2	0	0	0	0	0	0	5	0	0	0	0	d__Bacteria;p__Acidobacteria;c__Subgroup_6;o__Subgroup_6_unclassified;f__Subgroup_6_unclassified;g__Subgroup_6_unclassified;s__Subgroup_6_unclassified
55bd58e5b3fa96d8800f4d147ac23567	15	0	0	0	0	0	0	0	0	14	0	0	3	0	0	0	0	0	0	0	0	0	0	0	d__Bacteria;p__Bacteroidetes;c__Bacteroidia;o__Bacteroidales;f__Prevotellaceae;g__Prevotellaceae_UCG-001;s__Prevotellaceae_UCG-001_unclassified
9a3ada4c1de0748f5ad47e674475d0b8	0	0	0	0	0	0	0	0	0	0	0	0	0	32	0	0	0	0	0	0	0	0	0	0	d__Bacteria;p__Firmicutes;c__Negativicutes;o__Selenomonadales;f__Acidaminococcaceae;g__Phascolarctobacterium;s__Phascolarctobacterium_unclassified
c06e6cbeaeca04ce9a9687810c811532	0	0	0	0	0	0	0	0	0	0	0	0	0	0	0	32	0	0	0	0	0	0	0	0	d__Bacteria;p__Actinobacteria;c__Actinobacteria;o__Bifidobacteriales;f__Bifidobacteriaceae;g__Bifidobacterium;s__Bifidobacterium_animalis
af4732aa8f6103e9672ada75a527b2f0	0	0	0	0	0	0	0	0	0	0	0	0	0	0	0	32	0	0	0	0	0	0	0	0	d__Bacteria;p__Firmicutes;c__Bacilli;o__Lactobacillales;f__Enterococcaceae;g__Enterococcus;s__Enterococcus_cecorum
d9875a945ace523a3ab9bf2e9f178364	0	15	0	0	0	0	0	0	0	0	0	0	0	0	0	0	17	0	0	0	0	0	0	0	d__Bacteria;p__Proteobacteria;c__Gammaproteobacteria;o__Pasteurellales;f__Pasteurellaceae;g__Actinobacillus;s__uncultured_Actinobacillus_sp.
4bbe4ec33dd4913537d678e1b716aa72	0	10	0	0	0	0	0	0	0	0	0	0	0	0	0	0	0	9	2	11	0	0	0	0	d__Bacteria;p__Proteobacteria;c__Gammaproteobacteria;o__Betaproteobacteriales;f__Rhodocyclaceae;g__Dechloromonas;s__Dechloromonas_unclassified
6cf107651ac053b557d57234256678b7	15	0	0	0	0	0	0	0	0	0	0	0	0	0	0	0	0	11	6	0	0	0	0	0	d__Bacteria;p__Bacteroidetes;c__Bacteroidia;o__Bacteroidales;f__Rikenellaceae;g__Alistipes;s__Alistipes_senegalensis
46c6603848e7c075b2aac127005436f4	18	0	0	0	0	0	5	0	0	0	4	0	0	0	0	0	0	2	0	0	0	3	0	0	d__Bacteria;p__Tenericutes;c__Mollicutes;o__Anaeroplasmatales;f__Anaeroplasmataceae;g__Anaeroplasma;s__uncultured_Anaeroplasma_sp.
6774ec765e808a0ac6124c3cdec74307	0	0	0	0	0	0	0	0	0	0	0	0	0	0	0	0	0	32	0	0	0	0	0	0	d__Bacteria;p__Bacteroidetes;c__Bacteroidia;o__Bacteroidales;f__Prevotellaceae;g__Prevotella_9;s__Prevotella_9_unclassified
a30e44fe39b5c7505cf3d86c3a78ea9a	21	0	0	0	0	0	0	0	0	0	0	0	0	0	0	0	0	0	6	0	0	0	5	0	d__Bacteria;p__Lentisphaerae;c__Lentisphaeria;o__Victivallales;f__Victivallaceae;g__Victivallis;s__Victivallis_sp._MC_44
04d34c2af12c10d8dd3cc067e23f8863	24	0	5	0	3	0	0	0	0	0	0	0	0	0	0	0	0	0	0	0	0	0	0	0	d__Bacteria;p__Firmicutes;c__Clostridia;o__Clostridiales;f__Ruminococcaceae;g__Faecalibacterium;s__Faecalibacterium_unclassified
9ad835d22fc635b0de8da30fb8ee6407	21	0	0	0	0	0	0	0	0	6	0	0	0	0	0	0	0	0	0	0	0	0	0	5	d__Bacteria;p__Firmicutes;c__Clostridia;o__Clostridiales;f__Ruminococcaceae;g__Oscillospira;s__Oscillospira_unclassified
a222321580a5065b3b73ef1458e9e374	0	0	32	0	0	0	0	0	0	0	0	0	0	0	0	0	0	0	0	0	0	0	0	0	d__Bacteria;p__Proteobacteria;c__Alphaproteobacteria;o__Rickettsiales;f__Mitochondria;g__Mitochondria_unclassified;s__Mitochondria_unclassified
ae0fab6ad08bc01cc7d0b03e5bb4d491	0	0	0	0	0	0	0	0	0	6	0	0	0	0	0	0	0	0	14	4	0	0	8	0	d__Bacteria;p__Firmicutes;c__Clostridia;o__Clostridiales;f__Lachnospiraceae;g__Lachnospiraceae_unclassified;s__Lachnospiraceae_unclassified
a60f3f5c8c4cd2151f11f66483ce579c	0	0	0	0	0	0	0	0	0	22	0	0	0	0	0	0	0	0	10	0	0	0	0	0	d__Bacteria;p__Bacteroidetes;c__Bacteroidia;o__Bacteroidales;f__Bacteroidaceae;g__Bacteroides;s__Bacteroides_plebeius
d370017aacb2cf7c57044050552ecf88	0	0	0	0	0	0	0	0	0	0	0	0	0	0	0	0	0	0	28	0	0	0	0	4	d__Bacteria;p__Firmicutes;c__Clostridia;o__Clostridiales;f__Oscillospiraceae;g__Oscillibacter;s__uncultured_Oscillibacter_sp.
45991f752a19afb720c8bf8ed2407d52	0	0	0	0	0	0	0	0	0	0	0	0	0	0	0	0	0	0	32	0	0	0	0	0	d__Bacteria;p__Firmicutes;c__Clostridia;o__Clostridiales;f__Lachnospiraceae;g__Mediterraneibacter;s__Mediterraneibacter_sp._KCTC_15684
0d633fc4c3df1abdefabddbda0eb970b	0	0	0	0	0	0	0	0	0	0	0	0	0	0	0	0	0	0	0	32	0	0	0	0	d__Bacteria;p__Bacteroidetes;c__Bacteroidia;o__Bacteroidales;f__Prevotellaceae;g__Alloprevotella;s__uncultured_Alloprevotella_sp.
cfd2b9ac5fcfd11ad3cdb11df9926222	0	0	0	0	0	0	0	0	0	0	0	0	0	0	0	0	0	0	0	0	0	0	32	0	d__Bacteria;p__Firmicutes;c__Clostridia;o__Clostridiales;f__Lachnospiraceae;g__Blautia;s__uncultured_Blautia_sp.
7644961c84d86c231dbde4e79b8d363a	0	0	0	0	0	0	0	0	0	0	0	0	0	0	0	0	0	0	0	0	0	0	32	0	d__Bacteria;p__Firmicutes;c__Clostridia;o__Clostridiales;f__Clostridiaceae;g__Clostridium;s__uncultured_Clostridium_sp.
cf1660dc1b7eed3773ae7976f796a8b5	0	0	2	0	0	0	0	2	0	5	0	0	17	0	5	0	0	0	0	0	0	0	0	0	d__Bacteria;p__Actinobacteria;c__Coriobacteriia;o__Coriobacteriales;f__Coriobacteriaceae;g__Coriobacterium;s__uncultured_Coriobacterium_sp.
bd06608f802c3ee6c606890dd33122fb	0	0	0	0	5	5	0	0	0	0	0	0	21	0	0	0	0	0	0	0	0	0	0	0	d__Bacteria;p__Firmicutes;c__Firmicutes_unclassified;o__Firmicutes_unclassified;f__Firmicutes_unclassified;g__Firmicutes_unclassified;s__Firmicutes_unclassified
716eac58508fe1cf6001be827e6cb0bd	0	0	0	0	0	0	0	0	0	0	0	0	0	0	31	0	0	0	0	0	0	0	0	0	d__Bacteria;p__Bacteroidetes;c__Bacteroidia;o__Bacteroidales;f__Prevotellaceae;g__Prevotella_9;s__Prevotella_9_unclassified
8e8989386f0974d2c72b3b088b8fada5	0	0	0	0	0	0	0	0	0	0	0	0	0	0	0	31	0	0	0	0	0	0	0	0	d__Bacteria;p__Firmicutes;c__Clostridia;o__Clostridiales;f__Ruminococcaceae;g__Ruminococcaceae_UCG-014;s__Ruminococcaceae_UCG-014_unclassified
89c07e06b0ecc320d3307548110948c5	9	0	0	0	0	0	0	0	0	9	0	0	0	0	0	4	0	5	0	0	0	0	4	0	d__Bacteria;p__Bacteroidetes;c__Bacteroidia;o__Bacteroidales;f__Prevotellaceae;g__Alloprevotella;s__uncultured_Alloprevotella_sp.
371601a891ad047d4e3aa877ff31261f	14	0	0	0	0	0	0	0	0	0	0	0	0	0	0	0	17	0	0	0	0	0	0	0	d__Bacteria;p__Firmicutes;c__Clostridia;o__Clostridiales;f__Ruminococcaceae;g__Ruminococcaceae_unclassified;s__Ruminococcaceae_unclassified
e2cc7df14ca8f3a1728a3c74a3b92a33	0	0	0	0	0	0	0	0	0	0	0	0	0	0	0	0	0	31	0	0	0	0	0	0	d__Bacteria;p__Bacteroidetes;c__Bacteroidia;o__Bacteroidales;f__Prevotellaceae;g__Alloprevotella;s__uncultured_Alloprevotella_sp.
6be86401e46a5e9d26216ea49bef7b0f	31	0	0	0	0	0	0	0	0	0	0	0	0	0	0	0	0	0	0	0	0	0	0	0	d__Bacteria;p__Bacteroidetes;c__Bacteroidia;o__Bacteroidales;f__Prevotellaceae;g__Prevotella_2;s__Prevotella_2_unclassified
7eaf362a3cd0c3cce29723c249aa1271	9	0	0	0	0	0	0	0	0	0	0	0	0	0	0	0	0	0	3	0	0	0	19	0	d__Bacteria;p__Firmicutes;c__Clostridia;o__Clostridiales;f__Clostridiales_Family_XIV._Incertae_Sedis;g__Clostridiales_Family_XIV._Incertae_Sedis_unclassified;s__Clostridiales_Family_XIV._Incertae_Sedis_unclassified
50f1c0aa243270c6002a84d00ec2c381	25	0	0	6	0	0	0	0	0	0	0	0	0	0	0	0	0	0	0	0	0	0	0	0	d__Bacteria;p__Firmicutes;c__Negativicutes;o__Selenomonadales;f__Acidaminococcaceae;g__Phascolarctobacterium;s__Phascolarctobacterium_unclassified
a1b4defc70eaa6536f50e3d09eb72c5f	31	0	0	0	0	0	0	0	0	0	0	0	0	0	0	0	0	0	0	0	0	0	0	0	d__Bacteria;p__Proteobacteria;c__Gammaproteobacteria;o__Enterobacterales;f__Erwiniaceae;g__Pantoea;s__Pantoea_agglomerans
01d234e582e37a349e2d0bce4a6f7315	9	0	0	0	0	0	0	0	0	0	0	0	0	0	0	0	0	0	22	0	0	0	0	0	d__Bacteria;p__Firmicutes;c__Clostridia;o__Clostridiales;f__Ruminococcaceae;g__Ruminiclostridium_5;s__Ruminiclostridium_5_unclassified
97838992d552df0ddcc6701006d44cd5	0	0	31	0	0	0	0	0	0	0	0	0	0	0	0	0	0	0	0	0	0	0	0	0	d__Bacteria;p__Proteobacteria;c__Alphaproteobacteria;o__Rickettsiales;f__Mitochondria;g__Mitochondria_unclassified;s__Mitochondria_unclassified
e8fc72d6e46e536f4e50414bbce07f50	0	0	0	31	0	0	0	0	0	0	0	0	0	0	0	0	0	0	0	0	0	0	0	0	d__Bacteria;p__Actinobacteria;c__Actinobacteria;o__Bifidobacteriales;f__Bifidobacteriaceae;g__Bifidobacterium;s__Bifidobacterium_longum
3aed2cfc9acbc0b6140184739c00dd6c	0	0	0	0	0	31	0	0	0	0	0	0	0	0	0	0	0	0	0	0	0	0	0	0	d__Bacteria;p__Bacteroidetes;c__Bacteroidia;o__Bacteroidales;f__Prevotellaceae;g__Prevotella_9;s__Prevotella_9_unclassified
98ab1fc9b4164e91f4dac0d07ea2e72e	0	0	0	0	0	0	7	0	6	8	10	0	0	0	0	0	0	0	0	0	0	0	0	0	d__Bacteria;p__Firmicutes;c__Clostridia;o__Clostridiales;f__Ruminococcaceae;g__Eubacterium]_coprostanoligenes_group;s__Eubacterium]_coprostanoligenes_group_unclassified
5b1716018a973bb57aaf9b9386d24fc9	0	0	0	0	0	0	0	5	0	0	0	5	0	0	0	0	0	0	0	0	12	9	0	0	d__Bacteria;p__Firmicutes;c__Clostridia;o__Clostridiales;f__Ruminococcaceae;g__Eubacterium]_coprostanoligenes_group;s__Eubacterium]_coprostanoligenes_group_unclassified
91f9b18950beaa9163167ea1d3536a8f	0	0	0	0	0	0	0	0	0	0	0	0	0	0	0	0	0	0	31	0	0	0	0	0	d__Bacteria;p__Bacteroidetes;c__Bacteroidia;o__Bacteroidales;f__Tannerellaceae;g__Parabacteroides;s__Parabacteroides_distasonis
f3c8964ebc04614825620e3f87b3cf66	0	0	0	0	0	0	0	0	0	0	0	0	0	0	0	0	0	0	0	0	0	0	31	0	d__Bacteria;p__Bacteroidetes;c__Bacteroidia;o__Bacteroidales;f__Bacteroidaceae;g__Bacteroides;s__Bacteroides_unclassified
31795f798ef50fa8316c8168bd165d09	0	0	0	0	0	0	0	0	0	0	0	0	8	9	0	0	6	7	0	0	0	0	0	0	d__Bacteria;p__Firmicutes;c__Clostridia;o__Clostridiales;f__Lachnospiraceae;g__Lachnospiraceae_NK4A136_group;s__Lachnospiraceae_NK4A136_group_unclassified
78ea1faa6d57329c6ab3664f31c3b42e	0	0	0	0	0	0	0	0	0	0	0	0	0	30	0	0	0	0	0	0	0	0	0	0	d__Bacteria;p__Actinobacteria;c__Coriobacteriia;o__Eggerthellales;f__Eggerthellaceae;g__Slackia;s__uncultured_Slackia_sp.
a923d270c412ade15408cc53148e1e97	0	0	0	0	0	0	0	0	0	0	0	0	0	30	0	0	0	0	0	0	0	0	0	0	d__Bacteria;p__Actinobacteria;c__Actinobacteria;o__Bifidobacteriales;f__Bifidobacteriaceae;g__Bifidobacterium;s__Bifidobacterium_longum
bbf5e3a41118423d67ac372a46d8ae3e	0	0	0	0	0	0	0	0	0	0	0	0	0	30	0	0	0	0	0	0	0	0	0	0	d__Bacteria;p__Actinobacteria;c__Coriobacteriia;o__Eggerthellales;f__Eggerthellaceae;g__Slackia;s__uncultured_Slackia_sp.
f0c8bfaff80bf65af0a2934816508be9	0	0	0	0	0	0	0	0	0	0	0	0	0	0	30	0	0	0	0	0	0	0	0	0	d__Bacteria;p__Firmicutes;c__Negativicutes;o__Veillonellales;f__Veillonellaceae;g__Megasphaera;s__uncultured_Megasphaera_sp.
14f48b922a0d3d5da6a0c5cfa4f8e7d6	0	0	0	0	0	0	0	0	0	0	0	0	0	0	30	0	0	0	0	0	0	0	0	0	d__Bacteria;p__Firmicutes;c__Negativicutes;o__Veillonellales;f__Veillonellaceae;g__Megasphaera;s__Megasphaera_sp._ASD88
9a6c1664e2a5c1a60c6e2b13a25805c1	0	0	0	0	0	0	0	0	0	0	0	0	0	0	0	7	0	23	0	0	0	0	0	0	d__Bacteria;p__Bacteroidetes;c__Bacteroidetes_unclassified;o__Bacteroidetes_unclassified;f__Bacteroidetes_unclassified;g__Bacteroidetes_unclassified;s__Bacteroidetes_unclassified
7902f9ffc3584a699e0be4487cfa7292	0	4	0	0	0	0	0	0	0	0	0	0	0	0	0	0	0	15	11	0	0	0	0	0	d__Bacteria;p__Bacteroidetes;c__Bacteroidia;o__Bacteroidales;f__Prevotellaceae;g__Alloprevotella;s__Alloprevotella_unclassified
f7fd0f54d0ca8ea805829d837adbc3c4	12	0	0	0	0	0	0	0	0	0	0	0	0	0	0	0	0	0	0	0	0	0	18	0	d__Bacteria;p__Bacteroidetes;c__Bacteroidetes_unclassified;o__Bacteroidetes_unclassified;f__Bacteroidetes_unclassified;g__Bacteroidetes_unclassified;s__Bacteroidetes_unclassified
a878fd8813064fd6cb6e86f39ed682e8	0	0	30	0	0	0	0	0	0	0	0	0	0	0	0	0	0	0	0	0	0	0	0	0	d__Bacteria;p__Proteobacteria;c__Alphaproteobacteria;o__Rickettsiales;f__Mitochondria;g__Mitochondria_unclassified;s__Mitochondria_unclassified
613c4031466b3f7f3c75698eb000c8a4	0	0	0	0	0	0	0	0	0	30	0	0	0	0	0	0	0	0	0	0	0	0	0	0	d__Bacteria;p__Bacteroidetes;c__Bacteroidia;o__Bacteroidales;f__Tannerellaceae;g__Parabacteroides;s__Parabacteroides_unclassified
76aa382cc8b1c237b869403324616580	0	0	0	0	0	0	0	0	0	30	0	0	0	0	0	0	0	0	0	0	0	0	0	0	d__Bacteria;p__Firmicutes;c__Clostridia;o__Clostridiales;f__Lachnospiraceae;g__Lachnospiraceae_unclassified;s__Lachnospiraceae_unclassified
f8d583c6542b623b3d40916b7b20a170	0	0	0	0	0	0	0	0	0	0	0	0	0	0	0	0	0	0	0	30	0	0	0	0	d__Bacteria;p__Bacteroidetes;c__Bacteroidia;o__Bacteroidales;f__Prevotellaceae;g__Alloprevotella;s__uncultured_Alloprevotella_sp.
6932cd997cdf0e7ccb6a8add344e59f3	0	0	0	0	0	0	0	0	0	0	0	0	0	0	0	0	0	0	0	0	0	0	30	0	d__Bacteria;p__Firmicutes;c__Clostridia;o__Clostridiales;f__Lachnospiraceae;g__Lachnospiraceae_unclassified;s__Lachnospiraceae_unclassified
3c949f427c890afa97e75644148ec925	0	0	0	0	0	0	0	0	0	0	0	0	0	0	0	0	0	0	0	0	0	0	30	0	d__Bacteria;p__Bacteroidetes;c__Bacteroidia;o__Bacteroidales;f__Bacteroidaceae;g__Bacteroides;s__Bacteroides_unclassified
396d4e52986686878f090c34d57d0277	7	0	0	0	0	4	0	0	0	0	0	0	8	7	0	0	0	3	0	0	0	0	0	0	d__Bacteria;p__Firmicutes;c__Bacilli;o__Lactobacillales;f__Lactobacillaceae;g__Lactobacillus;s__Lactobacillus_brevis
d8d15d9002cac70ab4b91c72080e210b	0	0	0	22	0	0	0	0	0	0	0	0	0	7	0	0	0	0	0	0	0	0	0	0	d__Bacteria;p__Actinobacteria;c__Actinobacteria;o__Bifidobacteriales;f__Bifidobacteriaceae;g__Bifidobacterium;s__Bifidobacterium_longum
74f8550053fa4ec64dddc6357c947d97	0	0	0	0	0	6	0	0	0	0	0	0	0	23	0	0	0	0	0	0	0	0	0	0	d__Bacteria;p__Proteobacteria;c__Gammaproteobacteria;o__Pasteurellales;f__Pasteurellaceae;g__Pasteurellaceae_unclassified;s__Pasteurellaceae_unclassified
abe6d070c8c6ebc380485fe65ccd6aba	0	0	0	0	0	0	0	0	0	0	0	0	0	0	19	0	0	0	0	10	0	0	0	0	d__Bacteria;p__Firmicutes;c__Clostridia;o__Clostridiales;f__Clostridiales_unclassified;g__Clostridiales_unclassified;s__Clostridiales_unclassified
8c20cf9c2e3dbecc7d61cf2e665f4eb7	0	0	0	0	0	0	0	0	0	0	0	0	0	0	29	0	0	0	0	0	0	0	0	0	d__Bacteria;p__Firmicutes;c__Bacilli;o__Lactobacillales;f__Streptococcaceae;g__Streptococcus;s__Streptococcus_alactolyticus
292966df93eeb59f8de5c81651431889	0	0	0	0	0	0	0	0	0	0	0	0	0	0	0	29	0	0	0	0	0	0	0	0	d__Bacteria;p__Bacteroidetes;c__Bacteroidia;o__Bacteroidales;f__Prevotellaceae;g__Alloprevotella;s__uncultured_Alloprevotella_sp.
c9689b4f9846148ea441d7c852909997	0	0	0	0	0	0	0	0	0	0	0	0	0	0	0	0	0	29	0	0	0	0	0	0	d__Bacteria;p__Bacteroidetes;c__Bacteroidia;o__Bacteroidales;f__Bacteroidaceae;g__Bacteroides;s__Bacteroides_togonis
abe59096db0f0d33cee47b65b368699c	20	0	0	0	0	0	0	0	0	0	0	0	0	0	0	0	0	9	0	0	0	0	0	0	d__Bacteria;p__Firmicutes;c__Clostridia;o__Clostridiales;f__Ruminococcaceae;g__Intestinimonas;s__Intestinimonas_unclassified
b8bb057780c25c5ebb646535f3b52066	0	0	29	0	0	0	0	0	0	0	0	0	0	0	0	0	0	0	0	0	0	0	0	0	d__Bacteria;p__Cyanobacteria;c__Oxyphotobacteria;o__Oxyphotobacteria_unclassified;f__Oxyphotobacteria_unclassified;g__Oxyphotobacteria_unclassified;s__Oxyphotobacteria_unclassified
b9398d903c13c59eacfa619171569eb8	0	0	29	0	0	0	0	0	0	0	0	0	0	0	0	0	0	0	0	0	0	0	0	0	d__Bacteria;p__Proteobacteria;c__Alphaproteobacteria;o__Rickettsiales;f__Mitochondria;g__Mitochondria_unclassified;s__Mitochondria_unclassified
4e18bc82bd09ca30d63fb20ad4e5ebb3	0	0	0	0	0	0	0	0	0	17	7	0	0	0	0	0	0	0	0	5	0	0	0	0	d__Bacteria;p__Bacteroidetes;c__Bacteroidia;o__Bacteroidales;f__Barnesiellaceae;g__Coprobacter;s__Coprobacter_fastidiosus
8b10b1902ce3a5618a547c480e133933	0	0	0	0	0	0	0	0	0	20	9	0	0	0	0	0	0	0	0	0	0	0	0	0	d__Bacteria;p__Firmicutes;c__Clostridia;o__Clostridiales;f__Ruminococcaceae;g__Ruminococcaceae_UCG-014;s__Ruminococcaceae_UCG-014_unclassified
d5cea4f32efcbb8a68db9e983147f14a	0	0	0	0	0	0	0	0	0	29	0	0	0	0	0	0	0	0	0	0	0	0	0	0	d__Bacteria;p__Firmicutes;c__Negativicutes;o__Selenomonadales;f__Acidaminococcaceae;g__Phascolarctobacterium;s__Phascolarctobacterium_unclassified
cd37437f20c95c7b8c80f7eecd13d9d0	0	0	0	0	0	0	0	0	0	29	0	0	0	0	0	0	0	0	0	0	0	0	0	0	d__Bacteria;p__Firmicutes;c__Firmicutes_unclassified;o__Firmicutes_unclassified;f__Firmicutes_unclassified;g__Firmicutes_unclassified;s__Firmicutes_unclassified
3876207928742711d18645217094065b	0	0	0	0	0	0	0	0	0	0	0	0	0	0	0	0	0	0	0	29	0	0	0	0	d__Bacteria;p__Proteobacteria;c__Gammaproteobacteria;o__Pseudomonadales;f__Moraxellaceae;g__Acinetobacter;s__Acinetobacter_calcoaceticus
a81b93ac167dadf6241199a815ec83df	0	0	0	0	0	0	0	0	0	0	0	0	0	0	0	0	0	0	0	0	29	0	0	0	d__Bacteria;p__Proteobacteria;c__Alphaproteobacteria;o__Rickettsiales;f__Mitochondria;g__Mitochondria_unclassified;s__Mitochondria_unclassified
104d17c5b2ccad616dfa81c2dad4257f	0	0	0	0	0	8	0	0	0	0	0	0	6	6	0	0	0	8	0	0	0	0	0	0	d__Bacteria;p__Planctomycetes;c__Brocadiae;o__Brocadiales;f__GWA2-50-13;g__GWA2-50-13_unclassified;s__GWA2-50-13_unclassified
b56281117617811f39869b3b8e46c071	0	0	0	0	0	0	9	0	0	0	0	0	19	0	0	0	0	0	0	0	0	0	0	0	d__Bacteria;p__Firmicutes;c__Clostridia;o__Clostridiales;f__Ruminococcaceae;g__Anaerotruncus;s__Anaerotruncus_sp.
cab8b4587f998f728da52f7cf26f22ea	0	0	0	0	0	0	0	0	0	0	0	0	0	0	28	0	0	0	0	0	0	0	0	0	d__Bacteria;p__Bacteroidetes;c__Bacteroidia;o__Bacteroidales;f__Prevotellaceae;g__Prevotella_9;s__Prevotella_9_unclassified
4b953350a4032700d40d75339368ac53	0	0	0	0	0	0	0	0	0	0	0	0	0	0	4	0	24	0	0	0	0	0	0	0	d__Bacteria;p__Firmicutes;c__Erysipelotrichia;o__Erysipelotrichales;f__Erysipelotrichaceae;g__Faecalicoccus;s__Faecalicoccus_unclassified
52204d830a7e6cb502ed22d280e70a9d	2	0	0	0	0	0	0	0	0	0	0	0	0	0	0	10	3	0	8	5	0	0	0	0	d__Bacteria;p__Firmicutes;c__Clostridia;o__Clostridiales;f__Ruminococcaceae;g__Candidatus_Soleaferrea;s__Candidatus_Soleaferrea_unclassified
91eadffc47a7950a37aae47e5e289b92	0	0	0	0	0	0	0	0	0	0	0	0	0	0	0	28	0	0	0	0	0	0	0	0	d__Bacteria;p__Proteobacteria;c__Gammaproteobacteria;o__Betaproteobacteriales;f__Neisseriaceae;g__Neisseria;s__Neisseria_unclassified
70a0669536ad9b506905bdda9c010678	0	0	0	0	0	0	0	0	0	0	0	0	0	0	0	28	0	0	0	0	0	0	0	0	d__Bacteria;p__Firmicutes;c__Negativicutes;o__Veillonellales;f__Veillonellaceae;g__Veillonella;s__Veillonella_ratti
8ed0d88d50e81fd51a6757f80c1196e0	0	17	0	0	0	0	0	0	0	0	0	0	0	0	0	0	11	0	0	0	0	0	0	0	d__Bacteria;p__Firmicutes;c__Bacilli;o__Lactobacillales;f__Streptococcaceae;g__Streptococcus;s__uncultured_Streptococcus_sp.
e0010cee4abdc4f231878ee0fd340f57	0	0	0	0	0	0	0	0	0	0	0	0	0	0	0	0	0	28	0	0	0	0	0	0	d__Bacteria;p__Bacteroidetes;c__Bacteroidia;o__Bacteroidales;f__Prevotellaceae;g__Prevotella_9;s__Prevotella_9_unclassified
26219bb090f594995df52e25bc1dca61	0	0	0	0	0	0	0	0	0	0	0	0	0	0	0	0	0	28	0	0	0	0	0	0	d__Bacteria;p__Bacteroidetes;c__Bacteroidia;o__Bacteroidales;f__Prevotellaceae;g__Prevotella_9;s__Prevotella_9_unclassified
25d51688f9eef51c41f54e407a7a8d62	0	16	12	0	0	0	0	0	0	0	0	0	0	0	0	0	0	0	0	0	0	0	0	0	d__Bacteria;p__Proteobacteria;c__Alphaproteobacteria;o__Rhizobiales;f__Bradyrhizobiaceae;g__Bradyrhizobium;s__uncultured_Bradyrhizobium_sp.
b553f148cbd7c64e7c58badeb83016d0	0	4	0	0	0	0	0	0	0	0	0	0	0	0	0	0	0	0	0	0	0	8	16	0	d__Bacteria;p__Verrucomicrobia;c__Verrucomicrobiae;o__Opitutales;f__Puniceicoccaceae;g__Cerasicoccus;s__Cerasicoccus_unclassified
9fc391129d922213909162909ba1493c	0	0	28	0	0	0	0	0	0	0	0	0	0	0	0	0	0	0	0	0	0	0	0	0	d__Bacteria;p__Proteobacteria;c__Alphaproteobacteria;o__Rickettsiales;f__Mitochondria;g__Mitochondria_unclassified;s__Mitochondria_unclassified
cd9f214883d1f9a45107e4551a103cc8	0	0	0	11	0	0	0	0	0	0	0	5	0	0	0	0	0	0	0	0	0	12	0	0	d__Bacteria;p__Actinobacteria;c__Actinobacteria;o__Bifidobacteriales;f__Bifidobacteriaceae;g__Bifidobacterium;s__Bifidobacterium_pseudocatenulatum
38fb746dd7df31bc8154b4877b347e6b	0	0	0	28	0	0	0	0	0	0	0	0	0	0	0	0	0	0	0	0	0	0	0	0	d__Bacteria;p__Actinobacteria;c__Actinobacteria;o__Bifidobacteriales;f__Bifidobacteriaceae;g__Bifidobacterium;s__Bifidobacterium_pseudocatenulatum
8199e600e8179e93a9efc49b7bc43d6a	0	0	0	0	0	0	0	0	0	18	0	0	0	0	0	0	0	0	10	0	0	0	0	0	d__Bacteria;p__Bacteroidetes;c__Bacteroidia;o__Bacteroidales;f__Bacteroidaceae;g__Bacteroides;s__Bacteroides_unclassified
3ff933435468f7e0e0c8b49c3cef7a86	0	0	0	0	0	0	0	0	0	0	0	0	0	0	0	0	0	0	28	0	0	0	0	0	d__Bacteria;p__Proteobacteria;c__Gammaproteobacteria;o__Pasteurellales;f__Pasteurellaceae;g__Actinobacillus;s__Actinobacillus_indolicus
9f3ecddda7fa7eadb6c1874af882392a	0	0	0	0	0	0	0	0	0	0	0	0	0	0	0	0	0	0	0	28	0	0	0	0	d__Bacteria;p__Bacteroidetes;c__Bacteroidia;o__Bacteroidales;f__Prevotellaceae;g__Alloprevotella;s__Alloprevotella_unclassified
ea2aab8fde23e327842e8ba2890b44a0	0	0	0	0	0	0	0	0	0	0	0	0	0	0	0	0	0	0	0	0	0	0	28	0	d__Bacteria;p__Firmicutes;c__Erysipelotrichia;o__Erysipelotrichales;f__Erysipelotrichaceae;g__Erysipelatoclostridium;s__Clostridium]_saccharogumia
592bfa2e1762109dd4843446ef2a4bb9	19	0	0	5	0	0	0	0	0	0	0	0	3	0	0	0	0	0	0	0	0	0	0	0	d__Bacteria;p__Firmicutes;c__Bacilli;o__Lactobacillales;f__Streptococcaceae;g__Streptococcus;s__Streptococcus_gallinaceus
58f5f0c7eb7220bb23fe4c57b75bd425	0	0	0	0	0	0	0	0	0	15	0	0	12	0	0	0	0	0	0	0	0	0	0	0	d__Bacteria;p__Firmicutes;c__Bacilli;o__Lactobacillales;f__Streptococcaceae;g__Streptococcus;s__Streptococcus_equinus
496522a6af4e9efeadb7a404e00c01dd	0	0	0	15	0	3	0	0	0	0	0	0	0	0	9	0	0	0	0	0	0	0	0	0	d__Bacteria;p__Firmicutes;c__Clostridia;o__Clostridiales;f__Ruminococcaceae;g__Subdoligranulum;s__Subdoligranulum_unclassified
87ea7ec7eb4fd8643cd927c7037a2c12	0	0	0	0	0	0	0	0	0	0	0	0	0	0	5	0	0	6	0	0	0	0	16	0	d__Bacteria;p__Bacteroidetes;c__Bacteroidia;o__Bacteroidales;f__Bacteroidaceae;g__Bacteroides;s__Bacteroides_sp.
f4286ca933a4817306eebf6d8013badd	0	0	0	11	0	0	0	0	0	0	0	0	0	0	9	0	7	0	0	0	0	0	0	0	d__Bacteria;p__Firmicutes;c__Clostridia;o__Clostridiales;f__Ruminococcaceae;g__Ruminococcaceae_unclassified;s__Ruminococcaceae_unclassified
4c2f57a9d28c3f215e376a64ab6e7ac0	0	0	0	0	0	0	0	0	0	0	0	0	0	0	5	0	0	0	22	0	0	0	0	0	d__Bacteria;p__Bacteroidetes;c__Bacteroidia;o__Bacteroidales;f__Bacteroidaceae;g__Bacteroides;s__uncultured_Bacteroides_sp.
9d7b1da90fd43e9cb7f965060150ef9a	10	0	0	0	0	0	0	0	0	0	0	0	0	0	0	5	0	0	12	0	0	0	0	0	d__Bacteria;p__Firmicutes;c__Clostridia;o__Clostridiales;f__Family_XIII;g__Family_XIII_UCG-001;s__Family_XIII_UCG-001_unclassified
2d81047fc6ed23916315c7acb75ee9c7	0	0	0	0	0	0	0	0	0	0	0	0	0	0	0	27	0	0	0	0	0	0	0	0	d__Bacteria;p__Bacteroidetes;c__Bacteroidia;o__Bacteroidales;f__Prevotellaceae;g__Alloprevotella;s__uncultured_Alloprevotella_sp.
c64ec42ddb66beb6cdd7a39006ce803d	0	12	8	0	0	0	0	0	0	0	0	0	0	0	0	0	7	0	0	0	0	0	0	0	d__Bacteria;p__Proteobacteria;c__Gammaproteobacteria;o__Betaproteobacteriales;f__Burkholderiaceae;g__Achromobacter;s__Achromobacter_unclassified
d8c38a223b6d877fa4bdbe3556efa2d6	0	9	4	0	0	0	0	0	0	0	0	0	0	0	0	0	4	5	0	5	0	0	0	0	d__Bacteria;p__Proteobacteria;c__Gammaproteobacteria;o__Betaproteobacteriales;f__Burkholderiaceae;g__Hydrogenophaga;s__Hydrogenophaga_unclassified
a3aed79a80ce6a8f237012b702a33670	0	0	0	0	0	0	0	0	0	0	0	0	0	0	0	0	27	0	0	0	0	0	0	0	d__Bacteria;p__Firmicutes;c__Clostridia;o__Clostridiales;f__Ruminococcaceae;g__Ruminococcaceae_unclassified;s__Ruminococcaceae_unclassified
4fab027b7bd453f77c4f4c3da3bdf1fd	5	0	0	0	0	0	0	0	0	0	0	0	0	0	0	0	0	3	7	0	0	0	12	0	d__Bacteria;p__Firmicutes;c__Clostridia;o__Clostridiales;f__Family_XIII;g__Anaerovorax;s__Anaerovorax_unclassified
6ab753ff6d5311897043636f863d81ba	0	0	0	0	0	0	0	0	0	0	0	0	0	0	0	0	0	27	0	0	0	0	0	0	d__Bacteria;p__Bacteroidetes;c__Bacteroidia;o__Bacteroidales;f__Prevotellaceae;g__Prevotella_9;s__Prevotella_9_unclassified
eb7656c34ab8d701e39bb97690459fbf	0	27	0	0	0	0	0	0	0	0	0	0	0	0	0	0	0	0	0	0	0	0	0	0	d__Bacteria;p__Epsilonbacteraeota;c__Campylobacteria;o__Campylobacterales;f__Helicobacteraceae;g__Helicobacter;s__Helicobacter_unclassified
8bcf58f3f6db781b4a8e982d73f609fd	0	10	0	0	0	0	0	0	5	0	0	0	0	0	0	0	0	0	12	0	0	0	0	0	d__Bacteria;p__Firmicutes;c__Clostridia;o__Clostridiales;f__Lachnospiraceae;g__Blautia;s__Blautia_unclassified
821dfa5444661c72ab662f8de0ad06bf	0	0	4	0	0	0	0	0	0	0	0	0	0	0	0	0	0	0	8	7	0	0	0	8	d__Bacteria;p__Firmicutes;c__Bacilli;o__Bacillales;f__Staphylococcaceae;g__Staphylococcus;s__Staphylococcus_sp._ORG01
3388f7a686095e45f47a68094a521d68	0	0	0	27	0	0	0	0	0	0	0	0	0	0	0	0	0	0	0	0	0	0	0	0	d__Bacteria;p__Firmicutes;c__Bacilli;o__Lactobacillales;f__Streptococcaceae;g__Streptococcus;s__Streptococcus_equinus
924b2538f9d4fe7ed422bc40580251ef	0	0	0	0	0	0	0	0	0	27	0	0	0	0	0	0	0	0	0	0	0	0	0	0	d__Bacteria;p__Bacteroidetes;c__Bacteroidia;o__Bacteroidales;f__Bacteroidaceae;g__Bacteroides;s__Bacteroides_unclassified
b6c72b0ea8523a90234b89f3e91ac1a9	0	0	0	0	0	0	0	0	0	0	0	0	0	0	0	0	0	0	0	0	27	0	0	0	d__Bacteria;p__Firmicutes;c__Negativicutes;o__Veillonellales;f__Veillonellaceae;g__Megasphaera;s__uncultured_Megasphaera_sp.
7e3cc581ec93c0f248b65393698f4a86	0	0	0	0	0	0	0	0	0	0	0	0	0	0	0	0	0	0	0	0	27	0	0	0	d__Bacteria;p__Bacteroidetes;c__Bacteroidia;o__Bacteroidales;f__Prevotellaceae;g__Alloprevotella;s__uncultured_Alloprevotella_sp.
f8439e7a47d529b7b9fe37b3373ab635	0	0	0	0	0	0	0	0	0	0	0	0	0	0	0	0	0	0	0	0	0	27	0	0	d__Bacteria;p__Firmicutes;c__Bacilli;o__Lactobacillales;f__Streptococcaceae;g__Streptococcus;s__Streptococcus_unclassified
56dc7924e89a1233b00718585cefc962	0	0	0	0	0	0	0	0	0	0	0	0	0	0	0	0	0	0	0	0	0	0	27	0	d__Bacteria;p__Bacteroidetes;c__Bacteroidia;o__Bacteroidales;f__Prevotellaceae;g__Alloprevotella;s__Alloprevotella_unclassified
c2cc904e86b5121abd1e7af49fd67e25	0	0	0	0	0	0	0	0	0	0	0	0	0	0	0	0	0	0	0	0	0	0	27	0	d__Bacteria;p__Proteobacteria;c__Gammaproteobacteria;o__Betaproteobacteriales;f__Burkholderiaceae;g__Parasutterella;s__Parasutterella_unclassified
7f9d1421ef16a32c0ee1799d9138f5da	0	0	0	0	0	0	0	0	0	2	0	0	0	12	0	0	0	0	0	0	0	12	0	0	d__Bacteria;p__Proteobacteria;c__Alphaproteobacteria;o__Rickettsiales;f__Rickettsiales_unclassified;g__Rickettsiales_unclassified;s__Rickettsiales_unclassified
70a9460b2c1fa819ef44f5bb195f8d79	0	0	0	0	0	0	0	0	0	0	0	0	0	19	0	0	7	0	0	0	0	0	0	0	d__Bacteria;p__Firmicutes;c__Clostridia;o__Clostridiales;f__Lachnospiraceae;g__Lachnospiraceae_unclassified;s__Lachnospiraceae_unclassified
0fc7a0083e93156066814df2e3751f9c	0	0	0	0	0	0	0	0	0	0	0	0	0	0	26	0	0	0	0	0	0	0	0	0	d__Bacteria;p__Firmicutes;c__Clostridia;o__Clostridiales;f__Ruminococcaceae;g__Intestinimonas;s__Intestinimonas_unclassified
e73c0fa69ad4221f822e2e5dcb920e76	0	0	0	17	0	0	0	0	0	0	0	0	0	0	9	0	0	0	0	0	0	0	0	0	d__Bacteria;p__Fusobacteria;c__Fusobacteriia;o__Fusobacteriales;f__Fusobacteriaceae;g__Fusobacterium;s__Fusobacterium_unclassified
45e923ad16353b9db3f66c08543df215	8	5	0	2	0	0	0	0	0	0	0	0	0	0	0	0	3	8	0	0	0	0	0	0	d__Bacteria;p__Bacteroidetes;c__Bacteroidia;o__Bacteroidales;f__Prevotellaceae;g__Prevotellaceae_unclassified;s__Prevotellaceae_unclassified
cad9651da9ec765266299fe0527bcbd5	0	11	0	0	0	0	0	0	0	0	0	0	0	0	0	0	15	0	0	0	0	0	0	0	d__Bacteria;p__Firmicutes;c__Clostridia;o__Clostridiales;f__Ruminococcaceae;g__Intestinimonas;s__Intestinimonas_unclassified
e26e1ee4bff5bd94a6f9ad5959140414	0	0	0	0	0	0	0	0	0	0	0	0	0	0	0	0	0	17	9	0	0	0	0	0	d__Bacteria;p__Bacteroidetes;c__Bacteroidia;o__Bacteroidales;f__Prevotellaceae;g__Prevotella;s__Prevotella_lascolaii
f86787da0beca178d785d60e242b87b7	0	0	0	0	0	0	0	0	0	0	0	0	0	0	0	0	0	26	0	0	0	0	0	0	d__Bacteria;p__Bacteroidetes;c__Bacteroidia;o__Bacteroidales;f__Bacteroidaceae;g__Bacteroides;s__Bacteroides_togonis
a430c9e2921183574f81c2d44d19c3f6	0	0	0	0	0	0	0	0	0	0	0	0	0	0	0	0	0	26	0	0	0	0	0	0	d__Bacteria;p__Firmicutes;c__Negativicutes;o__Selenomonadales;f__Veillonellaceae;g__Megasphaera;s__Megasphaera_unclassified
bd65a8f1bde5e632721570d182a04303	9	0	0	0	0	0	0	0	0	6	0	0	0	0	0	0	0	0	11	0	0	0	0	0	d__Bacteria;p__Proteobacteria;c__Gammaproteobacteria;o__Betaproteobacteriales;f__Burkholderiaceae;g__Sutterella;s__Sutterella_unclassified
2dda49bb319d21575174e3f77269d795	13	0	0	0	0	0	0	0	0	0	0	0	0	0	0	0	0	0	0	0	0	0	13	0	d__Bacteria;p__Bacteroidetes;c__Bacteroidia;o__Bacteroidales;f__Tannerellaceae;g__Parabacteroides;s__Parabacteroides_chinchillae
be09f1fbf699ad050c168c2be455b0e8	0	0	26	0	0	0	0	0	0	0	0	0	0	0	0	0	0	0	0	0	0	0	0	0	d__Bacteria;p__Proteobacteria;c__Alphaproteobacteria;o__Rickettsiales;f__Mitochondria;g__Mitochondria_unclassified;s__Mitochondria_unclassified
c13359a9f895b1a2b9fcf49ceaea0e8a	0	0	0	19	0	0	0	0	0	0	0	7	0	0	0	0	0	0	0	0	0	0	0	0	d__Bacteria;p__Proteobacteria;c__Gammaproteobacteria;o__Pasteurellales;f__Pasteurellaceae;g__Haemophilus;s__uncultured_Haemophilus_sp.
77c6ad9bf910f4b700c3079e4733ee07	0	0	0	0	0	0	0	0	0	26	0	0	0	0	0	0	0	0	0	0	0	0	0	0	d__Bacteria;p__Proteobacteria;c__Deltaproteobacteria;o__Desulfovibrionales;f__Desulfovibrionaceae;g__Desulfovibrio;s__uncultured_Desulfovibrio_sp.
668a8040ce34662f65023d70dfba2e6a	0	0	0	0	0	0	0	0	0	0	0	0	0	0	0	0	0	0	13	13	0	0	0	0	d__Bacteria;p__Firmicutes;c__Clostridia;o__Clostridiales;f__Lachnospiraceae;g__GCA-900066575;s__GCA-900066575_unclassified
bca216a95d38428051027a4cde054886	0	0	0	0	0	0	0	0	0	0	0	0	0	0	0	0	0	0	0	0	26	0	0	0	d__Bacteria;p__Firmicutes;c__Negativicutes;o__Selenomonadales;f__Veillonellaceae;g__Veillonellaceae_unclassified;s__Veillonellaceae_unclassified
70f2fdd4ee86acc8a4a01bea43d9dc88	0	0	0	0	0	0	0	0	0	0	0	0	0	0	0	0	0	0	0	0	0	0	26	0	d__Bacteria;p__Firmicutes;c__Clostridia;o__Clostridiales;f__Ruminococcaceae;g__Ruminococcaceae_UCG-014;s__Ruminococcaceae_UCG-014_unclassified
0aa041f3778f879e2a1795b129bde9cc	0	0	0	0	0	0	0	0	0	8	0	0	17	0	0	0	0	0	0	0	0	0	0	0	d__Bacteria;p__Spirochaetes;c__Spirochaetia;o__Spirochaetales;f__Spirochaetaceae;g__Sphaerochaeta;s__uncultured_Sphaerochaeta_sp.
b5316f56d5daf541f452101b64d22b00	0	0	0	0	0	0	0	0	0	0	0	0	25	0	0	0	0	0	0	0	0	0	0	0	d__Bacteria;p__Firmicutes;c__Clostridia;o__Clostridiales;f__Ruminococcaceae;g__Ruminiclostridium_9;s__Ruminiclostridium_9_unclassified
d590b8dc89dd5b64e0132a6ecfaa9e54	3	0	0	0	0	0	0	0	0	0	0	0	11	0	0	8	0	0	3	0	0	0	0	0	d__Bacteria;p__Firmicutes;c__Clostridia;o__Clostridiales;f__Ruminococcaceae;g__Ruminiclostridium_9;s__Ruminiclostridium_9_unclassified
7c2a0594e54ae3ca54d370028cbbb02a	0	0	0	0	0	10	0	0	0	0	0	0	15	0	0	0	0	0	0	0	0	0	0	0	d__Bacteria;p__Firmicutes;c__Bacilli;o__Lactobacillales;f__Lactobacillaceae;g__Lactobacillus;s__Lactobacillus_nasuensis
cf3ccb5ee64b61e6f29dcf8bfcab53ac	0	0	0	0	0	5	0	0	0	0	0	0	5	8	0	0	0	7	0	0	0	0	0	0	d__Bacteria;p__Gemmatimonadetes;c__Gemmatimonadetes;o__Gemmatimonadales;f__Gemmatimonadaceae;g__Gemmatimonas;s__uncultured_Gemmatimonas_sp.
c8ea44a6a9bd234246cb2ae0f51fe5bc	0	10	0	0	0	0	0	0	0	0	0	2	0	6	0	3	4	0	0	0	0	0	0	0	d__Bacteria;p__Firmicutes;c__Clostridia;o__Clostridiales;f__Lachnospiraceae;g__Sellimonas;s__Sellimonas_intestinalis
a12a94b0b0b99b59a1a2f7c257e19040	0	0	0	0	0	0	0	0	0	0	0	0	0	25	0	0	0	0	0	0	0	0	0	0	d__Bacteria;p__Firmicutes;c__Clostridia;o__Clostridiales;f__Clostridiaceae;g__Clostridium;s__uncultured_Clostridium_sp.
5884ef8d3fb509e92189b237d3127136	0	0	0	0	0	0	0	0	0	0	0	0	0	0	25	0	0	0	0	0	0	0	0	0	d__Bacteria;p__Firmicutes;c__Bacilli;o__Lactobacillales;f__Streptococcaceae;g__Streptococcus;s__Streptococcus_sp.
d256c1bc28cc566aa66b8c2ce33d2c53	0	0	0	0	0	0	0	0	0	0	0	0	0	0	25	0	0	0	0	0	0	0	0	0	d__Bacteria;p__Actinobacteria;c__Actinobacteria;o__Bifidobacteriales;f__Bifidobacteriaceae;g__Bifidobacterium;s__Bifidobacterium_pseudocatenulatum
111e43240610056fc37ac1a0a807a8b7	0	0	0	0	0	0	0	0	0	0	0	0	0	0	25	0	0	0	0	0	0	0	0	0	d__Bacteria;p__Actinobacteria;c__Coriobacteriia;o__Coriobacteriales;f__Coriobacteriaceae;g__Collinsella;s__Collinsella_intestinalis
2ffe6002be6119ab814fd609d5aa94d7	0	0	0	0	0	0	0	0	0	0	0	0	0	0	0	25	0	0	0	0	0	0	0	0	d__Bacteria;p__Firmicutes;c__Clostridia;o__Clostridiales;f__Ruminococcaceae;g__Intestinimonas;s__Intestinimonas_unclassified
e47c5a8971b5e55de08bf06613859b5e	0	0	3	0	0	0	0	0	0	0	0	0	0	0	0	22	0	0	0	0	0	0	0	0	d__Bacteria;p__Actinobacteria;c__Coriobacteriia;o__Coriobacteriales;f__Coriobacteriaceae;g__Enorma;s__Enorma_unclassified
c4bea9ff6d2cd4f23cbbf05d4fbd8d9f	7	0	0	0	0	0	0	0	0	0	0	0	0	0	0	0	18	0	0	0	0	0	0	0	d__Bacteria;p__Firmicutes;c__Bacilli;o__Lactobacillales;f__Streptococcaceae;g__Streptococcus;s__Streptococcus_suis
01801a5eb55097a2e4a820f9535d9284	0	0	7	0	0	8	0	0	0	0	0	0	0	0	0	0	0	10	0	0	0	0	0	0	d__Bacteria;p__Cyanobacteria;c__Oxyphotobacteria;o__Oxyphotobacteria_unclassified;f__Oxyphotobacteria_unclassified;g__Oxyphotobacteria_unclassified;s__Oxyphotobacteria_unclassified
3085675d1bfeddbc06d4846a7b1e4376	0	0	0	0	0	0	0	0	0	0	0	0	0	0	0	0	0	25	0	0	0	0	0	0	d__Bacteria;p__Bacteroidetes;c__Bacteroidia;o__Bacteroidales;f__Prevotellaceae;g__Prevotellaceae_UCG-001;s__Prevotellaceae_UCG-001_unclassified
f22d7276c7cff29f70dba472ec48076b	19	0	0	6	0	0	0	0	0	0	0	0	0	0	0	0	0	0	0	0	0	0	0	0	d__Bacteria;p__Firmicutes;c__Clostridia;o__Clostridiales;f__Ruminococcaceae;g__Ruminococcus_2;s__Ruminococcus_2_unclassified
0601993d7d5937adc1559a4f4899627e	13	0	0	0	0	0	0	0	0	0	0	0	0	0	0	0	0	0	0	0	0	0	12	0	d__Bacteria;p__Firmicutes;c__Clostridia;o__Clostridiales;f__Ruminococcaceae;g__Ruminiclostridium_9;s__Ruminiclostridium_9_unclassified
4402bce6a022d73c6e6f22a15bb5a82a	14	0	0	0	0	0	0	0	0	11	0	0	0	0	0	0	0	0	0	0	0	0	0	0	d__Bacteria;p__Proteobacteria;c__Gammaproteobacteria;o__Betaproteobacteriales;f__Burkholderiaceae;g__Parasutterella;s__Parasutterella_unclassified
73b029743eb5bfb7cbc3faf68f42c8f6	0	25	0	0	0	0	0	0	0	0	0	0	0	0	0	0	0	0	0	0	0	0	0	0	d__Bacteria;p__Epsilonbacteraeota;c__Campylobacteria;o__Campylobacterales;f__Helicobacteraceae;g__Helicobacter;s__Helicobacter_unclassified
67ab2261a5ed694f808c81ea12526a6b	0	25	0	0	0	0	0	0	0	0	0	0	0	0	0	0	0	0	0	0	0	0	0	0	d__Bacteria;p__Proteobacteria;c__Gammaproteobacteria;o__Betaproteobacteriales;f__Burkholderiaceae;g__Burkholderia-Caballeronia-Paraburkholderia;s__Burkholderia-Caballeronia-Paraburkholderia_unclassified
7abf6cd00d850a16812baf66dc5e47d8	0	0	25	0	0	0	0	0	0	0	0	0	0	0	0	0	0	0	0	0	0	0	0	0	d__Bacteria;p__Proteobacteria;c__Gammaproteobacteria;o__Pasteurellales;f__Pasteurellaceae;g__Pasteurellaceae_unclassified;s__Pasteurellaceae_unclassified
4869ec6709352d567e41db58645ebecf	0	0	25	0	0	0	0	0	0	0	0	0	0	0	0	0	0	0	0	0	0	0	0	0	d__Bacteria;p__Proteobacteria;c__Alphaproteobacteria;o__Rickettsiales;f__Mitochondria;g__Mitochondria_unclassified;s__Mitochondria_unclassified
22383ec1c4fd41cd5feb73f9faabeca8	0	0	25	0	0	0	0	0	0	0	0	0	0	0	0	0	0	0	0	0	0	0	0	0	d__Bacteria;p__Proteobacteria;c__Alphaproteobacteria;o__Rickettsiales;f__Mitochondria;g__Mitochondria_unclassified;s__Mitochondria_unclassified
e48a00e1dab0583511582897ef0305e9	0	0	25	0	0	0	0	0	0	0	0	0	0	0	0	0	0	0	0	0	0	0	0	0	d__Bacteria;p__Proteobacteria;c__Alphaproteobacteria;o__Rickettsiales;f__Mitochondria;g__Mitochondria_unclassified;s__Mitochondria_unclassified
9db74f4a3e8098b03ce613ad72b8fcfe	0	0	0	25	0	0	0	0	0	0	0	0	0	0	0	0	0	0	0	0	0	0	0	0	d__Bacteria;p__Actinobacteria;c__Actinobacteria;o__Bifidobacteriales;f__Bifidobacteriaceae;g__Bifidobacterium;s__Bifidobacterium_longum
92c7f5cbbc912f93e95267bfe9b1efa5	0	0	0	0	0	25	0	0	0	0	0	0	0	0	0	0	0	0	0	0	0	0	0	0	d__Bacteria;p__Firmicutes;c__Negativicutes;o__Selenomonadales;f__Veillonellaceae;g__Megamonas;s__Megamonas_unclassified
aa53767419892e2c032861ae0b28c537	0	0	0	0	0	0	0	0	0	0	0	0	0	0	0	0	0	0	25	0	0	0	0	0	d__Bacteria;p__Bacteroidetes;c__Bacteroidia;o__Bacteroidales;f__Tannerellaceae;g__Parabacteroides;s__uncultured_Parabacteroides_sp.
1b94aea13668ef31ec89b1917de58b82	0	0	0	0	0	0	0	0	0	0	0	0	0	0	0	0	0	0	25	0	0	0	0	0	d__Bacteria;p__Firmicutes;c__Erysipelotrichia;o__Erysipelotrichales;f__Erysipelotrichaceae;g__Catenisphaera;s__Catenisphaera_unclassified
a85dcd3e5325d1ed78bd7a55d9f87e23	0	0	0	0	0	0	0	0	0	0	0	0	0	0	0	0	0	0	0	0	0	0	22	3	d__Bacteria;p__Firmicutes;c__Clostridia;o__Clostridiales;f__Clostridiaceae;g__Clostridium;s__uncultured_Clostridium_sp.
b151f49fb8d936e842fc537604f7f9ca	0	0	0	0	0	0	0	0	0	0	0	0	0	0	0	0	0	0	0	0	0	0	25	0	d__Bacteria;p__Bacteroidetes;c__Bacteroidia;o__Bacteroidales;f__Bacteroidaceae;g__Bacteroides;s__Bacteroides_barnesiae
7aab788d27260c2b013fbe3176da9d29	0	0	0	0	0	0	0	0	0	0	0	0	0	0	0	0	0	0	0	0	0	0	25	0	d__Bacteria;p__Bacteroidetes;c__Bacteroidia;o__Bacteroidales;f__Prevotellaceae;g__Alloprevotella;s__uncultured_Alloprevotella_sp.
168d165e421c32a249dfb5e351ea0bd2	0	0	0	0	0	0	0	0	0	0	0	0	0	0	0	0	0	0	0	0	0	0	25	0	d__Bacteria;p__Bacteroidetes;c__Bacteroidia;o__Bacteroidales;f__Bacteroidaceae;g__Bacteroides;s__uncultured_Bacteroides_sp.
a656ad3ab190a6f64a5760a17709d420	0	14	0	0	0	0	0	0	0	0	0	0	10	0	0	0	0	0	0	0	0	0	0	0	d__Bacteria;p__Tenericutes;c__Mollicutes;o__Mycoplasmatales;f__Mycoplasmataceae;g__Mycoplasma;s__Mycoplasma_sualvi
cd545eb96db5392dbede95b612ff4b1f	0	0	0	0	0	0	0	11	0	0	0	0	9	0	0	0	0	0	0	0	4	0	0	0	d__Bacteria;p__Firmicutes;c__Clostridia;o__Clostridiales;f__Clostridiales_Family_XIV._Incertae_Sedis;g__Clostridiales_Family_XIV._Incertae_Sedis_unclassified;s__Clostridiales_Family_XIV._Incertae_Sedis_unclassified
a839490614f62435e50aa1bb969c0d14	0	0	0	0	0	0	0	0	0	0	0	0	0	0	10	14	0	0	0	0	0	0	0	0	d__Bacteria;p__Firmicutes;c__Negativicutes;o__Selenomonadales;f__Veillonellaceae;g__Megasphaera;s__Megasphaera_unclassified
9a4c95fa7d9a192a29df70af2bf335b2	0	0	0	5	0	0	0	0	0	0	0	0	0	0	9	0	10	0	0	0	0	0	0	0	d__Bacteria;p__Firmicutes;c__Clostridia;o__Clostridiales;f__Ruminococcaceae;g__Ruminococcaceae_unclassified;s__Ruminococcaceae_unclassified
0c870b228c94b71c91663a829ef6f119	0	0	0	9	0	0	0	0	0	0	0	0	0	0	15	0	0	0	0	0	0	0	0	0	d__Bacteria;p__Bacteroidetes;c__Bacteroidia;o__Bacteroidales;f__Prevotellaceae;g__Prevotella_7;s__Prevotella_7_unclassified
360305a25ec4be5860ce295cc763c312	3	0	0	13	0	0	0	0	0	0	0	0	0	0	0	0	8	0	0	0	0	0	0	0	d__Bacteria;p__Firmicutes;c__Clostridia;o__Clostridiales;f__Ruminococcaceae;g__Subdoligranulum;s__uncultured_Subdoligranulum_sp.
057a6615331d5a65adc54d6500dc4b77	0	16	0	0	0	0	0	0	0	0	0	0	0	0	0	0	0	8	0	0	0	0	0	0	d__Bacteria;p__Proteobacteria;c__Alphaproteobacteria;o__Rhizobiales;f__Brucellaceae;g__Ochrobactrum;s__Ochrobactrum_tritici
20cf8f2d70eb0e0a2384aed5dcabef7d	0	0	0	0	0	0	0	0	0	0	0	0	0	0	0	0	0	24	0	0	0	0	0	0	d__Bacteria;p__Proteobacteria;c__Deltaproteobacteria;o__Desulfovibrionales;f__Desulfovibrionaceae;g__Desulfovibrio;s__uncultured_Desulfovibrio_sp.
a049a3b585cf1adabe938fbd694c65c6	0	0	0	0	0	0	0	0	0	0	0	0	0	0	0	0	0	24	0	0	0	0	0	0	d__Bacteria;p__Bacteroidetes;c__Bacteroidia;o__Bacteroidales;f__Prevotellaceae;g__Prevotella_9;s__Prevotella_9_unclassified
77099473d0cda3e8462d80d459f5e836	13	11	0	0	0	0	0	0	0	0	0	0	0	0	0	0	0	0	0	0	0	0	0	0	d__Bacteria;p__Firmicutes;c__Bacilli;o__Lactobacillales;f__Lactobacillaceae;g__Lactobacillus;s__Lactobacillus_reuteri
521cbf90463ead26274f31c6f14f74ea	0	9	0	0	0	0	0	0	0	0	0	0	0	0	0	0	0	0	15	0	0	0	0	0	d__Bacteria;p__Bacteroidetes;c__Bacteroidia;o__Bacteroidales;f__Tannerellaceae;g__Parabacteroides;s__uncultured_Parabacteroides_sp.
8eb089d8bd0cb105ef995185c1da636c	0	0	24	0	0	0	0	0	0	0	0	0	0	0	0	0	0	0	0	0	0	0	0	0	d__Bacteria;p__Epsilonbacteraeota;c__Campylobacteria;o__Campylobacterales;f__Helicobacteraceae;g__Helicobacter;s__Helicobacter_unclassified
eb36fb1f39353ccd2fc2b40a082cf828	0	0	24	0	0	0	0	0	0	0	0	0	0	0	0	0	0	0	0	0	0	0	0	0	d__Bacteria;p__Proteobacteria;c__Gammaproteobacteria;o__Pasteurellales;f__Pasteurellaceae;g__Pasteurellaceae_unclassified;s__Pasteurellaceae_unclassified
91370c6aa40ef47b39668cdfabcaf537	0	0	0	0	0	0	0	0	24	0	0	0	0	0	0	0	0	0	0	0	0	0	0	0	d__Bacteria;p__Firmicutes;c__Clostridia;o__Clostridiales;f__Lachnospiraceae;g__Lachnospiraceae_unclassified;s__Lachnospiraceae_unclassified
10b86f639a2662c8272821c66cd45351	0	0	0	0	0	0	0	0	0	24	0	0	0	0	0	0	0	0	0	0	0	0	0	0	d__Bacteria;p__Firmicutes;c__Clostridia;o__Clostridiales;f__Eubacteriaceae;g__Intestinibacillus;s__Intestinibacillus_sp._Marseille-P6563
3d21c5db2edc20842697919092cee7f9	0	0	0	0	0	0	0	0	0	0	0	0	0	0	0	0	0	0	24	0	0	0	0	0	d__Bacteria;p__Bacteroidetes;c__Bacteroidia;o__Bacteroidales;f__Bacteroidaceae;g__Bacteroides;s__Bacteroides_sp._HGA0133
e28baa96083c33ed276a0d36a260893e	0	0	0	0	0	0	0	0	0	0	0	0	0	0	0	0	0	0	4	0	0	2	18	0	d__Bacteria;p__Firmicutes;c__Clostridia;o__Clostridiales;f__Ruminococcaceae;g__Ruminococcaceae_UCG-014;s__Ruminococcaceae_UCG-014_unclassified
548d586f99d25ba0f44743848c111075	0	0	0	0	0	0	0	0	0	0	0	0	0	0	0	0	0	0	11	0	0	0	13	0	d__Bacteria;p__Bacteroidetes;c__Bacteroidia;o__Bacteroidales;f__Prevotellaceae;g__Prevotellaceae_unclassified;s__Prevotellaceae_unclassified
ecb89c85780175c2fe0eb1ef41b4008d	0	0	0	0	0	0	0	0	0	0	0	0	0	0	0	0	0	0	0	24	0	0	0	0	d__Bacteria;p__Proteobacteria;c__Gammaproteobacteria;o__Pasteurellales;f__Pasteurellaceae;g__Rodentibacter;s__Rodentibacter_rarus
804d3a0a77bbbf392816b7f5cac616cc	0	0	0	0	0	0	0	0	0	0	0	0	0	0	0	0	0	0	0	0	0	0	24	0	d__Bacteria;p__Firmicutes;c__Clostridia;o__Clostridiales;f__Lachnospiraceae;g__Lachnospiraceae_unclassified;s__Lachnospiraceae_unclassified
1b7fbbf3dd424aea9a83113ba45a0a3f	0	0	0	0	0	0	0	0	0	0	0	0	0	0	0	0	0	0	0	0	0	0	24	0	d__Bacteria;p__Bacteroidetes;c__Bacteroidia;o__Bacteroidales;f__Bacteroidaceae;g__Bacteroides;s__Bacteroides_caecigallinarum
6f818e25af7d1c36fe9faea605751d3b	0	5	6	0	0	0	0	0	0	0	0	0	2	0	0	0	0	2	0	8	0	0	0	0	d__Bacteria;p__Firmicutes;c__Clostridia;o__Clostridiales;f__Gracilibacteraceae;g__Lutispora;s__Lutispora_unclassified
986cd8001023fc0c5344a8f6d9dbe16f	0	0	0	0	0	0	0	0	0	7	0	0	0	16	0	0	0	0	0	0	0	0	0	0	d__Bacteria;p__Firmicutes;c__Clostridia;o__Clostridiales;f__Clostridiales_unclassified;g__Clostridiales_unclassified;s__Clostridiales_unclassified
9359467c72c0783006d4b17093288ff1	0	0	0	0	0	0	0	0	0	0	0	0	0	23	0	0	0	0	0	0	0	0	0	0	d__Bacteria;p__Firmicutes;c__Clostridia;o__Clostridiales;f__Lachnospiraceae;g__Lachnospiraceae_unclassified;s__Lachnospiraceae_unclassified
30b9125891f94b860238fc41296a429a	0	0	0	0	0	0	0	0	0	0	0	0	0	23	0	0	0	0	0	0	0	0	0	0	d__Bacteria;p__Firmicutes;c__Firmicutes_unclassified;o__Firmicutes_unclassified;f__Firmicutes_unclassified;g__Firmicutes_unclassified;s__Firmicutes_unclassified
47749a3864665b6aa0b2ca422932383d	0	0	0	0	0	0	0	0	0	0	0	0	0	23	0	0	0	0	0	0	0	0	0	0	d__Bacteria;p__Firmicutes;c__Clostridia;o__Clostridiales;f__Lachnospiraceae;g__Lachnospiraceae_unclassified;s__Lachnospiraceae_unclassified
0c493b5a83125909e6baff7780c84bb8	0	0	0	0	0	0	0	0	0	0	0	0	0	23	0	0	0	0	0	0	0	0	0	0	d__Bacteria;p__Actinobacteria;c__Actinobacteria;o__Bifidobacteriales;f__Bifidobacteriaceae;g__Bifidobacterium;s__Bifidobacterium_saeculare
d8fd4c8519d21396b5c427972927ba33	0	0	0	0	0	0	0	0	0	0	0	0	0	0	23	0	0	0	0	0	0	0	0	0	d__Bacteria;p__Bacteroidetes;c__Bacteroidia;o__Bacteroidales;f__Prevotellaceae;g__Paraprevotella;s__Paraprevotella_unclassified
629676293377721f621917a3f268dbce	0	0	0	0	0	0	0	0	0	0	0	0	0	0	23	0	0	0	0	0	0	0	0	0	d__Bacteria;p__Proteobacteria;c__Gammaproteobacteria;o__Betaproteobacteriales;f__Neisseriaceae;g__Neisseria;s__Neisseria_unclassified
512fe8b06a2042a1878fc6e210941741	0	0	0	0	0	0	0	0	0	0	0	0	0	0	23	0	0	0	0	0	0	0	0	0	d__Bacteria;p__Firmicutes;c__Negativicutes;o__Selenomonadales;f__Veillonellaceae;g__Megasphaera;s__Megasphaera_unclassified
6e120492656a722afba33d88f5e86e84	0	0	0	0	0	0	0	0	0	0	0	0	0	0	0	23	0	0	0	0	0	0	0	0	d__Bacteria;p__Firmicutes;c__Negativicutes;o__Selenomonadales;f__Veillonellaceae;g__Megasphaera;s__Megasphaera_unclassified
4aa2db4bd8f5884cc578d2f6c325e8cb	0	0	0	0	0	0	0	0	0	0	0	0	0	0	0	0	23	0	0	0	0	0	0	0	d__Bacteria;p__Bacteroidetes;c__Bacteroidia;o__Bacteroidales;f__Bacteroidaceae;g__Bacteroides;s__Bacteroides_caecigallinarum
61750389238ac37fb88a459ab1ff2caf	0	0	0	0	0	0	0	0	0	0	0	0	0	0	0	0	23	0	0	0	0	0	0	0	d__Bacteria;p__Proteobacteria;c__Gammaproteobacteria;o__Betaproteobacteriales;f__Burkholderiaceae;g__Burkholderia-Caballeronia-Paraburkholderia;s__Burkholderia-Caballeronia-Paraburkholderia_unclassified
42626c78f8209cc61f117b09f409952b	0	12	0	0	0	0	0	0	0	0	0	0	0	0	0	0	11	0	0	0	0	0	0	0	d__Bacteria;p__Firmicutes;c__Bacilli;o__Lactobacillales;f__Streptococcaceae;g__Streptococcus;s__Streptococcus_equinus
94657c9f20ca281d2b31a6cb4e8b9213	0	0	0	0	0	0	0	0	0	0	0	0	0	0	0	0	0	23	0	0	0	0	0	0	d__Bacteria;p__Bacteroidetes;c__Bacteroidia;o__Bacteroidales;f__Prevotellaceae;g__Alloprevotella;s__Alloprevotella_unclassified
8cfa4ff13f76b3573f93a22cd0c8b3d2	8	0	0	0	0	0	0	0	0	0	0	0	0	0	0	0	0	5	3	0	7	0	0	0	d__Bacteria;p__Proteobacteria;c__Gammaproteobacteria;o__Betaproteobacteriales;f__Burkholderiaceae;g__Lautropia;s__Lautropia_unclassified
74dc26ac2b90f9c71305a7be04e11d04	0	0	0	0	0	0	0	0	0	0	0	0	0	0	0	0	0	23	0	0	0	0	0	0	d__Bacteria;p__Bacteroidetes;c__Bacteroidia;o__Bacteroidales;f__Prevotellaceae;g__Prevotella_9;s__Prevotella_9_unclassified
13fcfcd49f9c25469c84d474cb4a77dc	0	0	0	0	0	0	0	0	0	0	0	0	0	0	0	0	0	23	0	0	0	0	0	0	d__Bacteria;p__Bacteroidetes;c__Bacteroidia;o__Bacteroidales;f__Prevotellaceae;g__Prevotella_9;s__Prevotella_9_unclassified
39fa89c09995261b4ddcf23a13eb32f8	0	0	0	0	0	0	0	0	0	0	0	0	0	0	0	0	0	23	0	0	0	0	0	0	d__Bacteria;p__Bacteroidetes;c__Bacteroidia;o__Bacteroidales;f__Bacteroidaceae;g__Bacteroides;s__Bacteroides_unclassified
083113e22077e462a57c5603e9a0118e	8	0	0	15	0	0	0	0	0	0	0	0	0	0	0	0	0	0	0	0	0	0	0	0	d__Bacteria;p__Actinobacteria;c__Coriobacteriia;o__Coriobacteriales;f__Coriobacteriaceae;g__Collinsella;s__Collinsella_unclassified
52c02f1012efa0d8f62181da77698713	23	0	0	0	0	0	0	0	0	0	0	0	0	0	0	0	0	0	0	0	0	0	0	0	d__Bacteria;p__Bacteroidetes;c__Bacteroidia;o__Bacteroidales;f__Tannerellaceae;g__Parabacteroides;s__uncultured_Parabacteroides_sp.
1950bf3dca2bab43b99dd1abba030e56	13	0	0	0	0	0	0	10	0	0	0	0	0	0	0	0	0	0	0	0	0	0	0	0	d__Bacteria;p__Bacteroidetes;c__Bacteroidia;o__Bacteroidales;f__Prevotellaceae;g__Prevotellaceae_Ga6A1_group;s__Prevotellaceae_Ga6A1_group_unclassified
6f6a808eb73d0c4adb2b6d5ac9f86dde	0	0	23	0	0	0	0	0	0	0	0	0	0	0	0	0	0	0	0	0	0	0	0	0	d__Bacteria;p__Cyanobacteria;c__Oxyphotobacteria;o__Oxyphotobacteria_unclassified;f__Oxyphotobacteria_unclassified;g__Oxyphotobacteria_unclassified;s__Oxyphotobacteria_unclassified
5b5cf7a9807d6f1dbb7f90a48c9db155	0	0	23	0	0	0	0	0	0	0	0	0	0	0	0	0	0	0	0	0	0	0	0	0	d__Bacteria;p__Proteobacteria;c__Alphaproteobacteria;o__Rickettsiales;f__Mitochondria;g__Mitochondria_unclassified;s__Mitochondria_unclassified
93898e0ce1df7a02f296ed59900c9251	0	0	23	0	0	0	0	0	0	0	0	0	0	0	0	0	0	0	0	0	0	0	0	0	d__Bacteria;p__Cyanobacteria;c__Oxyphotobacteria;o__Oxyphotobacteria_unclassified;f__Oxyphotobacteria_unclassified;g__Oxyphotobacteria_unclassified;s__Oxyphotobacteria_unclassified
5e4ae23034635ec2358141578dc55995	0	0	23	0	0	0	0	0	0	0	0	0	0	0	0	0	0	0	0	0	0	0	0	0	d__Bacteria;p__Proteobacteria;c__Gammaproteobacteria;o__Pasteurellales;f__Pasteurellaceae;g__Actinobacillus;s__Actinobacillus_indolicus
1981ad5d6d37787ba22f9cd9f776c5e7	0	0	23	0	0	0	0	0	0	0	0	0	0	0	0	0	0	0	0	0	0	0	0	0	d__Bacteria;p__Proteobacteria;c__Alphaproteobacteria;o__Rickettsiales;f__Mitochondria;g__Mitochondria_unclassified;s__Mitochondria_unclassified
f53f10af45eca38d9842efa284777143	0	0	0	23	0	0	0	0	0	0	0	0	0	0	0	0	0	0	0	0	0	0	0	0	d__Bacteria;p__Actinobacteria;c__Actinobacteria;o__Bifidobacteriales;f__Bifidobacteriaceae;g__Bifidobacterium;s__Bifidobacterium_longum
afab3dafe2040c9fabed8efc6e838b5c	0	0	0	0	0	0	0	0	0	23	0	0	0	0	0	0	0	0	0	0	0	0	0	0	d__Bacteria;p__Bacteroidetes;c__Bacteroidia;o__Bacteroidales;f__Bacteroidaceae;g__Bacteroides;s__uncultured_Bacteroides_sp.
15a1b15240c92aa18e899107a324830b	0	0	0	0	0	0	0	0	0	7	0	0	0	0	0	0	0	0	0	0	6	0	0	10	d__Bacteria;p__Firmicutes;c__Clostridia;o__Clostridiales;f__Lachnospiraceae;g__Lachnospiraceae_NK3A20_group;s__Lachnospiraceae_NK3A20_group_unclassified
ea1ce6840e046ae2da003c467d74b963	0	0	0	0	0	0	0	0	0	23	0	0	0	0	0	0	0	0	0	0	0	0	0	0	d__Bacteria;p__Bacteroidetes;c__Bacteroidia;o__Bacteroidales;f__Bacteroidaceae;g__Bacteroides;s__Bacteroides_unclassified
24defc27588a9a8aa8e25a238152fc07	0	0	0	0	0	0	0	0	0	0	0	0	0	0	0	0	0	0	0	0	0	0	23	0	d__Bacteria;p__Bacteroidetes;c__Bacteroidia;o__Bacteroidales;f__Bacteroidaceae;g__Bacteroides;s__Bacteroides_caecigallinarum
5944c9903bf8cfb266ebe5312b016893	0	0	0	0	0	0	0	0	0	0	0	0	0	0	0	0	0	0	0	0	0	0	23	0	d__Bacteria;p__Bacteroidetes;c__Bacteroidia;o__Bacteroidales;f__Bacteroidaceae;g__Bacteroides;s__Bacteroides_plebeius
2c8b4aadb1b7442af8ced4c67b8e981f	0	0	0	0	0	0	0	0	0	0	0	0	0	0	0	0	0	0	0	0	0	0	23	0	d__Bacteria;p__Firmicutes;c__Clostridia;o__Clostridiales;f__Ruminococcaceae;g__Eubacterium]_coprostanoligenes_group;s__Eubacterium]_coprostanoligenes_group_unclassified
9477afa8ab7cf4c1a67dcd70f026491c	0	0	0	0	0	0	0	0	0	0	0	0	0	0	0	0	0	0	0	0	0	0	23	0	d__Bacteria;p__Firmicutes;c__Clostridia;o__Clostridiales;f__Lachnospiraceae;g__Lachnospiraceae_unclassified;s__Lachnospiraceae_unclassified
7afff120bae5188c024d48be320fc54e	0	0	0	0	0	0	0	0	0	0	0	0	22	0	0	0	0	0	0	0	0	0	0	0	d__Bacteria;p__Firmicutes;c__Bacilli;o__Bacillales;f__Family_XI;g__Gemella;s__Gemella_unclassified
6f85f24225c4f1206957fad9306c971a	0	0	0	0	0	0	0	0	0	9	0	0	13	0	0	0	0	0	0	0	0	0	0	0	d__Bacteria;p__Firmicutes;c__Clostridia;o__Clostridiales;f__Ruminococcaceae;g__Intestinimonas;s__Intestinimonas_unclassified
1baa26b43d63dcaa2b3e24768bc9a7b5	0	0	0	0	0	0	0	0	0	0	0	0	0	0	22	0	0	0	0	0	0	0	0	0	d__Bacteria;p__Firmicutes;c__Negativicutes;o__Selenomonadales;f__Veillonellaceae;g__Megasphaera;s__Megasphaera_unclassified
20f4799c4828a857f4b97e088c86709f	0	0	0	0	0	0	0	0	0	0	0	0	0	0	22	0	0	0	0	0	0	0	0	0	d__Bacteria;p__Firmicutes;c__Negativicutes;o__Selenomonadales;f__Veillonellaceae;g__Megasphaera;s__Megasphaera_unclassified
2f952f37a4d6a3f087831ed7aade8bff	0	0	0	0	0	0	0	0	0	0	0	0	0	0	0	0	0	22	0	0	0	0	0	0	d__Bacteria;p__Bacteroidetes;c__Bacteroidia;o__Bacteroidales;f__Prevotellaceae;g__Alloprevotella;s__Alloprevotella_unclassified
f545a39c087b20a3367ff07b94f74615	0	0	0	0	0	0	0	0	0	0	0	0	0	0	0	0	0	22	0	0	0	0	0	0	d__Bacteria;p__Bacteroidetes;c__Bacteroidia;o__Bacteroidales;f__Prevotellaceae;g__Alloprevotella;s__Alloprevotella_unclassified
8bd823b82e3b2858de25c8eea5cf2884	22	0	0	0	0	0	0	0	0	0	0	0	0	0	0	0	0	0	0	0	0	0	0	0	d__Bacteria;p__Proteobacteria;c__Gammaproteobacteria;o__Pseudomonadales;f__Pseudomonadaceae;g__Pseudomonas;s__Pseudomonas_sp.
046f100d5ebb298660e47c87aed0306a	20	0	0	0	2	0	0	0	0	0	0	0	0	0	0	0	0	0	0	0	0	0	0	0	d__Bacteria;p__Bacteroidetes;c__Bacteroidia;o__Bacteroidales;f__Prevotellaceae;g__Prevotella_9;s__Prevotella_9_unclassified
f27ea8a9522f0d9a13cf17674833b46f	0	22	0	0	0	0	0	0	0	0	0	0	0	0	0	0	0	0	0	0	0	0	0	0	d__Bacteria;p__Epsilonbacteraeota;c__Campylobacteria;o__Campylobacterales;f__Helicobacteraceae;g__Helicobacter;s__Helicobacter_unclassified
ddc17ab53292fe9f5045ed08a2ad3121	0	0	22	0	0	0	0	0	0	0	0	0	0	0	0	0	0	0	0	0	0	0	0	0	d__Bacteria;p__Proteobacteria;c__Alphaproteobacteria;o__Rickettsiales;f__Mitochondria;g__Mitochondria_unclassified;s__Mitochondria_unclassified
9e38f4fedf4516d5bc1d7935c1d87fd7	0	0	22	0	0	0	0	0	0	0	0	0	0	0	0	0	0	0	0	0	0	0	0	0	d__Bacteria;p__Proteobacteria;c__Alphaproteobacteria;o__Rickettsiales;f__Mitochondria;g__Mitochondria_unclassified;s__Mitochondria_unclassified
070f36885e5d677a51750974c5c17a48	0	0	22	0	0	0	0	0	0	0	0	0	0	0	0	0	0	0	0	0	0	0	0	0	d__Bacteria;p__Proteobacteria;c__Gammaproteobacteria;o__Pasteurellales;f__Pasteurellaceae;g__Haemophilus;s__uncultured_Haemophilus_sp.
7efa5acfd3b47e0f0cf8d9f4003c6c1c	0	0	0	0	0	22	0	0	0	0	0	0	0	0	0	0	0	0	0	0	0	0	0	0	d__Bacteria;p__Firmicutes;c__Negativicutes;o__Selenomonadales;f__Veillonellaceae;g__Megamonas;s__Megamonas_unclassified
7240409db3e3c0b5a1a782f4f48debd5	0	0	0	0	0	22	0	0	0	0	0	0	0	0	0	0	0	0	0	0	0	0	0	0	d__Bacteria;p__Proteobacteria;c__Gammaproteobacteria;o__Enterobacteriales;f__Enterobacteriaceae;g__Escherichia-Shigella;s__Escherichia-Shigella_unclassified
4c727531ae103a0d7a0783fcf5d16cd0	0	0	0	0	0	0	0	22	0	0	0	0	0	0	0	0	0	0	0	0	0	0	0	0	d__Bacteria;p__Bacteroidetes;c__Bacteroidia;o__Bacteroidales;f__Bacteroidaceae;g__Bacteroides;s__Bacteroides_caecigallinarum
a8969b71e1a9431ae59ec0cdeab36c70	0	0	0	0	0	0	0	22	0	0	0	0	0	0	0	0	0	0	0	0	0	0	0	0	d__Bacteria;p__Firmicutes;c__Bacilli;o__Lactobacillales;f__Streptococcaceae;g__Streptococcus;s__Streptococcus_equinus
5502cad495e27e0b86de74e934d2cca3	0	0	0	0	0	0	0	22	0	0	0	0	0	0	0	0	0	0	0	0	0	0	0	0	d__Bacteria;p__Firmicutes;c__Bacilli;o__Lactobacillales;f__Streptococcaceae;g__Streptococcus;s__Streptococcus_alactolyticus
9902162888cd62e37234730cea137644	0	0	0	0	0	0	0	0	22	0	0	0	0	0	0	0	0	0	0	0	0	0	0	0	d__Bacteria;p__Firmicutes;c__Clostridia;o__Clostridiales;f__Lachnospiraceae;g__Roseburia;s__Roseburia_hominis
c38afa21454b3c33e2c5b0de548cfd19	0	0	0	0	0	0	0	0	0	0	0	0	0	0	0	0	0	0	22	0	0	0	0	0	d__Bacteria;p__Proteobacteria;c__Alphaproteobacteria;o__Rhodospirillales;f__Rhodospirillaceae;g__Thalassospira;s__uncultured_Thalassospira_sp.
8e08060685c95ab32f0052d424a123df	0	0	0	0	0	0	0	0	0	0	0	0	0	0	0	0	0	0	22	0	0	0	0	0	d__Bacteria;p__Proteobacteria;c__Alphaproteobacteria;o__Paracaedibacterales;f__Paracaedibacteraceae;g__Paracaedibacteraceae_unclassified;s__Paracaedibacteraceae_unclassified
4d408c6f5ca5579d49005d62b6466f42	0	0	0	0	0	0	0	0	0	0	0	0	0	0	0	0	0	0	0	0	22	0	0	0	d__Bacteria;p__Bacteroidetes;c__Bacteroidia;o__Bacteroidales;f__Bacteroidaceae;g__Bacteroides;s__Bacteroides_unclassified
b580cd7087d72f183fa883cacd998e46	0	0	0	0	0	0	0	0	0	0	0	0	0	0	0	0	0	0	0	0	0	0	22	0	d__Bacteria;p__Bacteroidetes;c__Bacteroidia;o__Bacteroidales;f__Prevotellaceae;g__Alloprevotella;s__uncultured_Alloprevotella_sp.
9a7ff4de119611299c658a677a6508f6	0	0	0	0	0	0	0	0	0	0	0	0	0	0	0	0	0	0	0	0	0	0	22	0	d__Bacteria;p__Bacteroidetes;c__Bacteroidia;o__Bacteroidales;f__Prevotellaceae;g__Alloprevotella;s__uncultured_Alloprevotella_sp.
c5085058aeb3888be89cbbd629bc98c2	0	9	0	0	0	0	0	0	0	0	0	0	9	0	0	0	3	0	0	0	0	0	0	0	d__Bacteria;p__Firmicutes;c__Clostridia;o__Clostridiales;f__Clostridiales_unclassified;g__Clostridiales_unclassified;s__Clostridiales_unclassified
def9f5e90c2ef553de22bdf0866a3b46	0	0	0	0	0	0	0	0	0	0	0	0	0	21	0	0	0	0	0	0	0	0	0	0	d__Bacteria;p__Bacteroidetes;c__Bacteroidia;o__Bacteroidales;f__Bacteroidaceae;g__Bacteroides;s__Bacteroides_unclassified
a6af97bae4000d2966dad5daaffc4138	0	0	0	0	0	0	0	0	0	0	0	0	0	21	0	0	0	0	0	0	0	0	0	0	d__Bacteria;p__Actinobacteria;c__Actinobacteria;o__Bifidobacteriales;f__Bifidobacteriaceae;g__Bifidobacterium;s__Bifidobacterium_longum
9c7f63d865fbfc1901fa58bc17a42f82	0	5	0	0	0	0	0	0	0	9	0	0	0	0	0	0	7	0	0	0	0	0	0	0	d__Bacteria;p__Bacteroidetes;c__Bacteroidia;o__Bacteroidales;f__Bacteroidaceae;g__Bacteroides;s__Bacteroides_ovatus
a2860598f7a7433e10226aaa211f2707	0	11	0	0	0	0	0	0	0	0	0	0	0	0	0	0	0	10	0	0	0	0	0	0	d__Bacteria;p__Firmicutes;c__Clostridia;o__Clostridiales;f__Lachnospiraceae;g__Lachnospiraceae_NK4A136_group;s__Lachnospiraceae_NK4A136_group_unclassified
a63733d7e83b14a4506355aaba8217e6	21	0	0	0	0	0	0	0	0	0	0	0	0	0	0	0	0	0	0	0	0	0	0	0	d__Bacteria;p__Firmicutes;c__Clostridia;o__Clostridiales;f__Lachnospiraceae;g__Lachnospiraceae_unclassified;s__Lachnospiraceae_unclassified
f128a7be49ed681737bef67876dc4ff2	9	0	0	0	0	0	0	0	0	0	0	0	0	0	0	0	0	0	0	12	0	0	0	0	d__Bacteria;p__Firmicutes;c__Clostridia;o__Clostridiales;f__Lachnospiraceae;g__GCA-900066575;s__GCA-900066575_unclassified
b882c8f92806a5cceae079731fbdf3df	19	0	0	2	0	0	0	0	0	0	0	0	0	0	0	0	0	0	0	0	0	0	0	0	d__Bacteria;p__Firmicutes;c__Clostridia;o__Clostridiales;f__Ruminococcaceae;g__Ruminococcaceae_UCG-002;s__Ruminococcaceae_UCG-002_unclassified
2b3e8944fddcc27ea8eda552941e8c7a	21	0	0	0	0	0	0	0	0	0	0	0	0	0	0	0	0	0	0	0	0	0	0	0	d__Bacteria;p__Bacteroidetes;c__Bacteroidia;o__Bacteroidales;f__Prevotellaceae;g__Prevotella_9;s__Prevotella_9_unclassified
56b73bc6690281d12aa69518e021ab48	0	3	0	0	0	0	0	0	0	0	0	7	0	0	0	0	0	0	0	0	0	0	0	11	d__Bacteria;p__Epsilonbacteraeota;c__Campylobacteria;o__Campylobacterales;f__Helicobacteraceae;g__Helicobacter;s__Helicobacter_unclassified
5b983755c4e18d5c5139614a31a9bd81	0	0	21	0	0	0	0	0	0	0	0	0	0	0	0	0	0	0	0	0	0	0	0	0	d__Bacteria;p__Proteobacteria;c__Alphaproteobacteria;o__Rickettsiales;f__Mitochondria;g__Mitochondria_unclassified;s__Mitochondria_unclassified
904782a4d27dcdfea2e6faa012b26a53	0	0	21	0	0	0	0	0	0	0	0	0	0	0	0	0	0	0	0	0	0	0	0	0	d__Bacteria;p__Cyanobacteria;c__Oxyphotobacteria;o__Oxyphotobacteria_unclassified;f__Oxyphotobacteria_unclassified;g__Oxyphotobacteria_unclassified;s__Oxyphotobacteria_unclassified
8904b022313c3d352bc1d50127efbf26	0	0	21	0	0	0	0	0	0	0	0	0	0	0	0	0	0	0	0	0	0	0	0	0	d__Bacteria;p__Proteobacteria;c__Alphaproteobacteria;o__Rickettsiales;f__Mitochondria;g__Mitochondria_unclassified;s__Mitochondria_unclassified
3f369d2f39570261714d0cbb04f675ce	0	0	0	0	0	21	0	0	0	0	0	0	0	0	0	0	0	0	0	0	0	0	0	0	d__Bacteria;p__Firmicutes;c__Bacilli;o__Lactobacillales;f__Lactobacillaceae;g__Lactobacillus;s__Lactobacillus_sp.
c0bc8d9421a56121baee07de62d96b94	0	0	0	0	0	21	0	0	0	0	0	0	0	0	0	0	0	0	0	0	0	0	0	0	d__Bacteria;p__Proteobacteria;c__Gammaproteobacteria;o__Enterobacteriales;f__Enterobacteriaceae;g__Escherichia-Shigella;s__Escherichia-Shigella_unclassified
0be6cdae1e1eb5bf33c53d40ea478176	0	0	0	0	0	0	0	21	0	0	0	0	0	0	0	0	0	0	0	0	0	0	0	0	d__Bacteria;p__Bacteroidetes;c__Bacteroidia;o__Bacteroidales;f__Prevotellaceae;g__Prevotella;s__uncultured_Prevotella_sp.
783a66dde3de9a3b5a34e4a4f4b27115	0	0	0	0	0	0	0	21	0	0	0	0	0	0	0	0	0	0	0	0	0	0	0	0	d__Bacteria;p__Bacteroidetes;c__Bacteroidia;o__Bacteroidales;f__Bacteroidales_unclassified;g__Bacteroidales_unclassified;s__Bacteroidales_unclassified
5271946646bd8c323a81665aba90f034	0	0	0	0	0	0	0	0	0	21	0	0	0	0	0	0	0	0	0	0	0	0	0	0	d__Bacteria;p__Bacteroidetes;c__Bacteroidia;o__Bacteroidales;f__Bacteroidaceae;g__Bacteroides;s__uncultured_Bacteroides_sp.
821e9d5f2217c68c01c70969bcda5580	0	0	0	0	0	0	0	0	0	0	0	0	0	0	0	0	0	0	17	0	0	0	0	4	d__Bacteria;p__Firmicutes;c__Clostridia;o__Clostridiales;f__Ruminococcaceae;g__Ruminococcaceae_UCG-014;s__Ruminococcaceae_UCG-014_unclassified
9004f22c6612a10bea2429a271ce0e31	0	0	0	0	0	0	0	0	0	0	0	0	0	0	0	0	0	0	21	0	0	0	0	0	d__Bacteria;p__Bacteroidetes;c__Bacteroidia;o__Bacteroidales;f__Prevotellaceae;g__Alloprevotella;s__uncultured_Alloprevotella_sp.
933a16b0d2fbaeb3b6bca2d99a6f80ae	0	0	0	0	0	0	0	0	0	0	0	0	0	0	0	0	0	0	0	0	0	0	21	0	d__Bacteria;p__Firmicutes;c__Erysipelotrichia;o__Erysipelotrichales;f__Erysipelotrichaceae;g__Erysipelatoclostridium;s__Clostridium]_cocleatum
0733a7b438f7a1cddd3b7d9687f1efd7	0	0	0	0	0	0	0	0	0	0	0	0	0	0	0	0	0	0	0	0	0	0	0	21	d__Bacteria;p__Actinobacteria;c__Actinobacteria;o__Corynebacteriales;f__Corynebacteriaceae;g__Corynebacterium_1;s__Corynebacterium_1_unclassified
831cbf6b99890673549755233f04c193	0	0	9	0	0	0	0	0	0	0	0	0	11	0	0	0	0	0	0	0	0	0	0	0	d__Bacteria;p__Proteobacteria;c__Alphaproteobacteria;o__Sphingomonadales;f__Sphingomonadaceae;g__Sphingomonas;s__uncultured_Sphingomonas_sp.
bbf30eacf9f3655001adf1765e12f7c7	5	0	0	0	0	8	0	0	0	0	0	0	2	0	0	0	5	0	0	0	0	0	0	0	d__Bacteria;p__Firmicutes;c__Bacilli;o__Lactobacillales;f__Lactobacillaceae;g__Lactobacillus;s__Lactobacillus_concavus
deed9b0082492eb0e3b648a141e99872	0	0	0	0	0	0	0	0	0	0	0	0	2	0	2	0	0	0	16	0	0	0	0	0	d__Bacteria;p__Firmicutes;c__Clostridia;o__Clostridiales;f__Ruminococcaceae;g__Ruminococcaceae_UCG-004;s__Ruminococcaceae_UCG-004_unclassified
9f2674f14004a7647db7d9f22de9fada	0	0	0	0	0	0	0	0	0	0	0	0	0	5	0	0	15	0	0	0	0	0	0	0	d__Bacteria;p__Firmicutes;c__Negativicutes;o__Selenomonadales;f__Acidaminococcaceae;g__Phascolarctobacterium;s__Phascolarctobacterium_unclassified
1177c51e8ca74aead71d57c020997cd4	0	0	0	0	0	0	0	0	0	0	0	0	0	20	0	0	0	0	0	0	0	0	0	0	d__Bacteria;p__Bacteroidetes;c__Bacteroidia;o__Bacteroidales;f__Bacteroidaceae;g__Bacteroides;s__Bacteroides_barnesiae
9b8f4c3f5cdb88a6d724d0905074a6ee	13	0	0	0	0	0	0	0	0	0	0	0	0	0	7	0	0	0	0	0	0	0	0	0	d__Bacteria;p__Bacteroidetes;c__Bacteroidetes_unclassified;o__Bacteroidetes_unclassified;f__Bacteroidetes_unclassified;g__Bacteroidetes_unclassified;s__Bacteroidetes_unclassified
b7992ecae0c4c9b241b97737fc3bdc4f	0	0	0	0	0	0	0	0	0	0	0	0	0	0	9	0	0	0	4	0	0	0	0	7	d__Bacteria;p__Actinobacteria;c__Coriobacteriia;o__Coriobacteriales;f__Coriobacteriaceae;g__Enorma;s__Enorma_unclassified
26fdcef864e3b4e98b4256c28881fe24	0	4	0	0	0	0	0	0	0	2	0	0	0	0	0	4	0	0	10	0	0	0	0	0	d__Bacteria;p__Firmicutes;c__Clostridia;o__Clostridiales;f__Clostridiales_unclassified;g__Clostridiales_unclassified;s__Clostridiales_unclassified
5db7a4e63a5388bc46e71e525f48145d	0	0	0	0	0	0	0	0	0	9	0	0	0	0	0	2	0	0	5	0	4	0	0	0	d__Bacteria;p__Bacteroidetes;c__Bacteroidia;o__Bacteroidales;f__Barnesiellaceae;g__Coprobacter;s__Coprobacter_secundus
8d2b6b97941af87aaf6016e55444c30d	0	4	11	0	0	0	0	0	0	0	0	0	0	0	0	0	0	5	0	0	0	0	0	0	d__Bacteria;p__Proteobacteria;c__Alphaproteobacteria;o__Rhizobiales;f__Devosiaceae;g__Devosia;s__Devosia_unclassified
3f6037d8525d9ecc83661bc2334266c5	0	0	0	0	0	0	0	0	0	0	0	0	0	0	0	0	0	20	0	0	0	0	0	0	d__Bacteria;p__Bacteroidetes;c__Bacteroidia;o__Bacteroidales;f__Prevotellaceae;g__Prevotella_9;s__Prevotella_9_unclassified
1a379480556fdd1cb193ae0a3cfc406a	20	0	0	0	0	0	0	0	0	0	0	0	0	0	0	0	0	0	0	0	0	0	0	0	d__Bacteria;p__Firmicutes;c__Clostridia;o__Clostridiales;f__Clostridiaceae_1;g__Clostridium_sensu_stricto_1;s__Clostridium_sensu_stricto_1_unclassified
b244a369a8eb02af982535219389ac79	3	0	0	0	0	0	0	0	0	0	0	0	0	0	0	0	0	0	0	5	12	0	0	0	d__Bacteria;p__Proteobacteria;c__Betaproteobacteria;o__Neisseriales;f__Neisseriaceae;g__Neisseria;s__Neisseria_elongata
ea67bb1a6309f1907a9bdf8652e1c140	0	9	0	0	0	0	0	0	0	11	0	0	0	0	0	0	0	0	0	0	0	0	0	0	d__Bacteria;p__Bacteroidetes;c__Bacteroidia;o__Bacteroidales;f__Rikenellaceae;g__Alistipes;s__Alistipes_ihumii
dab41b5916a3be193e8e204b52114223	0	0	20	0	0	0	0	0	0	0	0	0	0	0	0	0	0	0	0	0	0	0	0	0	d__Bacteria;p__Cyanobacteria;c__Oxyphotobacteria;o__Oxyphotobacteria_unclassified;f__Oxyphotobacteria_unclassified;g__Oxyphotobacteria_unclassified;s__Oxyphotobacteria_unclassified
28f6725fd27d82c88d036b99af9e7351	0	0	20	0	0	0	0	0	0	0	0	0	0	0	0	0	0	0	0	0	0	0	0	0	d__Bacteria;p__Firmicutes;c__Negativicutes;o__Selenomonadales;f__Veillonellaceae;g__Veillonella;s__Veillonella_unclassified
e7cea3c0c913573643561a3b954b819d	0	0	0	20	0	0	0	0	0	0	0	0	0	0	0	0	0	0	0	0	0	0	0	0	d__Bacteria;p__Actinobacteria;c__Actinobacteria;o__Bifidobacteriales;f__Bifidobacteriaceae;g__Bifidobacterium;s__Bifidobacterium_longum
d1a13276dcfc7a41b81409682a0d80dd	0	0	0	20	0	0	0	0	0	0	0	0	0	0	0	0	0	0	0	0	0	0	0	0	d__Bacteria;p__Bacteroidetes;c__Bacteroidia;o__Bacteroidales;f__Prevotellaceae;g__Prevotella_9;s__Prevotella_9_unclassified
9982a7e6053d5b05cc79f12746c801dd	0	0	0	0	0	20	0	0	0	0	0	0	0	0	0	0	0	0	0	0	0	0	0	0	d__Bacteria;p__Firmicutes;c__Negativicutes;o__Selenomonadales;f__Veillonellaceae;g__Megamonas;s__Megamonas_unclassified
f25287a5282c1641e03c0468e0367e02	0	0	0	0	0	20	0	0	0	0	0	0	0	0	0	0	0	0	0	0	0	0	0	0	d__Bacteria;p__Firmicutes;c__Negativicutes;o__Selenomonadales;f__Veillonellaceae;g__Megamonas;s__Megamonas_unclassified
e699c02067599f84de17051b9ea2c7eb	0	0	0	0	0	0	20	0	0	0	0	0	0	0	0	0	0	0	0	0	0	0	0	0	d__Bacteria;p__Proteobacteria;c__Gammaproteobacteria;o__Betaproteobacteriales;f__Burkholderiaceae;g__Parasutterella;s__Parasutterella_unclassified
26e60c5d4413caf1266ecea5b7d61750	0	0	0	0	0	0	0	20	0	0	0	0	0	0	0	0	0	0	0	0	0	0	0	0	d__Bacteria;p__Proteobacteria;c__Gammaproteobacteria;o__Enterobacteriales;f__Enterobacteriaceae;g__Escherichia-Shigella;s__Escherichia-Shigella_unclassified
dd73b8c77d1d46929dbfe0ae15f105c8	0	0	0	0	0	0	0	0	0	20	0	0	0	0	0	0	0	0	0	0	0	0	0	0	d__Bacteria;p__Proteobacteria;c__Deltaproteobacteria;o__Desulfovibrionales;f__Desulfovibrionaceae;g__Desulfovibrio;s__uncultured_Desulfovibrio_sp.
36d30d5a38f9e63c32f4e3d22c16626d	0	0	0	0	0	0	0	0	0	20	0	0	0	0	0	0	0	0	0	0	0	0	0	0	d__Bacteria;p__Bacteroidetes;c__Bacteroidia;o__Bacteroidales;f__Bacteroidaceae;g__Bacteroides;s__Bacteroides_unclassified
c6fd94b5af91b6f026443a0bdddfc59e	0	0	0	0	0	0	0	0	0	11	0	0	0	0	0	0	0	0	0	9	0	0	0	0	d__Bacteria;p__Bacteroidetes;c__Bacteroidia;o__Bacteroidales;f__Marinifilaceae;g__Butyricimonas;s__Butyricimonas_unclassified
33f37f09007641c211090c5fe663eddd	0	0	0	0	0	0	0	0	0	0	0	3	0	0	0	0	0	0	17	0	0	0	0	0	d__Bacteria;p__Bacteroidetes;c__Bacteroidia;o__Bacteroidales;f__Prevotellaceae;g__Prevotellaceae_UCG-001;s__Prevotellaceae_UCG-001_unclassified
f2bcab94ffcf01af06b945ec6d2c5682	0	0	0	0	0	0	0	0	0	0	0	0	0	0	0	0	0	0	20	0	0	0	0	0	d__Bacteria;p__Bacteroidetes;c__Bacteroidetes_unclassified;o__Bacteroidetes_unclassified;f__Bacteroidetes_unclassified;g__Bacteroidetes_unclassified;s__Bacteroidetes_unclassified
45a2600387e19b67e7cd14792328b333	0	0	0	0	0	0	0	0	0	0	0	0	0	0	0	0	0	0	20	0	0	0	0	0	d__Bacteria;p__Bacteroidetes;c__Bacteroidia;o__Bacteroidales;f__Bacteroidaceae;g__Bacteroides;s__uncultured_Bacteroides_sp.
f7158c5be87095fb7605aeee9b580da2	0	0	0	0	0	0	0	0	0	0	0	0	0	0	0	0	0	0	20	0	0	0	0	0	d__Bacteria;p__Bacteroidetes;c__Bacteroidia;o__Bacteroidales;f__Prevotellaceae;g__Prevotellaceae_UCG-001;s__Prevotellaceae_UCG-001_unclassified
8d482e3782bffe0d5834cbd8fdbfe05d	0	0	0	0	0	0	0	0	0	0	0	0	0	0	0	0	0	0	20	0	0	0	0	0	d__Bacteria;p__Firmicutes;c__Clostridia;o__Clostridiales;f__Clostridiaceae;g__Clostridium;s__uncultured_Clostridium_sp.
ab87a29282d3cde99e57c10014f5b527	0	0	0	0	0	0	0	0	0	0	0	0	0	0	0	0	0	0	0	20	0	0	0	0	d__Bacteria;p__Bacteroidetes;c__Bacteroidia;o__Bacteroidales;f__Bacteroidaceae;g__Bacteroides;s__uncultured_Bacteroides_sp.
5ceb50b6cb1855d605339a2c13b52f64	0	0	0	0	0	0	0	0	0	0	0	0	0	0	0	0	0	0	0	0	0	0	20	0	d__Bacteria;p__Bacteroidetes;c__Bacteroidia;o__Bacteroidales;f__Bacteroidaceae;g__Bacteroides;s__Bacteroides_unclassified
fc27d74c6ef6798599b7e89be41d0742	0	0	0	0	0	0	0	0	0	0	0	0	0	0	0	0	0	0	0	0	0	0	20	0	d__Bacteria;p__Bacteroidetes;c__Bacteroidia;o__Bacteroidales;f__Prevotellaceae;g__Alloprevotella;s__uncultured_Alloprevotella_sp.
a72aa6a645458be66ff736235cea4079	0	0	0	0	0	0	0	0	0	0	0	0	0	0	0	0	0	0	0	0	0	0	20	0	d__Bacteria;p__Bacteroidetes;c__Bacteroidia;o__Bacteroidales;f__Prevotellaceae;g__Alloprevotella;s__uncultured_Alloprevotella_sp.
e60fa0493e5e11994afc4a25e59c85f9	0	0	0	0	0	0	0	0	0	0	0	0	0	0	0	0	0	0	0	0	0	0	20	0	d__Bacteria;p__Bacteroidetes;c__Bacteroidia;o__Bacteroidales;f__Bacteroidaceae;g__Bacteroides;s__uncultured_Bacteroides_sp.
29f0640b26b0cec4b155bbc351d05a85	0	0	3	0	0	7	0	0	0	0	0	0	6	3	0	0	0	0	0	0	0	0	0	0	d__Bacteria;p__Verrucomicrobia;c__Verrucomicrobiae;o__Opitutales;f__Puniceicoccaceae;g__Puniceicoccaceae_unclassified;s__Puniceicoccaceae_unclassified
b3a04e99e2c706acbd88bb911b081a5c	0	0	0	0	0	0	0	0	0	0	0	0	0	19	0	0	0	0	0	0	0	0	0	0	d__Bacteria;p__Firmicutes;c__Clostridia;o__Clostridiales;f__Lachnospiraceae;g__Lachnospiraceae_unclassified;s__Lachnospiraceae_unclassified
95d26b9bf77515ab19d78f6a428d8374	0	0	0	0	0	0	0	0	0	0	0	0	0	0	19	0	0	0	0	0	0	0	0	0	d__Bacteria;p__Firmicutes;c__Negativicutes;o__Veillonellales;f__Veillonellaceae;g__Dialister;s__uncultured_Dialister_sp.
94a9de56bcf786a625a0abc46fba5026	7	0	0	0	0	0	0	0	0	0	0	0	0	0	12	0	0	0	0	0	0	0	0	0	d__Bacteria;p__Firmicutes;c__Clostridia;o__Clostridiales;f__Clostridiales_unclassified;g__Clostridiales_unclassified;s__Clostridiales_unclassified
ad9a01061fdc8c51ecf5514e7fe2d87c	0	0	0	0	0	0	0	0	0	0	0	0	0	0	12	0	7	0	0	0	0	0	0	0	d__Bacteria;p__Firmicutes;c__Clostridia;o__Clostridiales;f__Lachnospiraceae;g__Lachnospiraceae_unclassified;s__Lachnospiraceae_unclassified
23502664099ffc24572088bb7246d174	0	0	0	0	0	0	0	0	0	0	0	0	0	0	19	0	0	0	0	0	0	0	0	0	d__Bacteria;p__Firmicutes;c__Negativicutes;o__Selenomonadales;f__Veillonellaceae;g__Megasphaera;s__Megasphaera_unclassified
ca044408ece8634f5d77c216c3ebabf6	0	0	0	0	0	0	0	0	0	0	0	0	0	0	7	0	0	12	0	0	0	0	0	0	d__Bacteria;p__Firmicutes;c__Clostridia;o__Clostridiales;f__Ruminococcaceae;g__Oscillibacter;s__Oscillibacter_unclassified
020ac279032cafc17d9ad28544c5a9c8	0	0	0	0	0	0	0	0	0	0	0	0	0	0	0	19	0	0	0	0	0	0	0	0	d__Bacteria;p__Firmicutes;c__Clostridia;o__Clostridiales;f__Lachnospiraceae;g__Lachnospiraceae_unclassified;s__Lachnospiraceae_unclassified
a89c05f301fd3f41b6588f09e446e32d	0	5	0	0	0	4	0	0	0	0	0	0	0	0	0	5	0	3	0	0	0	0	0	2	d__Bacteria;p__Firmicutes;c__Clostridia;o__Clostridiales;f__Ruminococcaceae;g__Ruminococcaceae_unclassified;s__Ruminococcaceae_unclassified
0e1507ce9c547e6fcb4ddd2de3d3f09b	9	0	0	0	0	0	0	0	0	0	0	0	0	0	0	0	0	10	0	0	0	0	0	0	d__Bacteria;p__Bacteroidetes;c__Bacteroidia;o__Bacteroidales;f__Prevotellaceae;g__Paraprevotella;s__uncultured_Paraprevotella_sp.
9a4f98cb650a19d6cc28622ed00d5f43	0	0	0	0	0	0	0	0	0	0	0	0	0	0	0	0	0	19	0	0	0	0	0	0	d__Bacteria;p__Bacteroidetes;c__Bacteroidia;o__Bacteroidales;f__Prevotellaceae;g__Alloprevotella;s__uncultured_Alloprevotella_sp.
c4b59cf94f6c37b59717cb72be0f5029	10	0	0	0	0	0	0	0	0	0	0	0	0	0	0	0	0	9	0	0	0	0	0	0	d__Bacteria;p__Firmicutes;c__Clostridia;o__Clostridiales;f__Ruminococcaceae;g__Intestinimonas;s__Intestinimonas_unclassified
ce5e4e306365643645a1aed8a4f63073	4	0	5	0	0	0	0	0	0	0	0	0	0	0	0	0	0	0	0	10	0	0	0	0	d__Bacteria;p__Proteobacteria;c__Alphaproteobacteria;o__Alphaproteobacteria_unclassified;f__Alphaproteobacteria_unclassified;g__Alphaproteobacteria_unclassified;s__Alphaproteobacteria_unclassified
af70d3a4d7eb9610c2c307b40c8f9db2	5	6	8	0	0	0	0	0	0	0	0	0	0	0	0	0	0	0	0	0	0	0	0	0	d__Bacteria;p__Bacteroidetes;c__Bacteroidia;o__Bacteroidales;f__Muribaculaceae;g__Paramuribaculum;s__Paramuribaculum_intestinale
569f51d774edf28961b06dd184bfefba	10	0	0	9	0	0	0	0	0	0	0	0	0	0	0	0	0	0	0	0	0	0	0	0	d__Bacteria;p__Firmicutes;c__Clostridia;o__Clostridiales;f__Lachnospiraceae;g__Lachnospiraceae_unclassified;s__Lachnospiraceae_unclassified
8ec5bb3c0eedc00aca6611cbb0b766fb	7	0	0	0	0	0	0	12	0	0	0	0	0	0	0	0	0	0	0	0	0	0	0	0	d__Bacteria;p__Firmicutes;c__Clostridia;o__Clostridiales;f__Ruminococcaceae;g__Ruminococcaceae_UCG-014;s__Ruminococcaceae_UCG-014_unclassified
8bf70c8bbce7090ff5d1e10aea5c10fc	19	0	0	0	0	0	0	0	0	0	0	0	0	0	0	0	0	0	0	0	0	0	0	0	d__Bacteria;p__Bacteroidetes;c__Bacteroidia;o__Bacteroidales;f__Prevotellaceae;g__Prevotellaceae_UCG-001;s__Prevotellaceae_UCG-001_unclassified
d3c0ddcb2ccd1d076fbd1eaf3a5de6e1	0	2	0	0	0	0	0	0	0	0	0	0	0	0	0	0	0	0	12	0	5	0	0	0	d__Bacteria;p__Proteobacteria;c__Deltaproteobacteria;o__Desulfovibrionales;f__Desulfovibrionaceae;g__Lawsonia;s__Lawsonia_unclassified
338d43592ef6dc87df311b83c025174d	0	3	6	0	0	0	0	0	0	0	0	0	0	0	0	0	0	0	4	6	0	0	0	0	d__Bacteria;p__Proteobacteria;c__Alphaproteobacteria;o__Caulobacterales;f__Caulobacteraceae;g__Phenylobacterium;s__Phenylobacterium_sp._DLS-83
eb8727d5f98ba9d98157347a5e9c4e76	0	19	0	0	0	0	0	0	0	0	0	0	0	0	0	0	0	0	0	0	0	0	0	0	d__Bacteria;p__Epsilonbacteraeota;c__Campylobacteria;o__Campylobacterales;f__Helicobacteraceae;g__Helicobacter;s__Helicobacter_unclassified
a3ffa6a9014e154d21255295562f3ef6	0	0	19	0	0	0	0	0	0	0	0	0	0	0	0	0	0	0	0	0	0	0	0	0	d__Bacteria;p__Proteobacteria;c__Alphaproteobacteria;o__Rickettsiales;f__Mitochondria;g__Mitochondria_unclassified;s__Mitochondria_unclassified
d0f91a940ce47a3db5444e986b8459cd	0	0	19	0	0	0	0	0	0	0	0	0	0	0	0	0	0	0	0	0	0	0	0	0	d__Bacteria;p__Firmicutes;c__Bacilli;o__Lactobacillales;f__Streptococcaceae;g__Streptococcus;s__Streptococcus_unclassified
8846f852b776156f75c3edec426a5875	0	0	19	0	0	0	0	0	0	0	0	0	0	0	0	0	0	0	0	0	0	0	0	0	d__Bacteria;p__Firmicutes;c__Bacilli;o__Bacillales;f__Family_XI;g__Gemella;s__Gemella_unclassified
1cc36de7417d6afb387665f905966e29	0	0	0	0	19	0	0	0	0	0	0	0	0	0	0	0	0	0	0	0	0	0	0	0	d__Bacteria;p__Actinobacteria;c__Coriobacteriia;o__Coriobacteriales;f__Coriobacteriaceae;g__Collinsella;s__Collinsella_tanakaei
9f7a16120d99f150040a73e2d653ec89	0	0	0	0	0	4	0	9	0	0	0	0	0	0	0	0	0	0	0	0	0	0	6	0	d__Bacteria;p__Proteobacteria;c__Deltaproteobacteria;o__Desulfovibrionales;f__Desulfovibrionaceae;g__Bilophila;s__Bilophila_sp._S375
c61a5937bd05199333b85a8543f6030e	0	0	0	0	0	19	0	0	0	0	0	0	0	0	0	0	0	0	0	0	0	0	0	0	d__Bacteria;p__Firmicutes;c__Clostridia;o__Clostridiales;f__Clostridiaceae_1;g__Clostridium_sensu_stricto_1;s__Clostridium_sensu_stricto_1_unclassified
6dfbadd0b8c0fc0e7187e44e30e5d76a	0	0	0	0	0	0	0	5	0	3	5	2	0	0	0	0	0	0	0	4	0	0	0	0	d__Bacteria;p__Proteobacteria;c__Gammaproteobacteria;o__Vibrionales;f__Vibrionaceae;g__Enterovibrio;s__Enterovibrio_sp._4.5.0412DS11
a579d3deee2e33574e0534cc31e5c0d6	0	0	0	0	0	0	0	19	0	0	0	0	0	0	0	0	0	0	0	0	0	0	0	0	d__Bacteria;p__Firmicutes;c__Bacilli;o__Lactobacillales;f__Enterococcaceae;g__Enterococcus;s__Enterococcus_gallinarum
e6b8e2eb094bc7a4cf76ad8c556e302d	0	0	0	0	0	0	0	19	0	0	0	0	0	0	0	0	0	0	0	0	0	0	0	0	d__Bacteria;p__Bacteroidetes;c__Bacteroidia;o__Bacteroidales;f__Bacteroidaceae;g__Bacteroides;s__Bacteroides_unclassified
7906bf757c1488446bb5ee3caff5ed06	0	0	0	0	0	0	0	0	0	19	0	0	0	0	0	0	0	0	0	0	0	0	0	0	d__unclassified;p__unclassified;c__unclassified;o__unclassified;f__unclassified;g__unclassified;s__unclassified
d2414095002f590e98032e0916d11dc8	0	0	0	0	0	0	0	0	0	0	0	8	0	0	0	0	0	0	6	5	0	0	0	0	d__Bacteria;p__Firmicutes;c__Clostridia;o__Clostridiales;f__Lachnospiraceae;g__Lachnospiraceae_NK3A20_group;s__Lachnospiraceae_NK3A20_group_unclassified
cfcd5e93b89fe1a30abe11205fc7f95b	0	0	0	0	0	0	0	0	0	0	0	0	0	0	0	0	0	0	19	0	0	0	0	0	d__Bacteria;p__Bacteroidetes;c__Bacteroidia;o__Bacteroidales;f__Tannerellaceae;g__Parabacteroides;s__Parabacteroides_gordonii
a1637b84beff384d38f3388444f00a33	0	0	0	0	0	0	0	0	0	0	0	0	0	0	0	0	0	0	19	0	0	0	0	0	d__Bacteria;p__Bacteroidetes;c__Bacteroidia;o__Bacteroidales;f__Prevotellaceae;g__Alloprevotella;s__uncultured_Alloprevotella_sp.
8c18ffe95bb3d4b9e5e77f20fe8dc06f	0	0	0	0	0	0	0	0	0	0	0	0	0	0	0	0	0	0	0	0	0	0	19	0	d__Bacteria;p__Bacteroidetes;c__Bacteroidia;o__Bacteroidales;f__Bacteroidaceae;g__Bacteroides;s__Bacteroides_unclassified
4bace3dc8ca8dd11007f794de3a57e78	0	0	0	0	0	0	0	0	0	0	0	0	0	0	0	0	0	0	0	0	0	0	19	0	d__Bacteria;p__Firmicutes;c__Negativicutes;o__Selenomonadales;f__Acidaminococcaceae;g__Phascolarctobacterium;s__Phascolarctobacterium_unclassified
0d07ed8f2f5ad663a255951935476c05	0	0	0	0	0	0	0	0	0	0	0	0	0	0	0	0	0	0	0	0	0	0	19	0	d__Bacteria;p__Bacteroidetes;c__Bacteroidia;o__Bacteroidales;f__Bacteroidaceae;g__Bacteroides;s__Bacteroides_unclassified
c42b9efd1c633bbc1925f054c3cb5a97	0	0	0	0	0	0	0	0	0	0	0	0	0	0	0	0	0	0	0	0	0	0	0	19	d__Bacteria;p__Actinobacteria;c__Actinobacteria;o__Corynebacteriales;f__Corynebacteriaceae;g__Corynebacterium;s__Corynebacterium_urealyticum
6905fdd6e0dd756f3c96a2b79b654877	0	0	0	0	0	0	0	0	0	0	0	0	0	0	0	0	0	0	0	0	0	0	0	19	d__Bacteria;p__Actinobacteria;c__Coriobacteriia;o__Coriobacteriales;f__Coriobacteriaceae;g__Collinsella;s__Collinsella_provencensis
60c1fd54c5effb0b70f7a3e834288efb	0	0	0	0	0	0	0	0	0	0	0	0	0	0	0	0	0	0	0	0	0	0	0	19	d__Bacteria;p__Actinobacteria;c__Coriobacteriia;o__Coriobacteriales;f__Coriobacteriaceae;g__Collinsella;s__Collinsella_provencensis
bd24c44b63ec9e0ef9922478356bffae	0	0	0	0	0	0	0	0	0	0	0	0	18	0	0	0	0	0	0	0	0	0	0	0	d__Bacteria;p__Firmicutes;c__Clostridia;o__Clostridiales;f__Ruminococcaceae;g__Butyricicoccus;s__Butyricicoccus_unclassified
b56d9cd25082620009a14cdeeeb0cb40	0	0	0	0	0	0	0	0	0	0	0	0	0	11	0	0	0	7	0	0	0	0	0	0	d__Bacteria;p__Proteobacteria;c__Gammaproteobacteria;o__Betaproteobacteriales;f__Burkholderiaceae;g__Curvibacter;s__Curvibacter_unclassified
b36f6a7bfe2620fcd0c7be712ab26f4d	0	0	0	0	0	0	0	0	0	0	0	0	0	18	0	0	0	0	0	0	0	0	0	0	d__Bacteria;p__Firmicutes;c__Clostridia;o__Clostridiales;f__Lachnospiraceae;g__Lachnospiraceae_unclassified;s__Lachnospiraceae_unclassified
337d338caa2ee065625b62dca1e82685	0	0	0	0	0	0	0	0	0	0	0	0	0	8	0	0	0	6	0	0	4	0	0	0	d__Bacteria;p__Proteobacteria;c__Gammaproteobacteria;o__Pseudomonadales;f__Moraxellaceae;g__Acinetobacter;s__Acinetobacter_sp.
e538a2a662ef9ccbe59daac57ce3c9d3	0	0	0	0	0	0	0	0	0	0	0	0	0	0	12	6	0	0	0	0	0	0	0	0	d__Bacteria;p__Bacteroidetes;c__Bacteroidia;o__Bacteroidales;f__Prevotellaceae;g__Alloprevotella;s__Alloprevotella_unclassified
42f7f87c8ffd5931c2fb26db00f9f709	0	0	0	0	0	0	0	0	0	0	0	0	0	0	18	0	0	0	0	0	0	0	0	0	d__Bacteria;p__Firmicutes;c__Bacilli;o__Lactobacillales;f__Streptococcaceae;g__Streptococcus;s__Streptococcus_unclassified
681cc420e1fdc62b0e7d0d4e7ecd1afd	0	0	0	0	0	0	0	0	0	0	0	0	0	0	18	0	0	0	0	0	0	0	0	0	d__Bacteria;p__Firmicutes;c__Negativicutes;o__Selenomonadales;f__Acidaminococcaceae;g__Phascolarctobacterium;s__Phascolarctobacterium_unclassified
96e0494cdd94d1e26cbab4d24accbccd	5	10	0	0	0	0	0	0	0	0	0	0	0	0	0	0	3	0	0	0	0	0	0	0	d__Bacteria;p__Firmicutes;c__Erysipelotrichia;o__Erysipelotrichales;f__Erysipelotrichaceae;g__Catenisphaera;s__Catenisphaera_unclassified
5f6c4caf1567dff7a7bd48fe722bf82f	9	0	0	0	0	2	0	0	0	0	0	0	0	0	0	0	0	7	0	0	0	0	0	0	d__Bacteria;p__Proteobacteria;c__Gammaproteobacteria;o__Xanthomonadales;f__Xanthomonadaceae;g__Pseudoxanthomonas;s__Pseudoxanthomonas_spadix
7eedbfadfb6b8d73d10d8e640deb7e8d	0	0	0	0	0	0	0	0	0	0	0	0	0	0	0	0	0	18	0	0	0	0	0	0	d__Bacteria;p__Bacteroidetes;c__Bacteroidia;o__Bacteroidales;f__Prevotellaceae;g__Prevotellaceae_UCG-001;s__Prevotellaceae_UCG-001_unclassified
acb8d1836431d92f25a0c224422a9784	0	0	0	0	0	0	0	0	0	0	0	0	0	0	0	0	0	18	0	0	0	0	0	0	d__Bacteria;p__Bacteroidetes;c__Bacteroidia;o__Bacteroidales;f__Prevotellaceae;g__Prevotella_9;s__Prevotella_9_unclassified
90fb51e1a56241ae033e5c1806939f24	16	0	0	0	0	0	0	0	0	0	0	0	0	0	0	0	0	0	2	0	0	0	0	0	d__Bacteria;p__Firmicutes;c__Negativicutes;o__Selenomonadales;f__Veillonellaceae;g__Megasphaera;s__Megasphaera_unclassified
a801d22a151213bf29aa9d261c9d3f2b	13	0	0	5	0	0	0	0	0	0	0	0	0	0	0	0	0	0	0	0	0	0	0	0	d__Bacteria;p__Bacteroidetes;c__Bacteroidia;o__Bacteroidales;f__Prevotellaceae;g__Prevotella_1;s__Prevotella_1_unclassified
cc3cb9e5f4f32e6f0a790ad69af6987c	0	18	0	0	0	0	0	0	0	0	0	0	0	0	0	0	0	0	0	0	0	0	0	0	d__Bacteria;p__Proteobacteria;c__Gammaproteobacteria;o__Aeromonadales;f__Aeromonadaceae;g__Tolumonas;s__Tolumonas_unclassified
0947eb78af3329eb099a1828962e6d3e	0	0	18	0	0	0	0	0	0	0	0	0	0	0	0	0	0	0	0	0	0	0	0	0	d__Bacteria;p__Cyanobacteria;c__Oxyphotobacteria;o__Oxyphotobacteria_unclassified;f__Oxyphotobacteria_unclassified;g__Oxyphotobacteria_unclassified;s__Oxyphotobacteria_unclassified
170770c718f498daf4eae128f7ed22af	0	0	18	0	0	0	0	0	0	0	0	0	0	0	0	0	0	0	0	0	0	0	0	0	d__Bacteria;p__Proteobacteria;c__Alphaproteobacteria;o__Rickettsiales;f__Mitochondria;g__Mitochondria_unclassified;s__Mitochondria_unclassified
0470c4e9ac89c9b523530caeac1f9f51	0	0	18	0	0	0	0	0	0	0	0	0	0	0	0	0	0	0	0	0	0	0	0	0	d__Bacteria;p__Proteobacteria;c__Alphaproteobacteria;o__Rickettsiales;f__Mitochondria;g__Mitochondria_unclassified;s__Mitochondria_unclassified
9201a659ce05a8002bed6c9b4bff4f55	0	0	0	0	0	18	0	0	0	0	0	0	0	0	0	0	0	0	0	0	0	0	0	0	d__Bacteria;p__Firmicutes;c__Negativicutes;o__Selenomonadales;f__Veillonellaceae;g__Megamonas;s__Megamonas_unclassified
5df5cda2c96d344a23946a52d2937475	0	0	0	0	0	18	0	0	0	0	0	0	0	0	0	0	0	0	0	0	0	0	0	0	d__Bacteria;p__Firmicutes;c__Bacilli;o__Lactobacillales;f__Lactobacillaceae;g__Lactobacillus;s__Lactobacillus_sp.
79e1e9f65e44331047f0c9526619ca30	0	0	0	0	0	18	0	0	0	0	0	0	0	0	0	0	0	0	0	0	0	0	0	0	d__Bacteria;p__Bacteroidetes;c__Bacteroidia;o__Bacteroidales;f__Prevotellaceae;g__Alloprevotella;s__uncultured_Alloprevotella_sp.
30902c12b1701b0b87db51204f8cbc8f	0	0	0	0	0	18	0	0	0	0	0	0	0	0	0	0	0	0	0	0	0	0	0	0	d__Bacteria;p__Firmicutes;c__Negativicutes;o__Veillonellales;f__Veillonellaceae;g__Megasphaera;s__uncultured_Megasphaera_sp.
04ecd24535940601b32ba58858a62c49	0	0	0	0	0	0	0	18	0	0	0	0	0	0	0	0	0	0	0	0	0	0	0	0	d__Bacteria;p__Bacteroidetes;c__Bacteroidia;o__Bacteroidales;f__Bacteroidaceae;g__Bacteroides;s__uncultured_Bacteroides_sp.
b94eb1105e54596584b03f0044bb8340	0	0	0	0	0	0	0	18	0	0	0	0	0	0	0	0	0	0	0	0	0	0	0	0	d__Bacteria;p__Bacteroidetes;c__Bacteroidia;o__Bacteroidales;f__Bacteroidaceae;g__Bacteroides;s__Bacteroides_caecigallinarum
df8da0b014033e9f385860ec40be7f4b	0	0	0	0	0	0	0	0	9	0	0	0	0	0	0	0	0	0	9	0	0	0	0	0	d__Bacteria;p__Firmicutes;c__Clostridia;o__Clostridiales;f__Clostridiaceae_1;g__Clostridium_sensu_stricto_1;s__Clostridium_sensu_stricto_1_unclassified
3e1d4ebd69513200ef49e3f8a7c80320	0	0	0	0	0	0	0	0	0	18	0	0	0	0	0	0	0	0	0	0	0	0	0	0	d__Bacteria;p__Firmicutes;c__Erysipelotrichia;o__Erysipelotrichales;f__Erysipelotrichaceae;g__Erysipelatoclostridium;s__Erysipelatoclostridium_sp._SNUG30386
8b1d242b374276a9d927cece360e473c	0	0	0	0	0	0	0	0	0	18	0	0	0	0	0	0	0	0	0	0	0	0	0	0	d__Bacteria;p__Bacteroidetes;c__Bacteroidia;o__Bacteroidales;f__Bacteroidaceae;g__Bacteroides;s__Bacteroides_plebeius
0eadc12cc1584783c18c905c2866c621	0	0	0	0	0	0	0	0	0	0	0	0	0	0	0	0	0	0	18	0	0	0	0	0	d__Bacteria;p__Firmicutes;c__Clostridia;o__Clostridiales;f__Eubacteriaceae;g__Intestinibacillus;s__Intestinibacillus_sp._Marseille-P6563
e30b406ca5865d3f42141afaed271a4b	0	0	0	0	0	0	0	0	0	0	0	0	0	0	0	0	0	0	0	0	0	0	18	0	d__Bacteria;p__Proteobacteria;c__Gammaproteobacteria;o__Betaproteobacteriales;f__Burkholderiaceae;g__Parasutterella;s__Parasutterella_unclassified
908efdbf8db0455a2f00737ab96d4e56	0	0	0	0	0	0	0	0	0	0	0	0	17	0	0	0	0	0	0	0	0	0	0	0	d__Bacteria;p__Proteobacteria;c__Deltaproteobacteria;o__Desulfovibrionales;f__Desulfovibrionaceae;g__Desulfovibrio;s__uncultured_Desulfovibrio_sp.
752005d4259c8b24792a2c827f9381c5	0	10	0	0	4	0	0	0	0	0	0	0	3	0	0	0	0	0	0	0	0	0	0	0	d__Bacteria;p__Proteobacteria;c__Gammaproteobacteria;o__Cellvibrionales;f__Porticoccaceae;g__C1-B045;s__C1-B045_unclassified
b647bf641c89003cbafe83c0fa7905de	0	0	0	0	0	0	0	0	0	0	0	0	4	0	0	0	0	0	0	0	0	0	0	13	d__Bacteria;p__Firmicutes;c__Clostridia;o__Clostridiales;f__Lachnospiraceae;g__Blautia;s__Blautia_unclassified
400f69b39494ae037ae54470e24c9620	0	0	0	0	0	0	0	0	0	0	0	0	0	0	17	0	0	0	0	0	0	0	0	0	d__Bacteria;p__Firmicutes;c__Negativicutes;o__Selenomonadales;f__Acidaminococcaceae;g__Phascolarctobacterium;s__Phascolarctobacterium_unclassified
4eceb3b4b7d0e444785992dd4f26a242	0	0	0	0	0	0	0	0	0	0	0	0	0	0	17	0	0	0	0	0	0	0	0	0	d__Bacteria;p__Bacteroidetes;c__Bacteroidia;o__Bacteroidales;f__Prevotellaceae;g__Prevotella_9;s__Prevotella_9_unclassified
6e7d1ca11a42a9760d93d3b48204cc78	0	4	0	0	0	0	0	0	0	0	0	0	0	0	0	13	0	0	0	0	0	0	0	0	d__Bacteria;p__Proteobacteria;c__Alphaproteobacteria;o__Rhodospirillales;f__Rhodospirillaceae;g__Insolitispirillum;s__uncultured_Insolitispirillum_sp.
bf9d846f1d8e070a572351f291013171	0	0	0	0	0	0	0	0	0	0	0	0	0	0	0	0	17	0	0	0	0	0	0	0	d__Bacteria;p__Firmicutes;c__Clostridia;o__Clostridiales;f__Peptostreptococcaceae;g__Terrisporobacter;s__Terrisporobacter_unclassified
58ad9b55be0b147cc2165e2c7d09ac4a	0	0	0	0	0	0	0	0	0	0	0	0	0	0	0	0	17	0	0	0	0	0	0	0	d__Bacteria;p__Firmicutes;c__Clostridia;o__Clostridiales;f__Ruminococcaceae;g__Ruminococcaceae_unclassified;s__Ruminococcaceae_unclassified
1a8ec5e35ced842e131a987d64432d0e	12	0	0	0	0	0	0	0	0	0	0	0	0	0	0	0	0	5	0	0	0	0	0	0	d__Bacteria;p__Bacteroidetes;c__Bacteroidia;o__Bacteroidales;f__Prevotellaceae;g__Prevotella_9;s__Prevotella_9_unclassified
ecffe0ab1ced1947ddff50c39638bd19	13	0	0	4	0	0	0	0	0	0	0	0	0	0	0	0	0	0	0	0	0	0	0	0	d__Bacteria;p__Firmicutes;c__Clostridia;o__Clostridiales;f__Peptostreptococcaceae;g__Terrisporobacter;s__Terrisporobacter_unclassified
508f7c5f18e0387d1e14d5800478e980	17	0	0	0	0	0	0	0	0	0	0	0	0	0	0	0	0	0	0	0	0	0	0	0	d__Bacteria;p__Bacteroidetes;c__Bacteroidia;o__Bacteroidales;f__Prevotellaceae;g__Prevotellaceae_NK3B31_group;s__Prevotellaceae_NK3B31_group_unclassified
68826a33c26f5bfa5f33082ca27eeb79	0	17	0	0	0	0	0	0	0	0	0	0	0	0	0	0	0	0	0	0	0	0	0	0	d__Bacteria;p__Firmicutes;c__Clostridia;o__Clostridiales;f__Lachnospiraceae;g__Lachnospiraceae_unclassified;s__Lachnospiraceae_unclassified
b74d3245412b7d45fa4040d31bbd0676	0	10	0	0	0	0	0	0	0	0	0	0	0	0	0	0	0	0	7	0	0	0	0	0	d__Bacteria;p__Firmicutes;c__Bacilli;o__Lactobacillales;f__Enterococcaceae;g__Vagococcus;s__Vagococcus_sp._T2611
89b94b278ded5c31a4a9c9f10bd46f2a	0	17	0	0	0	0	0	0	0	0	0	0	0	0	0	0	0	0	0	0	0	0	0	0	d__Bacteria;p__Firmicutes;c__Erysipelotrichia;o__Erysipelotrichales;f__Erysipelotrichaceae;g__Erysipelotrichaceae_UCG-004;s__Erysipelotrichaceae_UCG-004_unclassified
fa1db067a2613f61f3843900666fefc0	0	17	0	0	0	0	0	0	0	0	0	0	0	0	0	0	0	0	0	0	0	0	0	0	d__Bacteria;p__Epsilonbacteraeota;c__Campylobacteria;o__Campylobacterales;f__Helicobacteraceae;g__Helicobacter;s__Helicobacter_unclassified
df2d22f7823d1e8e22a372e61ab0f47f	0	0	17	0	0	0	0	0	0	0	0	0	0	0	0	0	0	0	0	0	0	0	0	0	d__Bacteria;p__Proteobacteria;c__Alphaproteobacteria;o__Rickettsiales;f__Mitochondria;g__Mitochondria_unclassified;s__Mitochondria_unclassified
022ccf91ed757f5da2bc6f77c3ea438e	0	0	17	0	0	0	0	0	0	0	0	0	0	0	0	0	0	0	0	0	0	0	0	0	d__Bacteria;p__Proteobacteria;c__Alphaproteobacteria;o__Rickettsiales;f__Mitochondria;g__Mitochondria_unclassified;s__Mitochondria_unclassified
457133d0280eae1b6b304783ef331d34	0	0	17	0	0	0	0	0	0	0	0	0	0	0	0	0	0	0	0	0	0	0	0	0	d__Bacteria;p__Proteobacteria;c__Alphaproteobacteria;o__Rickettsiales;f__Mitochondria;g__Mitochondria_unclassified;s__Mitochondria_unclassified
371aea0280595bb4c713e8eadead2be9	0	0	17	0	0	0	0	0	0	0	0	0	0	0	0	0	0	0	0	0	0	0	0	0	d__Bacteria;p__Proteobacteria;c__Alphaproteobacteria;o__Rickettsiales;f__Mitochondria;g__Mitochondria_unclassified;s__Mitochondria_unclassified
37e899e0aae6f0a4b80200e9074198ae	0	0	17	0	0	0	0	0	0	0	0	0	0	0	0	0	0	0	0	0	0	0	0	0	d__Bacteria;p__Proteobacteria;c__Gammaproteobacteria;o__Pasteurellales;f__Pasteurellaceae;g__Pasteurellaceae_unclassified;s__Pasteurellaceae_unclassified
7235d02d5df5b63333fddffc16fb70be	0	0	17	0	0	0	0	0	0	0	0	0	0	0	0	0	0	0	0	0	0	0	0	0	d__Bacteria;p__Proteobacteria;c__Alphaproteobacteria;o__Rickettsiales;f__Mitochondria;g__Mitochondria_unclassified;s__Mitochondria_unclassified
231a53afb03dbde52459dcf1fbd04620	0	0	0	0	0	17	0	0	0	0	0	0	0	0	0	0	0	0	0	0	0	0	0	0	d__Bacteria;p__Firmicutes;c__Negativicutes;o__Selenomonadales;f__Veillonellaceae;g__Megamonas;s__Megamonas_unclassified
fc82d91fca935f94bc892832b4b3e0d8	0	0	0	0	0	17	0	0	0	0	0	0	0	0	0	0	0	0	0	0	0	0	0	0	d__Bacteria;p__Bacteroidetes;c__Bacteroidia;o__Bacteroidales;f__Prevotellaceae;g__Paraprevotella;s__Paraprevotella_unclassified
b4f13607fc051240ca85b022c1358251	0	0	0	0	0	17	0	0	0	0	0	0	0	0	0	0	0	0	0	0	0	0	0	0	d__Bacteria;p__Firmicutes;c__Bacilli;o__Lactobacillales;f__Streptococcaceae;g__Streptococcus;s__Streptococcus_equinus
42debb8ca4cea071644e38886965046f	0	0	0	0	0	0	0	0	8	0	0	0	0	0	0	0	0	0	6	0	3	0	0	0	d__Bacteria;p__Proteobacteria;c__Gammaproteobacteria;o__Betaproteobacteriales;f__Burkholderiaceae;g__Hydrogenophaga;s__Hydrogenophaga_unclassified
147a082f2908437e9ef981e42e516ae7	0	0	0	0	0	0	0	0	0	17	0	0	0	0	0	0	0	0	0	0	0	0	0	0	d__unclassified;p__unclassified;c__unclassified;o__unclassified;f__unclassified;g__unclassified;s__unclassified
f4bea2b59de7deb60e8dda7591deefdd	0	0	0	0	0	0	0	0	0	7	0	0	0	0	0	0	0	0	10	0	0	0	0	0	d__Bacteria;p__Tenericutes;c__Mollicutes;o__Mollicutes_RF39;f__Mollicutes_RF39_unclassified;g__Mollicutes_RF39_unclassified;s__Mollicutes_RF39_unclassified
f3be9c848b0d220c6c1081c60b59b63d	0	0	0	0	0	0	0	0	0	0	17	0	0	0	0	0	0	0	0	0	0	0	0	0	d__Bacteria;p__Firmicutes;c__Clostridia;o__Clostridiales;f__Lachnospiraceae;g__Roseburia;s__Roseburia_unclassified
32f94fbb1500a344d6fc4b9b3cafd66b	0	0	0	0	0	0	0	0	0	0	9	0	0	0	0	0	0	0	0	8	0	0	0	0	d__Bacteria;p__Fusobacteria;c__Fusobacteriia;o__Fusobacteriales;f__Fusobacteriaceae;g__Cetobacterium;s__Cetobacterium_somerae
1275a096ced6e0e7323e962aa9d611ab	0	0	0	0	0	0	0	0	0	0	0	0	0	0	0	0	0	0	14	0	0	0	3	0	d__Bacteria;p__Firmicutes;c__Clostridia;o__Clostridiales;f__Family_XI;g__Sedimentibacter;s__Sedimentibacter_unclassified
5a2864b9717aadf21fbbb22250f3ad96	0	0	0	0	0	0	0	0	0	0	0	0	0	0	0	0	0	0	17	0	0	0	0	0	d__Bacteria;p__Firmicutes;c__Erysipelotrichia;o__Erysipelotrichales;f__Erysipelotrichaceae;g__Erysipelotrichaceae_UCG-004;s__Erysipelotrichaceae_UCG-004_unclassified
12ce04ce0b727e4765c8a7eefc0c5560	0	0	0	0	0	0	0	0	0	0	0	0	0	0	0	0	0	0	17	0	0	0	0	0	d__Bacteria;p__Bacteroidetes;c__Bacteroidia;o__Bacteroidales;f__Bacteroidaceae;g__Bacteroides;s__Bacteroides_unclassified
b4946099f8fb8fb99f49f6f36d68b593	0	0	0	0	0	0	0	0	0	0	0	0	0	0	0	0	0	0	0	0	17	0	0	0	d__Bacteria;p__Firmicutes;c__Clostridia;o__Clostridiales;f__Lachnospiraceae;g__Lachnospiraceae_unclassified;s__Lachnospiraceae_unclassified
92e286fb6aefb2cf9d3aeaa2198042ea	0	0	0	0	0	0	0	0	0	0	0	0	0	0	0	0	0	0	0	0	17	0	0	0	d__Bacteria;p__Proteobacteria;c__Alphaproteobacteria;o__Rickettsiales;f__Mitochondria;g__Mitochondria_unclassified;s__Mitochondria_unclassified
64036cdf591f27131c18b8d04aeac009	0	0	0	0	0	0	0	0	0	0	0	0	0	0	0	0	0	0	0	0	0	17	0	0	d__Bacteria;p__Firmicutes;c__Bacilli;o__Lactobacillales;f__Enterococcaceae;g__Enterococcus;s__Enterococcus_cecorum
d0886c6058d2dba7987b605581f1977a	0	0	0	0	0	0	0	0	0	0	0	0	0	0	0	0	0	0	0	0	0	0	17	0	d__Bacteria;p__Bacteroidetes;c__Bacteroidia;o__Bacteroidales;f__Bacteroidaceae;g__Bacteroides;s__Bacteroides_unclassified
cabcad627e946471f919ca5bac49d87e	0	0	0	0	0	0	0	0	0	0	0	0	0	0	0	0	0	0	0	0	0	0	17	0	d__Bacteria;p__Bacteroidetes;c__Bacteroidia;o__Bacteroidales;f__Bacteroidaceae;g__Bacteroides;s__Bacteroides_caecigallinarum
0d131e73bac1cdbb8048b938e9797ab2	0	0	0	0	0	0	0	0	0	0	0	0	0	0	0	0	0	0	0	0	0	0	17	0	d__Bacteria;p__Bacteroidetes;c__Bacteroidia;o__Bacteroidales;f__Prevotellaceae;g__Prevotellaceae_unclassified;s__Prevotellaceae_unclassified
4fa0eae614d98e5a492f3be236116506	0	0	0	0	0	0	0	0	0	0	0	0	0	0	0	0	0	0	0	0	0	0	0	17	d__Bacteria;p__Actinobacteria;c__Coriobacteriia;o__Coriobacteriales;f__Coriobacteriaceae;g__Collinsella;s__Collinsella_tanakaei
c020f5fdb23775ab3053c4933e3d32ae	0	0	0	0	0	2	0	0	0	0	0	0	8	6	0	0	0	0	0	0	0	0	0	0	d__Bacteria;p__Firmicutes;c__Clostridia;o__Clostridiales;f__Clostridiaceae;g__Anaeromicrobium;s__Anaeromicrobium_unclassified
9c0e5b3ca2e168883a790155d42cd8c4	0	0	11	0	0	0	0	0	0	0	0	0	0	3	0	0	0	2	0	0	0	0	0	0	d__Bacteria;p__Verrucomicrobia;c__Verrucomicrobiae;o__Opitutales;f__Puniceicoccaceae;g__Cerasicoccus;s__Cerasicoccus_unclassified
576caf82d2b5ab6d4ee67d6d30b17f75	0	0	0	0	0	0	0	0	0	0	0	0	0	16	0	0	0	0	0	0	0	0	0	0	d__Bacteria;p__Firmicutes;c__Clostridia;o__Clostridiales;f__Clostridiales_unclassified;g__Clostridiales_unclassified;s__Clostridiales_unclassified
334d55a24030218530e580c50cb11632	7	3	0	0	0	0	0	0	0	0	0	0	0	6	0	0	0	0	0	0	0	0	0	0	d__Bacteria;p__Proteobacteria;c__Gammaproteobacteria;o__Betaproteobacteriales;f__Nitrosomonadaceae;g__MND1;s__MND1_unclassified
f4d9d8e9a69441177e4056031d69878e	0	8	0	0	0	0	0	0	0	0	0	0	0	0	5	0	0	0	0	3	0	0	0	0	d__Bacteria;p__Firmicutes;c__Clostridia;o__Clostridiales;f__Ruminococcaceae;g__Acetanaerobacterium;s__uncultured_Acetanaerobacterium_sp.
8be449490a4877d30785e30a483fb586	7	0	0	0	0	4	0	0	0	0	0	0	0	0	5	0	0	0	0	0	0	0	0	0	d__Bacteria;p__Firmicutes;c__Clostridia;o__Clostridiales;f__Lachnospiraceae;g__Coprococcus_3;s__Coprococcus_3_unclassified
f67c2800a053981f21f38163652cd78d	0	0	0	0	0	0	0	0	0	0	0	0	0	0	10	6	0	0	0	0	0	0	0	0	d__Bacteria;p__Actinobacteria;c__Actinobacteria;o__Bifidobacteriales;f__Bifidobacteriaceae;g__Bifidobacterium;s__Bifidobacterium_longum
77a679272a8d07a38b071ac8a6f6ed46	0	0	0	0	0	0	0	0	0	0	0	0	0	0	8	0	0	8	0	0	0	0	0	0	d__Bacteria;p__Firmicutes;c__Negativicutes;o__Veillonellales;f__Veillonellaceae;g__Megasphaera;s__Megasphaera_sp.
f95134fc39e39b411c024cbdea1ca4a9	0	0	0	0	0	0	0	0	0	0	0	0	0	0	16	0	0	0	0	0	0	0	0	0	d__Bacteria;p__Firmicutes;c__Negativicutes;o__Selenomonadales;f__Veillonellaceae;g__Megasphaera;s__Megasphaera_unclassified
945fc7a141a3eb28dc81e5e1760a98b8	0	0	0	0	0	0	0	0	0	0	0	0	0	0	10	0	0	6	0	0	0	0	0	0	d__Bacteria;p__Bacteroidetes;c__Bacteroidia;o__Bacteroidales;f__Prevotellaceae;g__Prevotellaceae_unclassified;s__Prevotellaceae_unclassified
4373d228645a12c7ed7e964389ebb23e	0	0	0	0	0	0	0	0	0	0	0	0	0	0	0	4	0	0	9	3	0	0	0	0	d__Bacteria;p__Firmicutes;c__Clostridia;o__Clostridiales;f__Ruminococcaceae;g__Ruminococcaceae_UCG-013;s__Ruminococcaceae_UCG-013_unclassified
533decd387f0ee8cbeba86f1d29515ce	0	0	0	0	0	0	0	0	0	0	0	0	0	0	0	0	16	0	0	0	0	0	0	0	d__Bacteria;p__Firmicutes;c__Bacilli;o__Lactobacillales;f__Streptococcaceae;g__Streptococcus;s__Streptococcus_unclassified
61a902bb990f61f49179ff5eb5dd43b6	0	10	0	0	0	0	0	0	0	0	0	0	0	0	0	0	6	0	0	0	0	0	0	0	d__Bacteria;p__Patescibacteria;c__Saccharimonadia;o__Saccharimonadales;f__Saccharimonadaceae;g__Saccharimonadaceae_unclassified;s__Saccharimonadaceae_unclassified
86f63a8e06c9ddcbfd2552e00149f129	0	0	0	0	0	0	0	0	0	0	0	0	0	0	0	0	16	0	0	0	0	0	0	0	d__Bacteria;p__Firmicutes;c__Clostridia;o__Clostridiales;f__Lachnospiraceae;g__Mediterraneibacter;s__Mediterraneibacter_sp._KCTC_15684
b912928927c22b655a85f30cc878e30c	0	0	0	0	0	0	0	0	0	0	0	0	0	0	0	0	0	16	0	0	0	0	0	0	d__Bacteria;p__Bacteroidetes;c__Bacteroidia;o__Bacteroidales;f__Prevotellaceae;g__Prevotella;s__Prevotella_lascolaii
e85e0ce306e90caac5127992a29a94da	6	0	0	0	0	0	0	0	0	0	0	0	0	0	0	0	0	0	7	0	0	0	3	0	d__Bacteria;p__Firmicutes;c__Clostridia;o__Clostridiales;f__Ruminococcaceae;g__Candidatus_Soleaferrea;s__Candidatus_Soleaferrea_unclassified
a12055fb75da39c69a7b7545570a16b5	4	0	0	0	0	0	0	0	0	0	0	0	0	0	0	0	0	0	12	0	0	0	0	0	d__Bacteria;p__Firmicutes;c__Clostridia;o__Clostridiales;f__Ruminococcaceae;g__Angelakisella;s__Angelakisella_massiliensis
b7563644fdabedd89b31cac9c326f9f7	6	0	10	0	0	0	0	0	0	0	0	0	0	0	0	0	0	0	0	0	0	0	0	0	d__Bacteria;p__Firmicutes;c__Clostridia;o__Clostridiales;f__Lachnospiraceae;g__Lachnospiraceae_NK4A136_group;s__Lachnospiraceae_NK4A136_group_unclassified
ae19ef80e0d710e77239c88c024079c4	4	7	0	0	0	5	0	0	0	0	0	0	0	0	0	0	0	0	0	0	0	0	0	0	d__Bacteria;p__Proteobacteria;c__Alphaproteobacteria;o__Sphingomonadales;f__Sphingomonadaceae;g__Sphingobium;s__Sphingobium_unclassified
be070806a371cc79e6cc2c25c2fc0b46	16	0	0	0	0	0	0	0	0	0	0	0	0	0	0	0	0	0	0	0	0	0	0	0	d__Bacteria;p__Firmicutes;c__Clostridia;o__Clostridiales;f__Eubacteriaceae;g__Intestinibacillus;s__Intestinibacillus_sp._Marseille-P6563
8c9176464c1bfb2090ed032d7d9a1636	11	0	0	0	0	0	0	5	0	0	0	0	0	0	0	0	0	0	0	0	0	0	0	0	d__Bacteria;p__Bacteroidetes;c__Bacteroidia;o__Bacteroidales;f__Tannerellaceae;g__Parabacteroides;s__Parabacteroides_distasonis
97f52cca83e76d13e3446d9677c945e7	0	16	0	0	0	0	0	0	0	0	0	0	0	0	0	0	0	0	0	0	0	0	0	0	d__Bacteria;p__Epsilonbacteraeota;c__Campylobacteria;o__Campylobacterales;f__Helicobacteraceae;g__Helicobacter;s__Helicobacter_unclassified
05cffce6812708b98acf497854164178	0	16	0	0	0	0	0	0	0	0	0	0	0	0	0	0	0	0	0	0	0	0	0	0	d__Bacteria;p__Epsilonbacteraeota;c__Campylobacteria;o__Campylobacterales;f__Helicobacteraceae;g__Helicobacter;s__Helicobacter_unclassified
874a1044b6b0ec3e47c880e2ddaf4c59	0	16	0	0	0	0	0	0	0	0	0	0	0	0	0	0	0	0	0	0	0	0	0	0	d__Bacteria;p__Firmicutes;c__Clostridia;o__Clostridiales;f__Lachnospiraceae;g__Mediterraneibacter;s__Mediterraneibacter_sp._KCTC_15684
f5358c02c5b4711a45a376becbe7521a	0	0	16	0	0	0	0	0	0	0	0	0	0	0	0	0	0	0	0	0	0	0	0	0	d__Bacteria;p__Proteobacteria;c__Gammaproteobacteria;o__Pasteurellales;f__Pasteurellaceae;g__Pasteurellaceae_unclassified;s__Pasteurellaceae_unclassified
c2e2142224d2fb232609176fcaf616fc	0	0	16	0	0	0	0	0	0	0	0	0	0	0	0	0	0	0	0	0	0	0	0	0	d__Bacteria;p__Cyanobacteria;c__Oxyphotobacteria;o__Oxyphotobacteria_unclassified;f__Oxyphotobacteria_unclassified;g__Oxyphotobacteria_unclassified;s__Oxyphotobacteria_unclassified
835a5dd2b8bedadefdd6aac961635035	0	0	16	0	0	0	0	0	0	0	0	0	0	0	0	0	0	0	0	0	0	0	0	0	d__Bacteria;p__Proteobacteria;c__Alphaproteobacteria;o__Rickettsiales;f__Mitochondria;g__Mitochondria_unclassified;s__Mitochondria_unclassified
ab7d0aa78c93932fd7c273c9a77676d2	0	0	16	0	0	0	0	0	0	0	0	0	0	0	0	0	0	0	0	0	0	0	0	0	d__Bacteria;p__Proteobacteria;c__Alphaproteobacteria;o__Rickettsiales;f__Mitochondria;g__Mitochondria_unclassified;s__Mitochondria_unclassified
530f42999875cec0d56f9226933cb4de	0	0	16	0	0	0	0	0	0	0	0	0	0	0	0	0	0	0	0	0	0	0	0	0	d__Bacteria;p__Cyanobacteria;c__Oxyphotobacteria;o__Oxyphotobacteria_unclassified;f__Oxyphotobacteria_unclassified;g__Oxyphotobacteria_unclassified;s__Oxyphotobacteria_unclassified
b07121051d35ec2f5167d5186abbcd77	0	0	16	0	0	0	0	0	0	0	0	0	0	0	0	0	0	0	0	0	0	0	0	0	d__Bacteria;p__Cyanobacteria;c__Oxyphotobacteria;o__Oxyphotobacteria_unclassified;f__Oxyphotobacteria_unclassified;g__Oxyphotobacteria_unclassified;s__Oxyphotobacteria_unclassified
3ab52594a1805f500871f48e4374c83d	0	0	16	0	0	0	0	0	0	0	0	0	0	0	0	0	0	0	0	0	0	0	0	0	d__Bacteria;p__Proteobacteria;c__Gammaproteobacteria;o__Betaproteobacteriales;f__Burkholderiaceae;g__Burkholderia-Caballeronia-Paraburkholderia;s__Burkholderia-Caballeronia-Paraburkholderia_unclassified
40db79b650d8f39776b18a03076cc8c3	0	0	0	5	0	0	0	11	0	0	0	0	0	0	0	0	0	0	0	0	0	0	0	0	d__Bacteria;p__Firmicutes;c__Bacilli;o__Lactobacillales;f__Aerococcaceae;g__Aerococcus;s__Aerococcus_sp._148a
1f6a660ea54c8090e61767e5226fdb06	0	0	0	16	0	0	0	0	0	0	0	0	0	0	0	0	0	0	0	0	0	0	0	0	d__Bacteria;p__Proteobacteria;c__Gammaproteobacteria;o__Betaproteobacteriales;f__Neisseriaceae;g__Neisseria;s__Neisseria_unclassified
8b9a52f40aa9fab70ef480eb7f88fcbd	0	0	0	0	0	16	0	0	0	0	0	0	0	0	0	0	0	0	0	0	0	0	0	0	d__Bacteria;p__Firmicutes;c__Negativicutes;o__Selenomonadales;f__Veillonellaceae;g__Megamonas;s__Megamonas_unclassified
7c677fa4c8e18a6037a54661926a63d3	0	0	0	0	0	0	4	0	0	0	3	0	0	0	0	0	0	0	6	0	0	3	0	0	d__Bacteria;p__Proteobacteria;c__Gammaproteobacteria;o__Aeromonadales;f__Succinivibrionaceae;g__Succinivibrionaceae_UCG-001;s__Succinivibrionaceae_UCG-001_unclassified
64f5d6167a25d51027bf30099ae45e53	0	0	0	0	0	0	0	0	0	16	0	0	0	0	0	0	0	0	0	0	0	0	0	0	d__Bacteria;p__Firmicutes;c__Firmicutes_unclassified;o__Firmicutes_unclassified;f__Firmicutes_unclassified;g__Firmicutes_unclassified;s__Firmicutes_unclassified
8b7f254cabb7be266eb2a1d4a7f496af	0	0	0	0	0	0	0	0	0	0	0	0	0	0	0	0	0	0	16	0	0	0	0	0	d__Bacteria;p__Firmicutes;c__Clostridia;o__Clostridiales;f__Ruminococcaceae;g__Ruminococcaceae_UCG-014;s__Ruminococcaceae_UCG-014_unclassified
3754bfa11bbdf1a54fb9d27defa5f45d	0	0	0	0	0	0	0	0	0	0	0	0	0	0	0	0	0	0	0	0	0	16	0	0	d__Bacteria;p__Proteobacteria;c__Gammaproteobacteria;o__Betaproteobacteriales;f__Burkholderiaceae;g__Burkholderia-Caballeronia-Paraburkholderia;s__Burkholderia-Caballeronia-Paraburkholderia_unclassified
9fbc6cb8ce2607716633c921a0440083	0	0	0	0	0	0	0	0	0	0	0	0	0	0	0	0	0	0	0	0	0	0	16	0	d__Bacteria;p__Bacteroidetes;c__Bacteroidia;o__Bacteroidales;f__Bacteroidaceae;g__Bacteroides;s__Bacteroides_unclassified
cf567aae5cfebd3999c4f1d7c43457dc	0	0	0	0	0	0	0	0	0	0	0	0	0	0	0	0	0	0	0	0	0	0	16	0	d__Bacteria;p__Bacteroidetes;c__Bacteroidia;o__Bacteroidales;f__Bacteroidaceae;g__Bacteroides;s__Bacteroides_caecigallinarum
3181f255413a7afa04040e7a2c5cddc5	0	0	0	0	0	0	0	0	0	0	0	0	0	0	0	0	0	0	0	0	0	0	16	0	d__Bacteria;p__Firmicutes;c__Clostridia;o__Clostridiales;f__Lachnospiraceae;g__Lachnospiraceae_unclassified;s__Lachnospiraceae_unclassified
d49016526396e3e1ffaf4c7f82ddc726	0	0	0	0	0	0	0	0	0	0	0	0	0	0	0	0	0	0	0	0	0	0	0	16	d__Bacteria;p__Firmicutes;c__Bacilli;o__Lactobacillales;f__Streptococcaceae;g__Streptococcus;s__uncultured_Streptococcus_sp.
9c2534185810b9b3b294aed859b0f64d	0	0	0	0	0	4	0	0	0	0	0	0	6	0	0	0	3	2	0	0	0	0	0	0	d__Bacteria;p__Spirochaetes;c__Spirochaetia;o__Spirochaetales;f__Spirochaetaceae;g__Sphaerochaeta;s__Sphaerochaeta_unclassified
878fd5ad92e2f7bea2881e6df1f9bdda	0	0	0	0	0	4	0	0	0	0	0	0	8	3	0	0	0	0	0	0	0	0	0	0	d__Bacteria;p__Bacteroidetes;c__Bacteroidia;o__Bacteroidales;f__Muribaculaceae;g__Muribaculaceae_unclassified;s__Muribaculaceae_unclassified
69664ef79d001c088579553535629d4a	0	0	0	0	9	0	0	0	0	0	0	0	6	0	0	0	0	0	0	0	0	0	0	0	d__Bacteria;p__Firmicutes;c__Bacilli;o__Bacillales;f__Planococcaceae;g__Rummeliibacillus;s__Rummeliibacillus_suwonensis
ec4f30dcba847a8a604069a3bd845a6f	6	0	4	0	0	0	0	0	0	0	0	0	5	0	0	0	0	0	0	0	0	0	0	0	d__Bacteria;p__Bacteroidetes;c__Bacteroidia;o__Bacteroidales;f__Muribaculaceae;g__Muribaculaceae_unclassified;s__Muribaculaceae_unclassified
f1c1cac5642f9bcc1dc3a88ad6477824	0	0	0	0	0	0	0	0	0	0	0	0	15	0	0	0	0	0	0	0	0	0	0	0	d__Bacteria;p__Firmicutes;c__Bacilli;o__Lactobacillales;f__Streptococcaceae;g__Streptococcus;s__uncultured_Streptococcus_sp.
befed5949d66c1d1592b9af31695cd91	0	0	0	0	0	0	0	0	0	0	0	0	15	0	0	0	0	0	0	0	0	0	0	0	d__Bacteria;p__Firmicutes;c__Negativicutes;o__Selenomonadales;f__Acidaminococcaceae;g__Phascolarctobacterium;s__Phascolarctobacterium_unclassified
3881025e65c86ac6b754e9a39a5a9461	0	0	0	0	0	9	0	0	0	0	0	0	0	6	0	0	0	0	0	0	0	0	0	0	d__Bacteria;p__Proteobacteria;c__Gammaproteobacteria;o__Betaproteobacteriales;f__Burkholderiaceae;g__Aquabacterium;s__Aquabacterium_unclassified
c32251d90bf77b324e66d3465c2a7d09	0	0	0	0	0	0	0	0	0	0	0	0	0	15	0	0	0	0	0	0	0	0	0	0	d__Bacteria;p__Bacteroidetes;c__Bacteroidia;o__Bacteroidales;f__Bacteroidaceae;g__Bacteroides;s__Bacteroides_unclassified
0f5275a698df6e7e7c077e2be0e1b0d1	0	0	0	0	0	0	0	0	0	0	0	0	0	15	0	0	0	0	0	0	0	0	0	0	d__Bacteria;p__Firmicutes;c__Negativicutes;o__Selenomonadales;f__Acidaminococcaceae;g__Phascolarctobacterium;s__Phascolarctobacterium_unclassified
7b3f3036d1a2dd0a9034fcd6387814a2	0	0	0	0	0	0	0	0	0	0	0	0	0	0	15	0	0	0	0	0	0	0	0	0	d__Bacteria;p__Firmicutes;c__Clostridia;o__Clostridiales;f__Clostridiaceae;g__Mordavella;s__Mordavella_sp._28-15
2a8d717dd8675f5bad19b1c765ea3fe2	0	0	0	0	0	0	0	0	0	0	0	0	0	0	8	7	0	0	0	0	0	0	0	0	d__Bacteria;p__Firmicutes;c__Negativicutes;o__Selenomonadales;f__Veillonellaceae;g__Megasphaera;s__Megasphaera_unclassified
e32bbe757f1e3ef8a1bb1858d10f52f2	0	0	0	0	0	0	0	0	0	0	0	0	0	0	0	15	0	0	0	0	0	0	0	0	d__Bacteria;p__Firmicutes;c__Negativicutes;o__Selenomonadales;f__Veillonellaceae;g__Veillonellaceae_unclassified;s__Veillonellaceae_unclassified
64f5fdff58c7e2ff8a94a3099444306d	2	0	0	0	0	0	0	0	0	0	0	0	0	0	0	6	0	0	0	0	0	0	7	0	d__Bacteria;p__Firmicutes;c__Clostridia;o__Clostridiales;f__Lachnospiraceae;g__Lachnotalea;s__Lachnotalea_glycerini
fdaa5786f00e1a1b2e618fc54fc0314f	0	0	0	0	0	0	0	0	0	0	0	0	0	0	0	15	0	0	0	0	0	0	0	0	d__Bacteria;p__Firmicutes;c__Clostridia;o__Clostridiales;f__Ruminococcaceae;g__Subdoligranulum;s__Subdoligranulum_unclassified
239f0ad58ee4bfdb16d0691ea4be31d1	0	2	0	0	0	0	0	0	0	0	0	0	0	0	0	3	5	5	0	0	0	0	0	0	d__Bacteria;p__Firmicutes;c__Clostridia;o__Clostridiales;f__Clostridiaceae;g__Clostridium;s__uncultured_Clostridium_sp.
0b0a59c171d4e2cc9b42af5e230cd983	0	0	0	0	0	0	0	0	0	0	0	0	0	0	0	15	0	0	0	0	0	0	0	0	d__Bacteria;p__Bacteroidetes;c__Bacteroidia;o__Bacteroidales;f__Prevotellaceae;g__Paraprevotella;s__Paraprevotella_unclassified
b757c811b7bfcc64ac311b7978047bc2	0	0	0	0	0	0	0	0	0	0	0	0	0	0	0	0	15	0	0	0	0	0	0	0	d__Bacteria;p__Firmicutes;c__Bacilli;o__Lactobacillales;f__Streptococcaceae;g__Streptococcus;s__uncultured_Streptococcus_sp.
a5eef8793ddf5fb4b141fbd69429e7c5	6	0	0	0	0	4	0	0	0	0	0	0	0	0	0	0	5	0	0	0	0	0	0	0	d__Bacteria;p__Bacteroidetes;c__Bacteroidia;o__Bacteroidales;f__Muribaculaceae;g__Muribaculaceae_unclassified;s__Muribaculaceae_unclassified
147a17d43c525730f2f4b74883d7cd2b	0	0	0	0	0	0	0	0	0	0	0	0	0	0	0	0	15	0	0	0	0	0	0	0	d__Bacteria;p__Spirochaetes;c__Spirochaetia;o__Spirochaetales;f__Spirochaetaceae;g__Treponema_2;s__Treponema_2_unclassified
1581d2736c34c82e2b5098146d3be7cc	0	0	0	0	0	0	0	0	0	0	0	0	0	0	0	0	15	0	0	0	0	0	0	0	d__Bacteria;p__Firmicutes;c__Bacilli;o__Lactobacillales;f__Streptococcaceae;g__Streptococcus;s__Streptococcus_suis
3ff8d689ea288df9896e6ea0c4cbfb38	0	0	0	0	0	0	0	0	0	0	0	0	0	0	0	0	15	0	0	0	0	0	0	0	d__Bacteria;p__Firmicutes;c__Clostridia;o__Clostridiales;f__Ruminococcaceae;g__Subdoligranulum;s__uncultured_Subdoligranulum_sp.
2d5c16f5040341191b73d3b51bd34ced	6	0	0	0	0	0	0	0	0	0	0	0	0	0	0	0	0	9	0	0	0	0	0	0	d__Bacteria;p__Bacteroidetes;c__Bacteroidia;o__Bacteroidales;f__Prevotellaceae;g__Prevotella_9;s__Prevotella_9_unclassified
8b1744dab871b7b74046fe0c101e71fa	0	0	0	0	0	0	0	0	0	0	0	0	0	0	0	0	0	15	0	0	0	0	0	0	d__Bacteria;p__Bacteroidetes;c__Bacteroidia;o__Bacteroidales;f__Prevotellaceae;g__Paraprevotella;s__Paraprevotella_unclassified
9951fe98642fbe40af24a8ff504d345d	15	0	0	0	0	0	0	0	0	0	0	0	0	0	0	0	0	0	0	0	0	0	0	0	d__Bacteria;p__Actinobacteria;c__Actinobacteria;o__Micrococcales;f__Microbacteriaceae;g__Curtobacterium;s__Curtobacterium_flaccumfaciens
1cba70a4c8b404e90be638347f1ca040	7	0	0	8	0	0	0	0	0	0	0	0	0	0	0	0	0	0	0	0	0	0	0	0	d__Bacteria;p__Bacteroidetes;c__Bacteroidia;o__Bacteroidales;f__Muribaculaceae;g__Muribaculaceae_unclassified;s__Muribaculaceae_unclassified
d129c509b35f74541397a23ddc89493b	15	0	0	0	0	0	0	0	0	0	0	0	0	0	0	0	0	0	0	0	0	0	0	0	d__Bacteria;p__Bacteroidetes;c__Bacteroidia;o__Bacteroidales;f__Prevotellaceae;g__Prevotellaceae_NK3B31_group;s__Prevotellaceae_NK3B31_group_unclassified
c69b62fa5ec958008e4d9de2e611721e	5	10	0	0	0	0	0	0	0	0	0	0	0	0	0	0	0	0	0	0	0	0	0	0	d__Bacteria;p__Proteobacteria;c__Alphaproteobacteria;o__Caulobacterales;f__Caulobacteraceae;g__Brevundimonas;s__Brevundimonas_sp._3X/A02/233
5094a513b6733685ef469296eee01bd2	9	0	0	0	0	0	0	0	0	0	6	0	0	0	0	0	0	0	0	0	0	0	0	0	d__Bacteria;p__Firmicutes;c__Firmicutes_unclassified;o__Firmicutes_unclassified;f__Firmicutes_unclassified;g__Firmicutes_unclassified;s__Firmicutes_unclassified
8ba07acc3915649a76674f6e644bbe69	5	0	0	0	10	0	0	0	0	0	0	0	0	0	0	0	0	0	0	0	0	0	0	0	d__Bacteria;p__Proteobacteria;c__Alphaproteobacteria;o__Rhizobiales;f__Rhizobiaceae;g__Ochrobactrum;s__Ochrobactrum_unclassified
875f842ab4f7125715eff698fb0ae69c	8	0	0	7	0	0	0	0	0	0	0	0	0	0	0	0	0	0	0	0	0	0	0	0	d__Bacteria;p__Firmicutes;c__Clostridia;o__Clostridiales;f__Ruminococcaceae;g__Ruminococcaceae_UCG-005;s__Ruminococcaceae_UCG-005_unclassified
7beb9ea75f580a597898a4014b7fdbce	15	0	0	0	0	0	0	0	0	0	0	0	0	0	0	0	0	0	0	0	0	0	0	0	d__Bacteria;p__Bacteroidetes;c__Bacteroidia;o__Bacteroidales;f__Bacteroidaceae;g__Bacteroides;s__Bacteroides_sp.
8eb72d623a3f53f0360ff27ca0b63b55	0	15	0	0	0	0	0	0	0	0	0	0	0	0	0	0	0	0	0	0	0	0	0	0	d__Bacteria;p__Firmicutes;c__Bacilli;o__Bacillales;f__Bacillaceae;g__Bacillus;s__Bacillus_amyloliquefaciens
09923fd48e4fbe26e550461272a8b8f9	0	0	15	0	0	0	0	0	0	0	0	0	0	0	0	0	0	0	0	0	0	0	0	0	d__Bacteria;p__Cyanobacteria;c__Oxyphotobacteria;o__Oxyphotobacteria_unclassified;f__Oxyphotobacteria_unclassified;g__Oxyphotobacteria_unclassified;s__Oxyphotobacteria_unclassified
549e467710d65211a379a3e04aa5e21f	0	0	15	0	0	0	0	0	0	0	0	0	0	0	0	0	0	0	0	0	0	0	0	0	d__Bacteria;p__Proteobacteria;c__Gammaproteobacteria;o__Pasteurellales;f__Pasteurellaceae;g__Rodentibacter;s__Rodentibacter_pneumotropicus
4e76bb36398a122d8d7c55b72596723f	0	0	0	0	7	8	0	0	0	0	0	0	0	0	0	0	0	0	0	0	0	0	0	0	d__Bacteria;p__Verrucomicrobia;c__Verrucomicrobiae;o__Opitutales;f__Puniceicoccaceae;g__Cerasicoccus;s__Cerasicoccus_unclassified
45741366387d11141029540784aa640c	0	0	0	0	0	15	0	0	0	0	0	0	0	0	0	0	0	0	0	0	0	0	0	0	d__Bacteria;p__Firmicutes;c__Negativicutes;o__Acidaminococcales;f__Acidaminococcaceae;g__Phascolarctobacterium;s__uncultured_Phascolarctobacterium_sp.
5f5cb0952b70ee13eb73765efc347114	0	0	0	0	0	15	0	0	0	0	0	0	0	0	0	0	0	0	0	0	0	0	0	0	d__Bacteria;p__Firmicutes;c__Negativicutes;o__Selenomonadales;f__Veillonellaceae;g__Megamonas;s__Megamonas_unclassified
cedb9ef847683e69c16d84af586a980a	0	0	0	0	0	15	0	0	0	0	0	0	0	0	0	0	0	0	0	0	0	0	0	0	d__Bacteria;p__Firmicutes;c__Negativicutes;o__Selenomonadales;f__Veillonellaceae;g__Megamonas;s__Megamonas_unclassified
4286428af16af69524739e160869b692	0	0	0	0	0	0	0	15	0	0	0	0	0	0	0	0	0	0	0	0	0	0	0	0	d__Bacteria;p__Bacteroidetes;c__Bacteroidia;o__Bacteroidales;f__Bacteroidaceae;g__Bacteroides;s__uncultured_Bacteroides_sp.
3ca4cfdf4c71a219055653b89eb5ef3c	0	0	0	0	0	0	0	15	0	0	0	0	0	0	0	0	0	0	0	0	0	0	0	0	d__Bacteria;p__Bacteroidetes;c__Bacteroidia;o__Bacteroidales;f__Prevotellaceae;g__Alloprevotella;s__uncultured_Alloprevotella_sp.
f17c31d63e830952d97c7032c258bcc0	0	0	0	0	0	0	0	0	0	15	0	0	0	0	0	0	0	0	0	0	0	0	0	0	d__Bacteria;p__Bacteroidetes;c__Bacteroidia;o__Bacteroidales;f__Prevotellaceae;g__Prevotellaceae_UCG-001;s__Prevotellaceae_UCG-001_unclassified
8ffcc2933326b1427274edd3febaf876	0	0	0	0	0	0	0	0	0	15	0	0	0	0	0	0	0	0	0	0	0	0	0	0	d__Bacteria;p__Bacteroidetes;c__Bacteroidia;o__Bacteroidales;f__Bacteroidaceae;g__Bacteroides;s__Bacteroides_unclassified
8e0ebb82835824d0312a9656b411b326	0	0	0	0	0	0	0	0	0	15	0	0	0	0	0	0	0	0	0	0	0	0	0	0	d__Bacteria;p__Bacteroidetes;c__Bacteroidia;o__Bacteroidales;f__Bacteroidaceae;g__Bacteroides;s__Bacteroides_unclassified
3ca1dfc02a0c263244140cf357c5eb38	0	0	0	0	0	0	0	0	0	5	0	0	0	0	0	0	0	0	10	0	0	0	0	0	d__Bacteria;p__Bacteroidetes;c__Bacteroidia;o__Bacteroidales;f__Prevotellaceae;g__Alloprevotella;s__Alloprevotella_unclassified
ae27e59266479404393196e21374e811	0	0	0	0	0	0	0	0	0	15	0	0	0	0	0	0	0	0	0	0	0	0	0	0	d__Bacteria;p__Firmicutes;c__Clostridia;o__Clostridiales;f__Lachnospiraceae;g__Lachnospiraceae_unclassified;s__Lachnospiraceae_unclassified
648dfe0890ccdd31aa1f5c8402b5dc3c	0	0	0	0	0	0	0	0	0	0	0	0	0	0	0	0	0	0	4	7	4	0	0	0	d__Bacteria;p__Proteobacteria;c__Gammaproteobacteria;o__Betaproteobacteriales;f__Hydrogenophilaceae;g__Thiobacillus;s__Thiobacillus_unclassified
11ac4532332ff8dfcf70071963e1c83e	0	0	0	0	0	0	0	0	0	0	0	0	0	0	0	0	0	0	15	0	0	0	0	0	d__Bacteria;p__Bacteroidetes;c__Bacteroidia;o__Bacteroidales;f__Bacteroidaceae;g__Bacteroides;s__Bacteroides_unclassified
02d455c8ca4483bcf6d74869fb52478b	0	0	0	0	0	0	0	0	0	0	0	0	0	0	0	0	0	0	0	0	15	0	0	0	d__Bacteria;p__Bacteroidetes;c__Bacteroidia;o__Bacteroidales;f__Prevotellaceae;g__Prevotellaceae_Ga6A1_group;s__Prevotellaceae_Ga6A1_group_unclassified
087700268e9cc4419573ce09c1141893	0	0	0	0	0	0	0	0	0	0	0	0	0	0	0	0	0	0	0	0	0	0	15	0	d__Bacteria;p__Firmicutes;c__Clostridia;o__Clostridiales;f__Lachnospiraceae;g__Lachnospiraceae_unclassified;s__Lachnospiraceae_unclassified
82e5cdbf2b994504efa8e7adccb64830	0	0	0	0	0	0	0	0	0	0	0	0	0	0	0	0	0	0	0	0	0	0	15	0	d__Bacteria;p__Bacteroidetes;c__Bacteroidia;o__Bacteroidales;f__Prevotellaceae;g__Alloprevotella;s__Alloprevotella_unclassified
7b2e2f9da469176df87204958c6716d1	0	0	0	0	0	0	0	0	0	0	0	0	0	0	0	0	0	0	0	0	0	0	15	0	d__Bacteria;p__Bacteroidetes;c__Bacteroidia;o__Bacteroidales;f__Prevotellaceae;g__Alloprevotella;s__Alloprevotella_unclassified
6e1530eb238685b5cb6b74acda67dda0	0	0	0	0	0	0	0	0	0	0	0	0	0	0	0	0	0	0	0	0	0	0	15	0	d__Bacteria;p__Bacteroidetes;c__Bacteroidia;o__Bacteroidales;f__Bacteroidaceae;g__Bacteroides;s__Bacteroides_caecigallinarum
0e7504015cc8a51f120ed0ba6ab60011	0	0	0	0	0	0	0	0	0	0	0	0	0	0	0	0	0	0	0	0	0	0	0	15	d__Bacteria;p__Actinobacteria;c__Actinobacteria;o__Corynebacteriales;f__Corynebacteriaceae;g__Corynebacterium;s__Corynebacterium_durum
fe350ca9624f43f8901a44aad2280a07	0	0	0	0	0	0	0	0	0	0	0	0	0	0	0	0	0	0	0	0	0	0	0	15	d__Bacteria;p__Spirochaetes;c__Spirochaetia;o__Spirochaetales;f__Spirochaetaceae;g__Treponema_2;s__Treponema_2_unclassified
8385b4d06a9f3c189126119548f3b550	0	0	0	0	0	0	0	0	0	0	0	0	14	0	0	0	0	0	0	0	0	0	0	0	d__Bacteria;p__Proteobacteria;c__Gammaproteobacteria;o__Enterobacterales;f__Yersiniaceae;g__Serratia;s__Serratia_ureilytica
871c28943cb69a4ad7d88f6596cd7e1b	0	0	0	0	0	4	0	0	0	0	0	0	3	3	0	0	4	0	0	0	0	0	0	0	d__Bacteria;p__Proteobacteria;c__Gammaproteobacteria;o__Betaproteobacteriales;f__Burkholderiaceae;g__Undibacterium;s__Undibacterium_unclassified
d68c559f223d8ba995425040c804352c	0	0	0	0	0	0	0	0	0	0	0	0	8	6	0	0	0	0	0	0	0	0	0	0	d__Bacteria;p__Firmicutes;c__Bacilli;o__Lactobacillales;f__Lactobacillaceae;g__Lactobacillus;s__Lactobacillus_plantarum
dde001cc50f5d8473e62de2fdb7d83c1	0	0	0	0	0	0	0	0	0	0	0	0	10	0	0	0	0	4	0	0	0	0	0	0	d__Bacteria;p__Proteobacteria;c__Gammaproteobacteria;o__Betaproteobacteriales;f__Burkholderiaceae;g__Curvibacter;s__Curvibacter_unclassified
39efa0ef519fd079e5aaadf2551023d3	0	0	0	0	0	0	0	0	0	0	0	0	14	0	0	0	0	0	0	0	0	0	0	0	d__Bacteria;p__Bacteroidetes;c__Bacteroidia;o__Bacteroidales;f__Bacteroidaceae;g__Bacteroides;s__Bacteroides_caecigallinarum
b35386d9cd043fd39e7809a36542556b	0	0	0	0	0	0	0	0	0	0	0	4	0	10	0	0	0	0	0	0	0	0	0	0	d__Bacteria;p__Firmicutes;c__Firmicutes_unclassified;o__Firmicutes_unclassified;f__Firmicutes_unclassified;g__Firmicutes_unclassified;s__Firmicutes_unclassified
514ccbe05fdeadf91993dbec24c1d1dd	0	0	0	0	0	0	0	0	0	0	0	0	0	14	0	0	0	0	0	0	0	0	0	0	d__Bacteria;p__Firmicutes;c__Negativicutes;o__Selenomonadales;f__Acidaminococcaceae;g__Phascolarctobacterium;s__Phascolarctobacterium_unclassified
7d7f50c8c88e0e7656943f32a9808187	0	8	0	0	0	0	0	0	0	0	0	0	0	6	0	0	0	0	0	0	0	0	0	0	d__Bacteria;p__Proteobacteria;c__Alphaproteobacteria;o__Sphingomonadales;f__Sphingomonadaceae;g__Sphingomonas;s__Sphingomonas_sp.
414e5fdd2b2ca6f3179b200e7a2c8d23	0	0	0	0	0	0	0	0	0	0	0	0	0	14	0	0	0	0	0	0	0	0	0	0	d__Bacteria;p__Bacteroidetes;c__Bacteroidia;o__Bacteroidales;f__Muribaculaceae;g__Muribaculaceae_unclassified;s__Muribaculaceae_unclassified
2fc23b17d4a31a2b0f0f4fae90624d31	0	0	0	0	0	0	0	0	0	0	0	0	0	14	0	0	0	0	0	0	0	0	0	0	d__Bacteria;p__Bacteroidetes;c__Bacteroidia;o__Bacteroidales;f__Bacteroidaceae;g__Bacteroides;s__Bacteroides_unclassified
72d7012fc1d7fdeaeeae5468169d74d2	0	0	0	0	0	0	0	0	0	0	0	0	0	2	0	0	0	0	12	0	0	0	0	0	d__Bacteria;p__Firmicutes;c__Clostridia;o__Clostridiales;f__Lachnospiraceae;g__Lachnospiraceae_UCG-010;s__Lachnospiraceae_UCG-010_unclassified
b2a56e61926d59ca35654c5862678381	0	0	0	0	0	0	0	0	0	0	0	0	0	0	14	0	0	0	0	0	0	0	0	0	d__Bacteria;p__Proteobacteria;c__Deltaproteobacteria;o__Desulfovibrionales;f__Desulfovibrionaceae;g__Desulfovibrionaceae_unclassified;s__Desulfovibrionaceae_unclassified
7ec5850905565c9b911e33a20def83cf	0	0	0	0	0	0	0	0	0	0	0	0	0	0	14	0	0	0	0	0	0	0	0	0	d__Bacteria;p__Bacteroidetes;c__Bacteroidia;o__Bacteroidales;f__Prevotellaceae;g__Alloprevotella;s__uncultured_Alloprevotella_sp.
e8dd17542ec2598f26a87f71429b1c23	0	0	0	0	0	0	0	0	0	0	0	0	0	0	0	14	0	0	0	0	0	0	0	0	d__Bacteria;p__Firmicutes;c__Negativicutes;o__Selenomonadales;f__Veillonellaceae;g__Megasphaera;s__Megasphaera_unclassified
c45c9862ff124dec82e9026cbdffec45	0	0	0	0	0	0	0	0	0	0	0	0	0	0	0	0	14	0	0	0	0	0	0	0	d__Bacteria;p__Bacteroidetes;c__Bacteroidia;o__Bacteroidales;f__Prevotellaceae;g__Prevotella_9;s__Prevotella_9_unclassified
a1609d73fbeff0af888222d3eded72be	0	0	0	0	0	0	0	0	0	0	0	0	0	0	0	0	14	0	0	0	0	0	0	0	d__Bacteria;p__Proteobacteria;c__Gammaproteobacteria;o__Pasteurellales;f__Pasteurellaceae;g__Haemophilus;s__Haemophilus_influenzae-murium
1c6f4573805b383891bb39e1aea26702	0	0	0	0	0	0	0	0	0	0	0	0	0	0	0	0	14	0	0	0	0	0	0	0	d__Bacteria;p__Firmicutes;c__Negativicutes;o__Selenomonadales;f__Veillonellaceae;g__Megamonas;s__Megamonas_unclassified
05bb6e1faca360bba9445e44186fcf4b	0	0	0	0	0	0	0	0	0	0	0	0	0	0	0	0	0	14	0	0	0	0	0	0	d__Bacteria;p__Bacteroidetes;c__Bacteroidia;o__Bacteroidales;f__Prevotellaceae;g__Alloprevotella;s__uncultured_Alloprevotella_sp.
1d51984253d31d8c7d163c1f0e77254c	6	0	0	0	0	0	0	0	0	0	0	0	0	0	0	0	0	8	0	0	0	0	0	0	d__Bacteria;p__Proteobacteria;c__Gammaproteobacteria;o__Pasteurellales;f__Pasteurellaceae;g__Rodentibacter;s__Rodentibacter_pneumotropicus
420a3eafe58f9acb1fd86efd6a096fd7	14	0	0	0	0	0	0	0	0	0	0	0	0	0	0	0	0	0	0	0	0	0	0	0	d__Bacteria;p__Firmicutes;c__Clostridia;o__Clostridiales;f__Ruminococcaceae;g__GCA-900066225;s__GCA-900066225_unclassified
fe9bfb713f0eadb4b2f5a9091f1972b7	14	0	0	0	0	0	0	0	0	0	0	0	0	0	0	0	0	0	0	0	0	0	0	0	d__Bacteria;p__Bacteroidetes;c__Bacteroidia;o__Bacteroidales;f__Prevotellaceae;g__Alloprevotella;s__Alloprevotella_unclassified
706c11167a80d35dc6431dbe33fdd0eb	14	0	0	0	0	0	0	0	0	0	0	0	0	0	0	0	0	0	0	0	0	0	0	0	d__Bacteria;p__Firmicutes;c__Clostridia;o__Clostridiales;f__Lachnospiraceae;g__Ruminococcus]_gauvreauii_group;s__Ruminococcus]_gauvreauii_group_unclassified
1079b7d6e0628920a54fd0dbaa9e28f7	14	0	0	0	0	0	0	0	0	0	0	0	0	0	0	0	0	0	0	0	0	0	0	0	d__Bacteria;p__Bacteroidetes;c__Bacteroidetes_unclassified;o__Bacteroidetes_unclassified;f__Bacteroidetes_unclassified;g__Bacteroidetes_unclassified;s__Bacteroidetes_unclassified
c275913f235f2036f69bc115c14e5164	14	0	0	0	0	0	0	0	0	0	0	0	0	0	0	0	0	0	0	0	0	0	0	0	d__Bacteria;p__Bacteroidetes;c__Bacteroidia;o__Bacteroidales;f__Prevotellaceae;g__Prevotella;s__uncultured_Prevotella_sp.
7ddbd8175b0647734db79d4a54f35d59	14	0	0	0	0	0	0	0	0	0	0	0	0	0	0	0	0	0	0	0	0	0	0	0	d__Bacteria;p__Firmicutes;c__Negativicutes;o__Selenomonadales;f__Acidaminococcaceae;g__Phascolarctobacterium;s__Phascolarctobacterium_unclassified
05226dd766cc9033cb9db78fce016e2b	3	0	0	0	0	0	0	0	0	0	0	0	0	0	0	0	0	0	0	0	0	0	11	0	d__Bacteria;p__Firmicutes;c__Clostridia;o__Clostridiales;f__Ruminococcaceae;g__Ruminococcaceae_unclassified;s__Ruminococcaceae_unclassified
e3be31c686734a9812bf7800ac2e11af	14	0	0	0	0	0	0	0	0	0	0	0	0	0	0	0	0	0	0	0	0	0	0	0	d__Bacteria;p__Firmicutes;c__Clostridia;o__Clostridiales;f__Lachnospiraceae;g__Lachnospiraceae_unclassified;s__Lachnospiraceae_unclassified
d301af10902e28ad527957003c60dc6f	0	14	0	0	0	0	0	0	0	0	0	0	0	0	0	0	0	0	0	0	0	0	0	0	d__Bacteria;p__Proteobacteria;c__Alphaproteobacteria;o__Rhodobacterales;f__Rhodobacteraceae;g__Paracoccus;s__Paracoccus_sp._KSL5401-184
d1b5bac80ba1a58a9e8f0cd712fc031c	0	14	0	0	0	0	0	0	0	0	0	0	0	0	0	0	0	0	0	0	0	0	0	0	d__Bacteria;p__Epsilonbacteraeota;c__Campylobacteria;o__Campylobacterales;f__Helicobacteraceae;g__Helicobacter;s__Helicobacter_unclassified
3fadc24a0c1e6b4d76feee99c5ab8aaa	0	14	0	0	0	0	0	0	0	0	0	0	0	0	0	0	0	0	0	0	0	0	0	0	d__Bacteria;p__Epsilonbacteraeota;c__Campylobacteria;o__Campylobacterales;f__Helicobacteraceae;g__Helicobacter;s__Helicobacter_unclassified
fad53492cc44d01ec93feae2dc14ed31	0	0	14	0	0	0	0	0	0	0	0	0	0	0	0	0	0	0	0	0	0	0	0	0	d__Bacteria;p__Cyanobacteria;c__Oxyphotobacteria;o__Oxyphotobacteria_unclassified;f__Oxyphotobacteria_unclassified;g__Oxyphotobacteria_unclassified;s__Oxyphotobacteria_unclassified
7fd76820db63c2e2c99d0763fd698605	0	0	14	0	0	0	0	0	0	0	0	0	0	0	0	0	0	0	0	0	0	0	0	0	d__Bacteria;p__Proteobacteria;c__Alphaproteobacteria;o__Rickettsiales;f__Mitochondria;g__Mitochondria_unclassified;s__Mitochondria_unclassified
70d7c809e17745632dffe87dc21c2254	0	0	14	0	0	0	0	0	0	0	0	0	0	0	0	0	0	0	0	0	0	0	0	0	d__Bacteria;p__Proteobacteria;c__Alphaproteobacteria;o__Rickettsiales;f__Mitochondria;g__Mitochondria_unclassified;s__Mitochondria_unclassified
33b67566c269fc34c2d8775f45ffb87a	0	0	0	14	0	0	0	0	0	0	0	0	0	0	0	0	0	0	0	0	0	0	0	0	d__Bacteria;p__Actinobacteria;c__Coriobacteriia;o__Coriobacteriales;f__Coriobacteriaceae;g__Enorma;s__Enorma_unclassified
0c2ab8f03243ed3df3b8eae8caa5fe92	0	0	0	14	0	0	0	0	0	0	0	0	0	0	0	0	0	0	0	0	0	0	0	0	d__Bacteria;p__Actinobacteria;c__Actinobacteria;o__Bifidobacteriales;f__Bifidobacteriaceae;g__Bifidobacterium;s__Bifidobacterium_kashiwanohense
73cbec54aec5395736dcd7bfb656cbd8	0	0	0	0	0	0	0	14	0	0	0	0	0	0	0	0	0	0	0	0	0	0	0	0	d__Bacteria;p__Epsilonbacteraeota;c__Campylobacteria;o__Campylobacterales;f__Helicobacteraceae;g__Helicobacter;s__Helicobacter_unclassified
83c240ba83a514be8d880dc487d097a8	0	0	0	0	0	0	0	14	0	0	0	0	0	0	0	0	0	0	0	0	0	0	0	0	d__Bacteria;p__Bacteroidetes;c__Bacteroidia;o__Bacteroidales;f__Bacteroidaceae;g__Bacteroides;s__Bacteroides_unclassified
51097f7e2ebd207c7d2ad5125eb414f5	0	0	0	0	0	0	0	14	0	0	0	0	0	0	0	0	0	0	0	0	0	0	0	0	d__Bacteria;p__Epsilonbacteraeota;c__Campylobacteria;o__Campylobacterales;f__Campylobacteraceae;g__Campylobacter;s__Campylobacter_unclassified
da6d0e79d5600ac4cd3e8eea8de44338	0	0	0	0	0	0	0	0	0	14	0	0	0	0	0	0	0	0	0	0	0	0	0	0	d__Bacteria;p__Firmicutes;c__Clostridia;o__Clostridiales;f__Lachnospiraceae;g__Kineothrix;s__Kineothrix_alysoides
9129fbc7fa9313f5c67be6cfe1a6befa	0	0	0	0	0	0	0	0	0	14	0	0	0	0	0	0	0	0	0	0	0	0	0	0	d__Bacteria;p__Proteobacteria;c__Deltaproteobacteria;o__Desulfovibrionales;f__Desulfovibrionaceae;g__Desulfovibrio;s__Desulfovibrio_unclassified
69b23232185e0b0e1a3af75cca5d1c43	0	0	0	0	0	0	0	0	0	0	7	0	0	0	0	0	0	0	7	0	0	0	0	0	d__Bacteria;p__Firmicutes;c__Clostridia;o__Clostridiales;f__Ruminococcaceae;g__Ruminococcaceae_NK4A214_group;s__Ruminococcaceae_NK4A214_group_unclassified
aeb6791ff4106093b4243881d807f300	0	0	0	0	0	0	0	0	0	0	0	0	0	0	0	0	0	0	14	0	0	0	0	0	d__Bacteria;p__Bacteroidetes;c__Bacteroidia;o__Bacteroidales;f__Prevotellaceae;g__Alloprevotella;s__Alloprevotella_unclassified
b2529604c6f8c5d30f1e2864b505c3dc	0	0	0	0	0	0	0	0	0	0	0	0	0	0	0	0	0	0	14	0	0	0	0	0	d__Bacteria;p__Bacteroidetes;c__Bacteroidia;o__Bacteroidales;f__Prevotellaceae;g__Prevotellaceae_UCG-001;s__Prevotellaceae_UCG-001_unclassified
2bb7b78d258ba5acd0a2bc7306891e67	0	0	0	0	0	0	0	0	0	0	0	0	0	0	0	0	0	0	14	0	0	0	0	0	d__Bacteria;p__Bacteroidetes;c__Bacteroidia;o__Bacteroidales;f__Prevotellaceae;g__Prevotellaceae_UCG-001;s__Prevotellaceae_UCG-001_unclassified
ca282b96829bc6616cbf71947060d2ba	0	0	0	0	0	0	0	0	0	0	0	0	0	0	0	0	0	0	14	0	0	0	0	0	d__Bacteria;p__Proteobacteria;c__Gammaproteobacteria;o__Betaproteobacteriales;f__Burkholderiaceae;g__Parasutterella;s__Parasutterella_unclassified
6d66f9f592048db29d2f562e31c4a68d	0	0	0	0	0	0	0	0	0	0	0	0	0	0	0	0	0	0	0	9	5	0	0	0	d__Bacteria;p__Firmicutes;c__Negativicutes;o__Selenomonadales;f__Acidaminococcaceae;g__Succiniclasticum;s__Succiniclasticum_unclassified
b1b0b3b968bd9ccf3b05e42847d1a78b	0	0	0	0	0	0	0	0	0	0	0	0	0	0	0	0	0	0	0	14	0	0	0	0	d__Bacteria;p__Bacteroidetes;c__Bacteroidia;o__Bacteroidales;f__Bacteroidaceae;g__Bacteroides;s__Bacteroides_sp.
58eb7b280b47bada5880bedae5a714ff	0	0	0	0	0	0	0	0	0	0	0	0	0	0	0	0	0	0	0	0	0	0	14	0	d__Bacteria;p__Bacteroidetes;c__Bacteroidia;o__Bacteroidales;f__Prevotellaceae;g__Paraprevotella;s__uncultured_Paraprevotella_sp.
27972bbd18d12eed48c5ef2e569401f9	0	0	0	0	0	0	0	0	0	0	0	0	0	0	0	0	0	0	0	0	0	0	14	0	d__Bacteria;p__Firmicutes;c__Clostridia;o__Clostridiales;f__Eubacteriaceae;g__Intestinibacillus;s__Intestinibacillus_sp._Marseille-P6563
72e4257b6ddd1665d8bfcc97da61cbd4	0	0	0	0	0	0	0	0	0	0	0	0	0	0	0	0	0	0	0	0	0	0	14	0	d__Bacteria;p__Bacteroidetes;c__Bacteroidia;o__Bacteroidales;f__Bacteroidaceae;g__Bacteroides;s__uncultured_Bacteroides_sp.
6e1da005b767ea4c934387796fb51cf9	0	5	0	0	0	0	0	0	0	0	0	0	8	0	0	0	0	0	0	0	0	0	0	0	d__Bacteria;p__Actinobacteria;c__Actinobacteria;o__Streptosporangiales;f__Thermomonosporaceae;g__Actinomadura;s__Actinomadura_sp._K22T
f08bd5ce028458b28b631bed8d05d20b	0	0	0	0	0	0	0	0	0	0	0	0	3	3	0	0	0	0	0	0	0	0	7	0	d__Bacteria;p__Firmicutes;c__Clostridia;o__Clostridiales;f__Clostridiales_Family_XIV._Incertae_Sedis;g__Clostridiales_Family_XIV._Incertae_Sedis_unclassified;s__Clostridiales_Family_XIV._Incertae_Sedis_unclassified
64219df6540008003248aaebdb92ae2f	0	0	0	0	0	0	0	0	0	0	0	0	0	13	0	0	0	0	0	0	0	0	0	0	d__Bacteria;p__Bacteroidetes;c__Bacteroidia;o__Bacteroidales;f__Barnesiellaceae;g__Barnesiellaceae_unclassified;s__Barnesiellaceae_unclassified
30627fa5fccc5bb2bf2bb293f9485d57	0	0	0	0	0	0	0	0	0	0	0	0	0	13	0	0	0	0	0	0	0	0	0	0	d__Bacteria;p__Proteobacteria;c__Gammaproteobacteria;o__Xanthomonadales;f__Xanthomonadaceae;g__Thermomonas;s__Thermomonas_unclassified
63a2b02778b4b26b198ce69931cdf183	0	0	0	0	0	3	0	0	0	0	0	0	0	5	0	0	0	0	0	0	0	0	5	0	d__Bacteria;p__Firmicutes;c__Clostridia;o__Clostridiales;f__Ruminococcaceae;g__Ruminococcaceae_unclassified;s__Ruminococcaceae_unclassified
88a2aea3d5f2ba72ec98b49b9e9156cf	0	0	0	0	0	7	0	0	0	0	0	0	0	4	0	0	2	0	0	0	0	0	0	0	d__Bacteria;p__Bacteroidetes;c__Bacteroidia;o__Chitinophagales;f__Chitinophagaceae;g__Vibrionimonas;s__Vibrionimonas_unclassified
25a7e530a2c4f653993f9c077a025578	0	0	0	0	0	0	0	0	0	0	0	0	0	13	0	0	0	0	0	0	0	0	0	0	d__Bacteria;p__Firmicutes;c__Clostridia;o__Clostridiales;f__Ruminococcaceae;g__Ruminococcus;s__uncultured_Ruminococcus_sp.
6c0f84bc39d78d08dd535a3d58cd2dde	0	0	0	0	0	0	0	0	0	0	0	0	0	0	13	0	0	0	0	0	0	0	0	0	d__Bacteria;p__Firmicutes;c__Negativicutes;o__Selenomonadales;f__Veillonellaceae;g__Megasphaera;s__Megasphaera_unclassified
4eec101d6288af35724d0a88d7995471	0	0	0	0	0	0	0	0	0	0	0	0	0	0	0	13	0	0	0	0	0	0	0	0	d__Bacteria;p__Firmicutes;c__Negativicutes;o__Selenomonadales;f__Veillonellaceae;g__Megasphaera;s__Megasphaera_unclassified
1eac4e014d58f7da80ff3cd0099e6986	0	0	0	0	0	0	0	0	0	0	0	0	0	0	0	0	13	0	0	0	0	0	0	0	d__Bacteria;p__Firmicutes;c__Erysipelotrichia;o__Erysipelotrichales;f__Erysipelotrichaceae;g__Erysipelatoclostridium;s__Erysipelatoclostridium_unclassified
ace6bfb91a94a9ce36857d6564305651	0	7	0	0	0	0	0	0	0	0	0	0	0	0	0	0	6	0	0	0	0	0	0	0	d__Bacteria;p__Fusobacteria;c__Fusobacteriia;o__Fusobacteriales;f__Fusobacteriaceae;g__Fusobacterium;s__uncultured_Fusobacterium_sp.
f3339be60d8ce019e684975ee8b268ee	0	0	0	0	0	0	0	0	0	0	0	0	0	0	0	0	13	0	0	0	0	0	0	0	d__Bacteria;p__Firmicutes;c__Clostridia;o__Clostridiales;f__Clostridiales_unclassified;g__Clostridiales_unclassified;s__Clostridiales_unclassified
03e4d9f2999d1bf8b05441cb0580ee1d	0	0	0	0	0	0	0	0	0	0	0	0	0	0	0	0	13	0	0	0	0	0	0	0	d__Bacteria;p__Firmicutes;c__Negativicutes;o__Selenomonadales;f__Acidaminococcaceae;g__Phascolarctobacterium;s__Phascolarctobacterium_unclassified
9a85aca6c2fdd7d19bf1f256c1927666	0	0	0	0	0	0	0	0	0	0	0	0	0	0	0	0	13	0	0	0	0	0	0	0	d__Bacteria;p__Proteobacteria;c__Gammaproteobacteria;o__Betaproteobacteriales;f__Burkholderiaceae;g__Burkholderia-Caballeronia-Paraburkholderia;s__Burkholderia-Caballeronia-Paraburkholderia_unclassified
0490393861289bc12dca7fc5620b545c	0	5	0	0	0	0	0	0	0	0	0	0	0	0	0	0	0	8	0	0	0	0	0	0	d__Bacteria;p__Proteobacteria;c__Betaproteobacteria;o__Burkholderiales;f__Comamonadaceae;g__Comamonas;s__uncultured_Comamonas_sp.
cf997b7a9edd9eeac1a6f2fb158c55a8	0	5	0	0	0	0	0	0	0	0	0	0	0	0	0	0	0	3	5	0	0	0	0	0	d__Bacteria;p__Firmicutes;c__Clostridia;o__Clostridiales;f__Ruminococcaceae;g__Candidatus_Soleaferrea;s__Candidatus_Soleaferrea_unclassified
a84dbd745e4af7aa7e13b2a50e5b85f6	0	0	0	0	0	0	0	0	0	0	0	0	0	0	0	0	0	13	0	0	0	0	0	0	d__Bacteria;p__Bacteroidetes;c__Bacteroidia;o__Bacteroidales;f__Prevotellaceae;g__Prevotella_9;s__Prevotella_9_unclassified
4304e0e35137779e7217b186ebde19e8	0	0	0	0	0	0	0	0	0	0	0	0	0	0	0	0	0	13	0	0	0	0	0	0	d__Bacteria;p__Bacteroidetes;c__Bacteroidia;o__Bacteroidales;f__Prevotellaceae;g__Prevotella_9;s__Prevotella_9_unclassified
d55ac82c3ffbe4ebe904973ef8e02c36	5	0	0	0	0	0	0	0	0	0	0	0	0	0	0	0	0	8	0	0	0	0	0	0	d__Bacteria;p__Bacteroidetes;c__Bacteroidia;o__Bacteroidales;f__Prevotellaceae;g__Alloprevotella;s__Alloprevotella_unclassified
3e6f68ac8ef430c9441f34bd2c36451b	10	0	0	0	0	0	0	0	0	0	0	0	0	0	0	0	0	0	3	0	0	0	0	0	d__Bacteria;p__Firmicutes;c__Clostridia;o__Clostridiales;f__Clostridiales_vadinBB60_group;g__Clostridiales_vadinBB60_group_unclassified;s__Clostridiales_vadinBB60_group_unclassified
8bd0d9464df45cad71136398796228b0	13	0	0	0	0	0	0	0	0	0	0	0	0	0	0	0	0	0	0	0	0	0	0	0	d__Bacteria;p__Bacteroidetes;c__Bacteroidia;o__Bacteroidales;f__Prevotellaceae;g__Prevotella_7;s__Prevotella_7_unclassified
9bbd264c9042fffbb9c2988d60739815	13	0	0	0	0	0	0	0	0	0	0	0	0	0	0	0	0	0	0	0	0	0	0	0	d__Bacteria;p__Firmicutes;c__Clostridia;o__Clostridiales;f__Lachnospiraceae;g__Lachnospiraceae_NK4A136_group;s__Lachnospiraceae_NK4A136_group_unclassified
3c00cc4360505d92d713c4e00a9b6614	6	4	0	0	0	3	0	0	0	0	0	0	0	0	0	0	0	0	0	0	0	0	0	0	d__Bacteria;p__Bacteroidetes;c__Bacteroidia;o__Bacteroidales;f__Barnesiellaceae;g__Coprobacter;s__Coprobacter_fastidiosus
c70d7f52c165bef4242ebc22714d69a2	13	0	0	0	0	0	0	0	0	0	0	0	0	0	0	0	0	0	0	0	0	0	0	0	d__Bacteria;p__Firmicutes;c__Clostridia;o__Clostridiales;f__Ruminococcaceae;g__Ruminococcaceae_UCG-005;s__Ruminococcaceae_UCG-005_unclassified
93fe06a99f60c952c999c0fcc73cffd5	13	0	0	0	0	0	0	0	0	0	0	0	0	0	0	0	0	0	0	0	0	0	0	0	d__Bacteria;p__Bacteroidetes;c__Bacteroidia;o__Bacteroidales;f__Prevotellaceae;g__Alloprevotella;s__Alloprevotella_unclassified
8117bd2f2bdf727cdcdb542aeb662852	13	0	0	0	0	0	0	0	0	0	0	0	0	0	0	0	0	0	0	0	0	0	0	0	d__Bacteria;p__Firmicutes;c__Clostridia;o__Clostridiales;f__Ruminococcaceae;g__Subdoligranulum;s__Subdoligranulum_unclassified
985500781f2648b804c56d4022e85102	3	0	0	0	0	0	0	0	0	10	0	0	0	0	0	0	0	0	0	0	0	0	0	0	d__Bacteria;p__Bacteroidetes;c__Bacteroidia;o__Bacteroidales;f__Bacteroidaceae;g__Bacteroides;s__uncultured_Bacteroides_sp.
47addf8c5b6c0c54e536fd81ab8adb87	13	0	0	0	0	0	0	0	0	0	0	0	0	0	0	0	0	0	0	0	0	0	0	0	d__Bacteria;p__Bacteroidetes;c__Bacteroidia;o__Bacteroidales;f__Bacteroidaceae;g__Bacteroides;s__Bacteroides_unclassified
bfba6e6bb5c6275feb9baeab740228e5	4	0	0	0	0	0	0	0	0	0	0	0	0	0	0	0	0	0	0	0	0	0	9	0	d__Bacteria;p__Bacteroidetes;c__Bacteroidia;o__Bacteroidales;f__Bacteroidaceae;g__Bacteroides;s__uncultured_Bacteroides_sp.
8ef72e61e36d2edfc32c8428faeb6423	13	0	0	0	0	0	0	0	0	0	0	0	0	0	0	0	0	0	0	0	0	0	0	0	d__Bacteria;p__Bacteroidetes;c__Bacteroidia;o__Bacteroidales;f__Prevotellaceae;g__Prevotellaceae_UCG-001;s__Prevotellaceae_UCG-001_unclassified
f64cafb46d13d8e5825677d185fa1d7e	0	7	6	0	0	0	0	0	0	0	0	0	0	0	0	0	0	0	0	0	0	0	0	0	d__Bacteria;p__Bacteroidetes;c__Bacteroidia;o__Bacteroidales;f__Rikenellaceae;g__Rikenellaceae_RC9_gut_group;s__Rikenellaceae_RC9_gut_group_unclassified
7b1a39f743f44b89476291ba1a17df07	0	9	4	0	0	0	0	0	0	0	0	0	0	0	0	0	0	0	0	0	0	0	0	0	d__Bacteria;p__Firmicutes;c__Clostridia;o__Clostridiales;f__Lachnospiraceae;g__Lachnospiraceae_unclassified;s__Lachnospiraceae_unclassified
6495cdcf84f9eca00347ec54df95c2b2	0	3	0	0	0	0	3	0	0	0	0	0	0	0	0	0	0	0	4	0	3	0	0	0	d__Bacteria;p__Proteobacteria;c__Alphaproteobacteria;o__Reyranellales;f__Reyranellaceae;g__Reyranella;s__Reyranella_unclassified
7b2a59d4faecc9cf2ae3422850cdbec1	0	0	13	0	0	0	0	0	0	0	0	0	0	0	0	0	0	0	0	0	0	0	0	0	d__Bacteria;p__Cyanobacteria;c__Oxyphotobacteria;o__Oxyphotobacteria_unclassified;f__Oxyphotobacteria_unclassified;g__Oxyphotobacteria_unclassified;s__Oxyphotobacteria_unclassified
f4a706f7da349f901de7737eb21fbe71	0	0	13	0	0	0	0	0	0	0	0	0	0	0	0	0	0	0	0	0	0	0	0	0	d__Bacteria;p__Epsilonbacteraeota;c__Campylobacteria;o__Campylobacterales;f__Helicobacteraceae;g__Helicobacter;s__Helicobacter_unclassified
99b96f928dfc96b9153fe21cc464ba8c	0	0	0	13	0	0	0	0	0	0	0	0	0	0	0	0	0	0	0	0	0	0	0	0	d__Bacteria;p__Actinobacteria;c__Actinobacteria;o__Bifidobacteriales;f__Bifidobacteriaceae;g__Bifidobacterium;s__Bifidobacterium_pseudocatenulatum
5f813786bdb840ee704f69186c0b2648	0	0	0	0	13	0	0	0	0	0	0	0	0	0	0	0	0	0	0	0	0	0	0	0	d__Bacteria;p__Firmicutes;c__Negativicutes;o__Selenomonadales;f__Veillonellaceae;g__Veillonella;s__Veillonella_unclassified
dc9041ac8040f0dea31ee0a373ae76c4	0	0	0	0	0	13	0	0	0	0	0	0	0	0	0	0	0	0	0	0	0	0	0	0	d__Bacteria;p__Proteobacteria;c__Gammaproteobacteria;o__Enterobacteriales;f__Enterobacteriaceae;g__Escherichia-Shigella;s__Escherichia-Shigella_unclassified
bcf6be1624adaff36f4d15e38bb7ba40	0	0	0	0	0	0	13	0	0	0	0	0	0	0	0	0	0	0	0	0	0	0	0	0	d__Bacteria;p__Bacteroidetes;c__Bacteroidia;o__Bacteroidales;f__Rikenellaceae;g__Rikenellaceae_RC9_gut_group;s__Rikenellaceae_RC9_gut_group_unclassified
33dcb3f491a354f69b95b0f26922266a	0	0	0	0	0	0	4	0	5	0	4	0	0	0	0	0	0	0	0	0	0	0	0	0	d__Bacteria;p__Firmicutes;c__Clostridia;o__Clostridiales;f__Lachnospiraceae;g__Syntrophococcus;s__Syntrophococcus_unclassified
e8a010d4af8825205400e7e103bd6068	0	0	0	0	0	0	13	0	0	0	0	0	0	0	0	0	0	0	0	0	0	0	0	0	d__Bacteria;p__Proteobacteria;c__Gammaproteobacteria;o__Enterobacterales;f__Enterobacteriaceae;g__Enterobacteriaceae_unclassified;s__Enterobacteriaceae_unclassified
ec812fc494f38ffb3bb550baa62b8db3	0	0	0	0	0	0	3	0	0	0	0	0	0	0	0	0	0	0	6	0	0	0	4	0	d__Bacteria;p__Firmicutes;c__Clostridia;o__Clostridiales;f__Ruminococcaceae;g__GCA-900066225;s__GCA-900066225_unclassified
efe2052eda80a6bc395ee5f73408a8ba	0	0	0	0	0	0	13	0	0	0	0	0	0	0	0	0	0	0	0	0	0	0	0	0	d__Bacteria;p__Firmicutes;c__Clostridia;o__Clostridiales;f__Clostridiaceae_1;g__Clostridium_sensu_stricto_1;s__Clostridium_sensu_stricto_1_unclassified
612c374186d5f183d41c47ca9c4ca0cc	0	0	0	0	0	0	0	13	0	0	0	0	0	0	0	0	0	0	0	0	0	0	0	0	d__Bacteria;p__Bacteroidetes;c__Bacteroidia;o__Bacteroidales;f__Bacteroidaceae;g__Bacteroides;s__Bacteroides_caecigallinarum
bb40653eb849fc71f9f4c372870115c9	0	0	0	0	0	0	0	13	0	0	0	0	0	0	0	0	0	0	0	0	0	0	0	0	d__Bacteria;p__Bacteroidetes;c__Bacteroidia;o__Bacteroidales;f__Prevotellaceae;g__Prevotellaceae_Ga6A1_group;s__Prevotellaceae_Ga6A1_group_unclassified
eafab7aa898c626b3d3daac2fd0c7fca	0	0	0	0	0	0	0	13	0	0	0	0	0	0	0	0	0	0	0	0	0	0	0	0	d__Bacteria;p__Bacteroidetes;c__Bacteroidia;o__Bacteroidales;f__Bacteroidaceae;g__Bacteroides;s__Bacteroides_unclassified
d3e72dce6faaa17a3da693892c735eb8	0	0	0	0	0	0	0	0	13	0	0	0	0	0	0	0	0	0	0	0	0	0	0	0	d__Bacteria;p__Bacteroidetes;c__Bacteroidia;o__Bacteroidales;f__Bacteroidaceae;g__Bacteroides;s__Bacteroides_unclassified
090ab9308df2f3b07d23e39a9ae54151	0	0	0	0	0	0	0	0	13	0	0	0	0	0	0	0	0	0	0	0	0	0	0	0	d__Bacteria;p__Firmicutes;c__Clostridia;o__Clostridiales;f__Ruminococcaceae;g__Ruminococcaceae_UCG-014;s__Ruminococcaceae_UCG-014_unclassified
32f38a5ec9cc2e5dc1b9ff95c11c5227	0	0	0	0	0	0	0	0	13	0	0	0	0	0	0	0	0	0	0	0	0	0	0	0	d__Bacteria;p__Bacteroidetes;c__Bacteroidia;o__Bacteroidales;f__Bacteroidaceae;g__Bacteroides;s__uncultured_Bacteroides_sp.
bdef402dbcc01340c0a078f6ee99ea6e	0	0	0	0	0	0	0	0	0	13	0	0	0	0	0	0	0	0	0	0	0	0	0	0	d__Bacteria;p__Bacteroidetes;c__Bacteroidia;o__Bacteroidales;f__Tannerellaceae;g__Parabacteroides;s__Parabacteroides_unclassified
e31cf96eecba8cc8b4127ac6f96daf2d	0	0	0	0	0	0	0	0	0	13	0	0	0	0	0	0	0	0	0	0	0	0	0	0	d__Bacteria;p__Firmicutes;c__Negativicutes;o__Selenomonadales;f__Acidaminococcaceae;g__Phascolarctobacterium;s__Phascolarctobacterium_unclassified
cf326b9c345715d715b229d2ef79cca0	0	0	0	0	0	0	0	0	0	13	0	0	0	0	0	0	0	0	0	0	0	0	0	0	d__Bacteria;p__Firmicutes;c__Negativicutes;o__Selenomonadales;f__Acidaminococcaceae;g__Phascolarctobacterium;s__Phascolarctobacterium_unclassified
df299ae29f8302e07ca7f62fed468997	0	0	0	0	0	0	0	0	0	13	0	0	0	0	0	0	0	0	0	0	0	0	0	0	d__Bacteria;p__Bacteroidetes;c__Bacteroidia;o__Bacteroidales;f__Muribaculaceae;g__Muribaculaceae_unclassified;s__Muribaculaceae_unclassified
65741fb88140c0c43b348415e9c7d0c2	0	0	0	0	0	0	0	0	0	0	0	0	0	0	0	0	0	0	13	0	0	0	0	0	d__Bacteria;p__Bacteroidetes;c__Bacteroidia;o__Bacteroidales;f__Porphyromonadaceae;g__Porphyromonas;s__Porphyromonas_unclassified
36ed8916aa21c4e2a3cabc8757821411	0	0	0	0	0	0	0	0	0	0	0	0	0	0	0	0	0	0	0	13	0	0	0	0	d__Bacteria;p__Firmicutes;c__Negativicutes;o__Selenomonadales;f__Veillonellaceae;g__Veillonella;s__Veillonella_unclassified
647130f6b43951c9d5a341f7b3f1e028	0	0	0	0	0	0	0	0	0	0	0	0	0	0	0	0	0	0	0	7	6	0	0	0	d__Bacteria;p__Proteobacteria;c__Alphaproteobacteria;o__Caulobacterales;f__Caulobacteraceae;g__Brevundimonas;s__Brevundimonas_sp.
deafc73c8a5d8990fe5924da14aca566	0	0	0	0	0	0	0	0	0	0	0	0	0	0	0	0	0	0	0	0	13	0	0	0	d__Bacteria;p__Proteobacteria;c__Alphaproteobacteria;o__Rickettsiales;f__Mitochondria;g__Mitochondria_unclassified;s__Mitochondria_unclassified
098c62f65eff5bedbb05df5ea676dc7a	0	0	0	0	0	0	0	0	0	0	0	0	0	0	0	0	0	0	0	0	13	0	0	0	d__Bacteria;p__Cyanobacteria;c__Oxyphotobacteria;o__Oxyphotobacteria_unclassified;f__Oxyphotobacteria_unclassified;g__Oxyphotobacteria_unclassified;s__Oxyphotobacteria_unclassified
36b8ae40880fef720c939e652bc9d90e	0	0	0	0	0	0	0	0	0	0	0	0	0	0	0	0	0	0	0	0	13	0	0	0	d__Bacteria;p__Bacteroidetes;c__Bacteroidia;o__Bacteroidales;f__Bacteroidaceae;g__Bacteroides;s__Bacteroides_unclassified
34833edb1a210ff51a0ca914aee8d9d3	0	0	0	0	0	0	0	0	0	0	0	0	0	0	0	0	0	0	0	0	0	0	13	0	d__Bacteria;p__Firmicutes;c__Clostridia;o__Clostridiales;f__Ruminococcaceae;g__Acetivibrio;s__uncultured_Acetivibrio_sp.
e2ec14a0dd12fd247dc4a29ea7701698	0	0	0	0	0	0	0	0	0	0	0	0	0	0	0	0	0	0	0	0	0	0	13	0	d__Bacteria;p__Bacteroidetes;c__Bacteroidia;o__Bacteroidales;f__Bacteroidaceae;g__Bacteroides;s__Bacteroides_unclassified
de5f728fa0a8200df5e4a30b94dac547	0	0	0	0	0	0	0	0	0	0	0	0	0	0	0	0	0	0	0	0	0	0	13	0	d__Bacteria;p__Bacteroidetes;c__Bacteroidia;o__Bacteroidales;f__Bacteroidaceae;g__Bacteroides;s__Bacteroides_togonis
70bb5e9ab7cccc4a349f2d7957f825c1	0	0	0	0	0	0	0	0	0	0	0	0	0	0	0	0	0	0	0	0	0	0	13	0	d__Bacteria;p__Bacteroidetes;c__Bacteroidia;o__Bacteroidales;f__Tannerellaceae;g__Parabacteroides;s__Parabacteroides_distasonis
76f3a2d1417ace63efd84b46ea1760f5	0	0	0	0	0	0	0	0	0	0	0	0	0	0	0	0	0	0	0	0	0	0	13	0	d__Bacteria;p__Firmicutes;c__Clostridia;o__Clostridiales;f__Clostridiaceae;g__Clostridiaceae_unclassified;s__Clostridiaceae_unclassified
8f501ddd399fdf7b9add65dc2147c812	0	0	0	0	0	0	0	0	0	0	0	0	0	0	0	0	0	0	0	0	0	0	0	13	d__Bacteria;p__Spirochaetes;c__Spirochaetia;o__Spirochaetales;f__Spirochaetaceae;g__Treponema_2;s__Treponema_2_unclassified
a691d54071c81fb82d086de89d541952	0	0	0	0	0	0	0	0	0	0	0	0	12	0	0	0	0	0	0	0	0	0	0	0	d__Bacteria;p__Bacteroidetes;c__Bacteroidia;o__Bacteroidales;f__Rikenellaceae;g__Alistipes;s__Alistipes_unclassified
29b49d3f28e12d85364da503042dff58	0	0	0	0	0	0	0	0	0	0	0	0	9	0	0	0	0	0	0	0	3	0	0	0	d__Bacteria;p__Firmicutes;c__Clostridia;o__Clostridiales;f__Ruminococcaceae;g__Ruminococcaceae_unclassified;s__Ruminococcaceae_unclassified
636e0b3c08b142579bec1b536a0a3f43	0	0	0	0	0	4	0	0	0	0	0	0	4	4	0	0	0	0	0	0	0	0	0	0	d__Bacteria;p__Bacteroidetes;c__Bacteroidia;o__Chitinophagales;f__Chitinophagaceae;g__Sediminibacterium;s__Sediminibacterium_unclassified
5df80f76710cad39e87a692e8a316171	0	0	0	0	0	0	0	0	0	0	0	0	12	0	0	0	0	0	0	0	0	0	0	0	d__Bacteria;p__Proteobacteria;c__Gammaproteobacteria;o__Pseudomonadales;f__Moraxellaceae;g__Acinetobacter;s__Acinetobacter_guillouiae
2285d9d30b2481400376e90c66bb7416	0	0	0	0	0	8	0	0	0	0	0	0	2	2	0	0	0	0	0	0	0	0	0	0	d__Bacteria;p__Proteobacteria;c__Gammaproteobacteria;o__Alteromonadales;f__Shewanellaceae;g__Shewanella;s__Shewanella_sp.
456380021d1c7a8e668682794288b2d1	0	0	0	0	0	0	0	0	0	0	0	0	0	12	0	0	0	0	0	0	0	0	0	0	d__Bacteria;p__Actinobacteria;c__Actinobacteria;o__Bifidobacteriales;f__Bifidobacteriaceae;g__Bifidobacterium;s__Bifidobacterium_longum
2bf98ca6a58a03af230f007b35fa9359	0	0	0	0	0	0	0	0	0	0	0	0	0	0	12	0	0	0	0	0	0	0	0	0	d__Bacteria;p__Bacteroidetes;c__Bacteroidia;o__Bacteroidales;f__Porphyromonadaceae;g__Porphyromonas;s__Porphyromonas_unclassified
5a59389ac32aa130784dd295be4b42ac	0	0	0	0	0	0	0	0	0	0	0	0	0	0	12	0	0	0	0	0	0	0	0	0	d__Bacteria;p__Actinobacteria;c__Coriobacteriia;o__Coriobacteriales;f__Coriobacteriaceae;g__Collinsella;s__Collinsella_intestinalis
ce4f98a21e8ca0d4a8a9e2b4f5bc0bbf	0	0	0	0	0	0	0	0	0	0	0	0	0	0	6	6	0	0	0	0	0	0	0	0	d__Bacteria;p__Firmicutes;c__Clostridia;o__Clostridiales;f__Lachnospiraceae;g__Lachnospiraceae_unclassified;s__Lachnospiraceae_unclassified
ffd46108ced53df6264fedb8695e34f2	0	0	0	0	0	0	0	0	0	0	0	0	0	0	12	0	0	0	0	0	0	0	0	0	d__Bacteria;p__Bacteroidetes;c__Bacteroidia;o__Bacteroidales;f__Prevotellaceae;g__Prevotella_9;s__Prevotella_9_unclassified
2045929b5352cadc4be39605795a0087	0	0	0	0	0	0	0	0	0	0	0	0	0	0	12	0	0	0	0	0	0	0	0	0	d__Bacteria;p__Firmicutes;c__Negativicutes;o__Selenomonadales;f__Veillonellaceae;g__Megasphaera;s__Megasphaera_unclassified
24679604e6b8bad337cd675e77ed0e7a	0	0	0	0	0	0	0	0	0	0	0	0	0	0	0	12	0	0	0	0	0	0	0	0	d__Bacteria;p__Firmicutes;c__Negativicutes;o__Selenomonadales;f__Veillonellaceae;g__Megasphaera;s__Megasphaera_unclassified
dd4bdcf1cdd4e8f5094ed76575e65d1d	0	0	0	0	0	0	0	0	0	0	0	0	0	0	0	12	0	0	0	0	0	0	0	0	d__Bacteria;p__Bacteroidetes;c__Bacteroidia;o__Bacteroidales;f__Prevotellaceae;g__Prevotella;s__Prevotella_lascolaii
eb31e9c4fb631412469b4d21300d0e5a	0	7	0	0	0	0	0	0	0	0	0	0	0	0	0	0	5	0	0	0	0	0	0	0	d__Bacteria;p__Patescibacteria;c__Saccharimonadia;o__Saccharimonadales;f__Saccharimonadaceae;g__Saccharimonadaceae_unclassified;s__Saccharimonadaceae_unclassified
f999b1fa28dfa32a7c082eb2a5282d9a	2	0	3	0	0	0	0	0	0	0	0	0	0	0	0	0	3	4	0	0	0	0	0	0	d__Bacteria;p__Bacteroidetes;c__Bacteroidia;o__Flavobacteriales;f__Weeksellaceae;g__Cloacibacterium;s__Cloacibacterium_unclassified
14c7b7f46d85f3c91e69758ca45bb818	0	0	0	0	0	0	0	0	0	0	0	0	0	0	0	0	12	0	0	0	0	0	0	0	d__Bacteria;p__Firmicutes;c__Clostridia;o__Clostridiales;f__Ruminococcaceae;g__Ruminococcaceae_unclassified;s__Ruminococcaceae_unclassified
ab7335eb2cfff5c6e3ed64903435f355	0	0	0	0	0	0	0	0	0	0	0	0	0	0	0	0	12	0	0	0	0	0	0	0	d__Bacteria;p__Firmicutes;c__Clostridia;o__Clostridiales;f__Ruminococcaceae;g__Ruminococcaceae_unclassified;s__Ruminococcaceae_unclassified
31f26e08e407c2ac683c26e610a7ddec	0	0	0	0	0	0	0	0	0	0	0	0	0	0	0	0	0	12	0	0	0	0	0	0	d__Bacteria;p__Bacteroidetes;c__Bacteroidia;o__Bacteroidales;f__Prevotellaceae;g__Alloprevotella;s__Alloprevotella_unclassified
f69045904699eefc4f5f8b0c3f809d7e	3	5	0	0	0	0	0	0	0	0	0	0	0	0	0	0	0	4	0	0	0	0	0	0	d__Bacteria;p__Firmicutes;c__Clostridia;o__Clostridiales;f__Lachnospiraceae;g__Eisenbergiella;s__Eisenbergiella_sp.
8e7df9714ce364235245d67223cd3c39	0	0	0	0	0	0	0	0	0	0	0	0	0	0	0	0	0	12	0	0	0	0	0	0	d__Bacteria;p__Bacteroidetes;c__Bacteroidia;o__Bacteroidales;f__Prevotellaceae;g__Prevotella_9;s__Prevotella_9_unclassified
041ae3ba2f4df4d6d6b2f50b94baca08	0	0	0	0	0	0	0	0	0	0	0	0	0	0	0	0	0	12	0	0	0	0	0	0	d__Bacteria;p__Bacteroidetes;c__Bacteroidia;o__Bacteroidales;f__Prevotellaceae;g__Alloprevotella;s__Alloprevotella_unclassified
959a0b5fad16cc9ca90aa59bafb77cb9	0	0	0	0	0	0	0	0	0	0	0	0	0	0	0	0	0	12	0	0	0	0	0	0	d__Bacteria;p__Bacteroidetes;c__Bacteroidia;o__Bacteroidales;f__Prevotellaceae;g__Prevotellaceae_Ga6A1_group;s__Prevotellaceae_Ga6A1_group_unclassified
569ae6e38a27aec08a0934f22784dbc3	5	4	0	0	0	0	0	0	0	0	0	0	0	0	0	0	0	3	0	0	0	0	0	0	d__Bacteria;p__Bacteroidetes;c__Bacteroidia;o__Bacteroidales;f__Muribaculaceae;g__Muribaculum;s__Muribaculum_sp.
7514d231da6e8a0f4c9bd1c310596c12	0	0	0	0	0	0	0	0	0	0	0	0	0	0	0	0	0	12	0	0	0	0	0	0	d__Bacteria;p__Firmicutes;c__Clostridia;o__Clostridiales;f__Ruminococcaceae;g__Butyricicoccus;s__Butyricicoccus_unclassified
21ddc5c3ac68cf60ca7f73164bb5b84e	12	0	0	0	0	0	0	0	0	0	0	0	0	0	0	0	0	0	0	0	0	0	0	0	d__Bacteria;p__Firmicutes;c__Clostridia;o__Clostridiales;f__Ruminococcaceae;g__Ruminococcaceae_UCG-008;s__Ruminococcaceae_UCG-008_unclassified
0ca7c430c9b16f0fade7e5b092263895	8	0	0	0	0	0	0	0	0	0	0	0	0	0	0	0	0	0	0	0	4	0	0	0	d__Bacteria;p__Bacteroidetes;c__Bacteroidia;o__Bacteroidales;f__Prevotellaceae;g__Prevotellaceae_unclassified;s__Prevotellaceae_unclassified
bcacfdff02909d42a9b5d194ec5beb47	4	0	0	0	0	0	0	0	0	0	0	0	0	0	0	0	0	0	0	8	0	0	0	0	d__Bacteria;p__Fusobacteria;c__Fusobacteriia;o__Fusobacteriales;f__Fusobacteriaceae;g__Fusobacterium;s__Fusobacterium_unclassified
03ee54a89e7e8f361f10728f4c91ca2f	5	0	0	0	0	0	0	0	0	4	0	0	0	0	0	0	0	0	0	3	0	0	0	0	d__Bacteria;p__Bacteroidetes;c__Bacteroidia;o__Bacteroidales;f__Prevotellaceae;g__Prevotella;s__Prevotella_lascolaii
01071d27740e697b1680a164853ee2b5	12	0	0	0	0	0	0	0	0	0	0	0	0	0	0	0	0	0	0	0	0	0	0	0	d__Bacteria;p__Bacteroidetes;c__Bacteroidia;o__Bacteroidales;f__Rikenellaceae;g__Rikenellaceae_RC9_gut_group;s__Rikenellaceae_RC9_gut_group_unclassified
a8e25e2ada6a1ff8ffcb4a6811d5a3d4	0	10	2	0	0	0	0	0	0	0	0	0	0	0	0	0	0	0	0	0	0	0	0	0	d__Bacteria;p__Firmicutes;c__Clostridia;o__Clostridiales;f__Clostridiaceae_1;g__Clostridium_sensu_stricto_8;s__Clostridium_sensu_stricto_8_unclassified
a066b31b960631208add28e30313bb97	0	12	0	0	0	0	0	0	0	0	0	0	0	0	0	0	0	0	0	0	0	0	0	0	d__Bacteria;p__Firmicutes;c__Clostridia;o__Clostridiales;f__Ruminococcaceae;g__Ruminiclostridium_5;s__Ruminiclostridium_5_unclassified
607f5dc03dabc1c49f797958493c7838	0	12	0	0	0	0	0	0	0	0	0	0	0	0	0	0	0	0	0	0	0	0	0	0	d__Bacteria;p__Firmicutes;c__Bacilli;o__Bacillales;f__Family_XI;g__Gemella;s__Gemella_unclassified
891134ec1e542213f27a6357a9a48f25	0	8	0	0	0	0	0	0	0	0	0	0	0	0	0	0	0	0	0	4	0	0	0	0	d__Bacteria;p__Proteobacteria;c__Gammaproteobacteria;o__Betaproteobacteriales;f__Burkholderiaceae;g__Ramlibacter;s__Ramlibacter_unclassified
f50fef4c71edc59d01ed16d9ff1cb04a	0	12	0	0	0	0	0	0	0	0	0	0	0	0	0	0	0	0	0	0	0	0	0	0	d__Bacteria;p__Epsilonbacteraeota;c__Campylobacteria;o__Campylobacterales;f__Helicobacteraceae;g__Helicobacter;s__Helicobacter_unclassified
7e468d8498cd78e4d762a4f64506a4ed	0	12	0	0	0	0	0	0	0	0	0	0	0	0	0	0	0	0	0	0	0	0	0	0	d__Bacteria;p__Epsilonbacteraeota;c__Campylobacteria;o__Campylobacterales;f__Helicobacteraceae;g__Helicobacter;s__Helicobacter_unclassified
375c4da88b2dec931ae928e278fe0924	0	12	0	0	0	0	0	0	0	0	0	0	0	0	0	0	0	0	0	0	0	0	0	0	d__Bacteria;p__Epsilonbacteraeota;c__Campylobacteria;o__Campylobacterales;f__Helicobacteraceae;g__Helicobacter;s__Helicobacter_unclassified
a68f03eb3e4a978fd239d928d429e05a	0	6	6	0	0	0	0	0	0	0	0	0	0	0	0	0	0	0	0	0	0	0	0	0	d__Bacteria;p__Proteobacteria;c__Gammaproteobacteria;o__Enterobacteriales;f__Enterobacteriaceae;g__Raoultella;s__Raoultella_unclassified
319d51b868474f51e232e36a2b496939	0	0	12	0	0	0	0	0	0	0	0	0	0	0	0	0	0	0	0	0	0	0	0	0	d__Bacteria;p__Cyanobacteria;c__Oxyphotobacteria;o__Oxyphotobacteria_unclassified;f__Oxyphotobacteria_unclassified;g__Oxyphotobacteria_unclassified;s__Oxyphotobacteria_unclassified
13d3d3cdb399951ebbdd5245f2b7c256	0	0	12	0	0	0	0	0	0	0	0	0	0	0	0	0	0	0	0	0	0	0	0	0	d__Bacteria;p__Cyanobacteria;c__Oxyphotobacteria;o__Oxyphotobacteria_unclassified;f__Oxyphotobacteria_unclassified;g__Oxyphotobacteria_unclassified;s__Oxyphotobacteria_unclassified
7c90e0ae59f2148ba32e01db9b9f467e	0	0	12	0	0	0	0	0	0	0	0	0	0	0	0	0	0	0	0	0	0	0	0	0	d__Bacteria;p__Proteobacteria;c__Alphaproteobacteria;o__Rickettsiales;f__Mitochondria;g__Mitochondria_unclassified;s__Mitochondria_unclassified
1a904824561580f8c83b35e502ed1c10	0	0	12	0	0	0	0	0	0	0	0	0	0	0	0	0	0	0	0	0	0	0	0	0	d__Bacteria;p__Cyanobacteria;c__Oxyphotobacteria;o__Oxyphotobacteria_unclassified;f__Oxyphotobacteria_unclassified;g__Oxyphotobacteria_unclassified;s__Oxyphotobacteria_unclassified
35db605e29292a9aa1a5d232ee171495	0	0	12	0	0	0	0	0	0	0	0	0	0	0	0	0	0	0	0	0	0	0	0	0	d__Bacteria;p__Proteobacteria;c__Alphaproteobacteria;o__Rickettsiales;f__Mitochondria;g__Mitochondria_unclassified;s__Mitochondria_unclassified
8a5fcbe420375eb93be8b793a9cfb633	0	0	12	0	0	0	0	0	0	0	0	0	0	0	0	0	0	0	0	0	0	0	0	0	d__Bacteria;p__Proteobacteria;c__Alphaproteobacteria;o__Rickettsiales;f__Mitochondria;g__Mitochondria_unclassified;s__Mitochondria_unclassified
b78d61ea5c762b9eb809c82d6e88a504	0	0	12	0	0	0	0	0	0	0	0	0	0	0	0	0	0	0	0	0	0	0	0	0	d__Bacteria;p__Cyanobacteria;c__Oxyphotobacteria;o__Oxyphotobacteria_unclassified;f__Oxyphotobacteria_unclassified;g__Oxyphotobacteria_unclassified;s__Oxyphotobacteria_unclassified
4596aa39da359337fad3f7e3b3d3c8df	0	0	0	12	0	0	0	0	0	0	0	0	0	0	0	0	0	0	0	0	0	0	0	0	d__Bacteria;p__Bacteroidetes;c__Bacteroidia;o__Bacteroidales;f__Prevotellaceae;g__Prevotella;s__uncultured_Prevotella_sp.
0dfdaa40c1c87be4d99d30096cd90c9d	0	0	0	12	0	0	0	0	0	0	0	0	0	0	0	0	0	0	0	0	0	0	0	0	d__Bacteria;p__Firmicutes;c__Bacilli;o__Lactobacillales;f__Streptococcaceae;g__Streptococcus;s__Streptococcus_equinus
3e363df87f42a227cdbac8eaf92e0e40	0	0	0	0	0	12	0	0	0	0	0	0	0	0	0	0	0	0	0	0	0	0	0	0	d__Bacteria;p__Firmicutes;c__Negativicutes;o__Selenomonadales;f__Veillonellaceae;g__Megamonas;s__Megamonas_unclassified
cdbbda592a7fa5f43aaa23679bcad43d	0	0	0	0	0	0	12	0	0	0	0	0	0	0	0	0	0	0	0	0	0	0	0	0	d__Bacteria;p__Firmicutes;c__Bacilli;o__Lactobacillales;f__Streptococcaceae;g__Streptococcus;s__uncultured_Streptococcus_sp.
f9657989ee96551dd9bcad4fdd4a0417	0	0	0	0	0	0	0	3	0	9	0	0	0	0	0	0	0	0	0	0	0	0	0	0	d__Bacteria;p__Bacteroidetes;c__Bacteroidia;o__Bacteroidales;f__Tannerellaceae;g__Parabacteroides;s__uncultured_Parabacteroides_sp.
360225e1f0521bc3fb70ecf168dd2772	0	0	0	0	0	0	0	0	12	0	0	0	0	0	0	0	0	0	0	0	0	0	0	0	d__Bacteria;p__Bacteroidetes;c__Bacteroidia;o__Bacteroidales;f__Tannerellaceae;g__Parabacteroides;s__Parabacteroides_unclassified
b15825f68a016efa42afecab9b31d52e	0	0	0	0	0	0	0	0	0	12	0	0	0	0	0	0	0	0	0	0	0	0	0	0	d__Bacteria;p__Firmicutes;c__Clostridia;o__Clostridiales;f__Ruminococcaceae;g__Intestinimonas;s__Intestinimonas_unclassified
3a833e4a4d1589ffab8fd2642872dcaa	0	0	0	0	0	0	0	0	0	12	0	0	0	0	0	0	0	0	0	0	0	0	0	0	d__Bacteria;p__Bacteroidetes;c__Bacteroidia;o__Bacteroidales;f__Bacteroidaceae;g__Bacteroides;s__Bacteroides_plebeius
71c28b57978543ccabeef83f06b0f31c	0	0	0	0	0	0	0	0	0	12	0	0	0	0	0	0	0	0	0	0	0	0	0	0	d__Bacteria;p__Bacteroidetes;c__Bacteroidia;o__Bacteroidales;f__Prevotellaceae;g__Prevotellaceae_unclassified;s__Prevotellaceae_unclassified
3ec3a5abaeb3d7bacb805bdf0ab52fca	0	0	0	0	0	0	0	0	0	12	0	0	0	0	0	0	0	0	0	0	0	0	0	0	d__unclassified;p__unclassified;c__unclassified;o__unclassified;f__unclassified;g__unclassified;s__unclassified
1253392df7bf0e578bf9d9a46802a8f2	0	0	0	0	0	0	0	0	0	0	0	0	0	0	0	0	0	0	12	0	0	0	0	0	d__Bacteria;p__Firmicutes;c__Firmicutes_unclassified;o__Firmicutes_unclassified;f__Firmicutes_unclassified;g__Firmicutes_unclassified;s__Firmicutes_unclassified
bb00371b2a3f986c8c0b0f6bc01b58c4	0	0	0	0	0	0	0	0	0	0	0	0	0	0	0	0	0	0	12	0	0	0	0	0	d__Bacteria;p__Bacteroidetes;c__Bacteroidia;o__Bacteroidales;f__Prevotellaceae;g__Prevotella_9;s__Prevotella_9_unclassified
a25a4dbdaa6d1b56b82d7fed12f9d66a	0	0	0	0	0	0	0	0	0	0	0	0	0	0	0	0	0	0	12	0	0	0	0	0	d__Bacteria;p__Firmicutes;c__Bacilli;o__Bacillales;f__Staphylococcaceae;g__Staphylococcus;s__Staphylococcus_sp._G5IV
3d78a654ec1e45463e21761274805f9d	0	0	0	0	0	0	0	0	0	0	0	0	0	0	0	0	0	0	0	2	0	0	0	10	d__Bacteria;p__Actinobacteria;c__Coriobacteriia;o__Coriobacteriales;f__Coriobacteriales_Incertae_Sedis;g__Coriobacteriales_Incertae_Sedis_unclassified;s__Coriobacteriales_Incertae_Sedis_unclassified
48680345a52c5165dcce18713ceaac1a	0	0	0	0	0	0	0	0	0	0	0	0	0	0	0	0	0	0	0	12	0	0	0	0	d__Bacteria;p__Fusobacteria;c__Fusobacteriia;o__Fusobacteriales;f__Fusobacteriaceae;g__Fusobacterium;s__Fusobacterium_unclassified
9f8f7263905d2c50259764cf2fd76663	0	0	0	0	0	0	0	0	0	0	0	0	0	0	0	0	0	0	0	12	0	0	0	0	d__Bacteria;p__Firmicutes;c__Negativicutes;o__Selenomonadales;f__Acidaminococcaceae;g__Phascolarctobacterium;s__Phascolarctobacterium_unclassified
a7456d79dc507e456d157e01ad72817f	0	0	0	0	0	0	0	0	0	0	0	0	0	0	0	0	0	0	0	12	0	0	0	0	d__Bacteria;p__Firmicutes;c__Bacilli;o__Lactobacillales;f__Streptococcaceae;g__Streptococcus;s__uncultured_Streptococcus_sp.
98468fbe095401357bcc2124b395ddf3	0	0	0	0	0	0	0	0	0	0	0	0	0	0	0	0	0	0	0	0	12	0	0	0	d__Bacteria;p__Cyanobacteria;c__Oxyphotobacteria;o__Oxyphotobacteria_unclassified;f__Oxyphotobacteria_unclassified;g__Oxyphotobacteria_unclassified;s__Oxyphotobacteria_unclassified
e046282ab2a5b03169eb1722f31eb1aa	0	0	0	0	0	0	0	0	0	0	0	0	0	0	0	0	0	0	0	0	0	12	0	0	d__Bacteria;p__Firmicutes;c__Bacilli;o__Lactobacillales;f__Streptococcaceae;g__Streptococcus;s__uncultured_Streptococcus_sp.
82a9a0dcbb1040ea39fc2ea4fab51e1f	0	0	0	0	0	0	0	0	0	0	0	0	0	0	0	0	0	0	0	0	0	0	12	0	d__Bacteria;p__Bacteroidetes;c__Bacteroidia;o__Bacteroidales;f__Prevotellaceae;g__Prevotella;s__uncultured_Prevotella_sp.
685327cc2852d790bb89c9082a2f05dd	0	0	0	0	0	0	0	0	0	0	0	0	11	0	0	0	0	0	0	0	0	0	0	0	d__Bacteria;p__Actinobacteria;c__Actinobacteria;o__Corynebacteriales;f__Tsukamurellaceae;g__Tsukamurella;s__Tsukamurella_sp._YIM_69482
188023a69d4376f87bcebfefd76832a8	0	0	0	0	0	0	0	0	0	0	0	0	11	0	0	0	0	0	0	0	0	0	0	0	d__Bacteria;p__Firmicutes;c__Clostridia;o__Clostridiales;f__Eubacteriaceae;g__Intestinibacillus;s__Intestinibacillus_sp._Marseille-P6563
d91edd877f1973fabb1247746ed9dd45	0	0	0	0	0	0	0	0	0	0	0	0	6	5	0	0	0	0	0	0	0	0	0	0	d__Bacteria;p__Firmicutes;c__Bacilli;o__Lactobacillales;f__Lactobacillaceae;g__Lactobacillus;s__Lactobacillus_coryniformis
6f1c70b6d9e037711c028629ca233185	2	3	0	0	0	0	0	0	0	0	0	0	3	3	0	0	0	0	0	0	0	0	0	0	d__Bacteria;p__Bacteroidetes;c__Bacteroidia;o__Bacteroidales;f__Muribaculaceae;g__Muribaculaceae_unclassified;s__Muribaculaceae_unclassified
0cc01d26d9a75a1c71bc7129c2dd49a1	0	0	0	0	0	0	0	0	0	0	0	0	0	3	0	0	0	8	0	0	0	0	0	0	d__Bacteria;p__Proteobacteria;c__Gammaproteobacteria;o__Immundisolibacterales;f__Immundisolibacteraceae;g__Immundisolibacter;s__Immundisolibacter_unclassified
cb3f758eceb16b1cb89c67ad08ea1120	0	3	0	0	0	0	0	0	0	0	0	0	0	5	0	0	0	0	3	0	0	0	0	0	d__Bacteria;p__Tenericutes;c__Mollicutes;o__Mycoplasmatales;f__Mycoplasmataceae;g__Mycoplasma;s__Mycoplasma_microti
1592da1db77bbfd4f97688d7561baba5	0	0	0	0	0	0	0	0	0	0	0	0	0	11	0	0	0	0	0	0	0	0	0	0	d__Bacteria;p__Firmicutes;c__Erysipelotrichia;o__Erysipelotrichales;f__Erysipelotrichaceae;g__Erysipelatoclostridium;s__Erysipelatoclostridium_sp._SNUG30386
6caf8ca5918f37f9e4a275b4b0def4f2	0	0	0	0	0	0	0	0	0	0	0	0	0	0	11	0	0	0	0	0	0	0	0	0	d__Bacteria;p__Firmicutes;c__Negativicutes;o__Veillonellales;f__Veillonellaceae;g__Megasphaera;s__Megasphaera_sp._ASD88
2cf6db771c8e592d689df55a022d53c8	0	0	0	0	0	0	0	0	0	0	0	0	0	0	11	0	0	0	0	0	0	0	0	0	d__Bacteria;p__Firmicutes;c__Clostridia;o__Clostridiales;f__Ruminococcaceae;g__Subdoligranulum;s__Subdoligranulum_unclassified
7058b32a22904058944dbab6bd0e4474	0	3	0	0	0	0	0	0	0	0	0	0	0	0	2	0	0	0	6	0	0	0	0	0	d__Bacteria;p__Firmicutes;c__Clostridia;o__Clostridiales;f__Ruminococcaceae;g__Ruminococcus;s__Ruminococcus_sp._ID1
8dc254619ecdb83185ff6fde2484974f	0	0	0	0	0	0	0	0	0	0	0	0	0	0	0	11	0	0	0	0	0	0	0	0	d__Bacteria;p__Firmicutes;c__Clostridia;o__Clostridiales;f__Lachnospiraceae;g__Shuttleworthia;s__Shuttleworthia_unclassified
1372263840c8f886e84b352addefc592	0	0	0	0	0	0	0	0	0	0	0	0	0	0	0	0	5	0	6	0	0	0	0	0	d__Bacteria;p__Proteobacteria;c__Gammaproteobacteria;o__Aeromonadales;f__Aeromonadaceae;g__Oceanisphaera;s__Oceanisphaera_unclassified
ee5abe70232a611af9df3c72525b2842	0	0	0	0	0	0	0	0	0	0	0	0	0	0	0	0	11	0	0	0	0	0	0	0	d__Bacteria;p__Firmicutes;c__Clostridia;o__Clostridiales;f__Ruminococcaceae;g__Subdoligranulum;s__Subdoligranulum_unclassified
f4e626d9a968981dd8d3d472a5652f5d	0	0	0	0	0	0	0	0	0	0	0	0	0	0	0	0	11	0	0	0	0	0	0	0	d__Bacteria;p__Firmicutes;c__Clostridia;o__Clostridiales;f__Ruminococcaceae;g__Subdoligranulum;s__uncultured_Subdoligranulum_sp.
94466a82f944410410939b7049512f11	0	0	0	0	0	0	0	0	0	0	0	0	0	0	0	0	11	0	0	0	0	0	0	0	d__Bacteria;p__Firmicutes;c__Negativicutes;o__Selenomonadales;f__Veillonellaceae;g__Megamonas;s__Megamonas_unclassified
ce1393adc49bb4a4f59ca2a9afdcba16	0	0	0	0	0	0	0	0	0	0	0	0	0	0	0	0	11	0	0	0	0	0	0	0	d__Bacteria;p__Epsilonbacteraeota;c__Campylobacteria;o__Campylobacterales;f__Helicobacteraceae;g__Helicobacter;s__Helicobacter_unclassified
8ce6be02c5a98425b81db7981698d842	0	0	0	0	0	0	0	0	0	0	0	0	0	0	0	0	11	0	0	0	0	0	0	0	d__Bacteria;p__Bacteroidetes;c__Bacteroidia;o__Bacteroidales;f__Prevotellaceae;g__Prevotella_9;s__Prevotella_9_unclassified
8edc7238873f4a35bc7da3f0625d251f	0	0	0	0	0	0	0	0	0	0	0	0	0	0	0	0	0	11	0	0	0	0	0	0	d__Bacteria;p__Firmicutes;c__Bacilli;o__Lactobacillales;f__Streptococcaceae;g__Streptococcus;s__Streptococcus_suis
056a5963621598b6ae3d94487bda594a	0	0	0	0	0	0	0	0	0	0	0	0	0	0	0	0	0	3	0	0	0	0	8	0	d__Bacteria;p__Firmicutes;c__Clostridia;o__Clostridiales;f__Ruminococcaceae;g__Ruminococcaceae_UCG-004;s__Ruminococcaceae_UCG-004_unclassified
45e5011cef0e0fc964db21619da7e1f1	11	0	0	0	0	0	0	0	0	0	0	0	0	0	0	0	0	0	0	0	0	0	0	0	d__Bacteria;p__Firmicutes;c__Clostridia;o__Clostridiales;f__Ruminococcaceae;g__Ruminococcaceae_UCG-005;s__Ruminococcaceae_UCG-005_unclassified
92568674e2a1a9f1f44ae8ff1013ed39	11	0	0	0	0	0	0	0	0	0	0	0	0	0	0	0	0	0	0	0	0	0	0	0	d__Bacteria;p__Proteobacteria;c__Alphaproteobacteria;o__Rhodospirillales;f__Rhodospirillaceae;g__Dongia;s__uncultured_Dongia_sp.
792c821889687ac146fb95188ab8afb6	11	0	0	0	0	0	0	0	0	0	0	0	0	0	0	0	0	0	0	0	0	0	0	0	d__unclassified;p__unclassified;c__unclassified;o__unclassified;f__unclassified;g__unclassified;s__unclassified
3473510cc8502f394b3bfa80bf565f7d	6	0	0	0	0	0	0	0	0	2	0	0	0	0	0	0	0	0	0	0	0	0	3	0	d__Bacteria;p__Firmicutes;c__Clostridia;o__Clostridiales;f__Ruminococcaceae;g__Hydrogenoanaerobacterium;s__Hydrogenoanaerobacterium_sp._YN3
aea3c2aaea6eb182b8d0325e552a7c3d	5	0	0	0	0	0	0	0	0	0	0	0	0	0	0	0	0	0	0	0	0	0	6	0	d__Bacteria;p__Firmicutes;c__Clostridia;o__Clostridiales;f__Ruminococcaceae;g__Anaerotruncus;s__uncultured_Anaerotruncus_sp.
1872bd64eb46aad43460af04bf2628f2	6	0	0	0	0	0	0	0	0	5	0	0	0	0	0	0	0	0	0	0	0	0	0	0	d__Bacteria;p__Proteobacteria;c__Deltaproteobacteria;o__Desulfovibrionales;f__Desulfovibrionaceae;g__Desulfovibrio;s__uncultured_Desulfovibrio_sp.
f3e40cf53ec15c7dc57575d81997bdd0	4	7	0	0	0	0	0	0	0	0	0	0	0	0	0	0	0	0	0	0	0	0	0	0	d__Bacteria;p__Patescibacteria;c__Parcubacteria;o__Candidatus_Kaiserbacteria;f__Candidatus_Kaiserbacteria_unclassified;g__Candidatus_Kaiserbacteria_unclassified;s__Candidatus_Kaiserbacteria_unclassified
31d5ab366a86a8a34fd361957c8bb4e9	11	0	0	0	0	0	0	0	0	0	0	0	0	0	0	0	0	0	0	0	0	0	0	0	d__Bacteria;p__Firmicutes;c__Clostridia;o__Clostridiales;f__Clostridiaceae_1;g__Clostridium_sensu_stricto_1;s__Clostridium_sensu_stricto_1_unclassified
e978120ee9f149cc9df332e11bff9428	11	0	0	0	0	0	0	0	0	0	0	0	0	0	0	0	0	0	0	0	0	0	0	0	d__Bacteria;p__Bacteroidetes;c__Bacteroidia;o__Bacteroidales;f__Rikenellaceae;g__Rikenellaceae_RC9_gut_group;s__Rikenellaceae_RC9_gut_group_unclassified
4569e83491ed65e6d52dc37329a239ac	11	0	0	0	0	0	0	0	0	0	0	0	0	0	0	0	0	0	0	0	0	0	0	0	d__Bacteria;p__Bacteroidetes;c__Bacteroidia;o__Bacteroidales;f__Prevotellaceae;g__Alloprevotella;s__Alloprevotella_unclassified
4f49e9555e892df89782896d3f6f84ca	11	0	0	0	0	0	0	0	0	0	0	0	0	0	0	0	0	0	0	0	0	0	0	0	d__Bacteria;p__Firmicutes;c__Negativicutes;o__Selenomonadales;f__Acidaminococcaceae;g__Phascolarctobacterium;s__Phascolarctobacterium_unclassified
7efb4fb975292ca2d49d6d6df3c930d2	11	0	0	0	0	0	0	0	0	0	0	0	0	0	0	0	0	0	0	0	0	0	0	0	d__Bacteria;p__Bacteroidetes;c__Bacteroidia;o__Bacteroidales;f__Muribaculaceae;g__Muribaculaceae_unclassified;s__Muribaculaceae_unclassified
20ad767f2ce554f3b51f6f32ca380c49	11	0	0	0	0	0	0	0	0	0	0	0	0	0	0	0	0	0	0	0	0	0	0	0	d__Bacteria;p__Firmicutes;c__Clostridia;o__Clostridiales;f__Clostridiaceae;g__Clostridium;s__uncultured_Clostridium_sp.
ae1dc5142929f36cc8402f0884fcc488	11	0	0	0	0	0	0	0	0	0	0	0	0	0	0	0	0	0	0	0	0	0	0	0	d__Bacteria;p__Bacteroidetes;c__Bacteroidia;o__Bacteroidales;f__Bacteroidaceae;g__Bacteroides;s__Bacteroides_sp.
8b698e33854ad38e451524944ba7f18b	0	11	0	0	0	0	0	0	0	0	0	0	0	0	0	0	0	0	0	0	0	0	0	0	d__Bacteria;p__Spirochaetes;c__Spirochaetia;o__Spirochaetales;f__Spirochaetaceae;g__Spirochaeta_2;s__Spirochaeta_2_unclassified
4799f5507a9854a6c2d2d7a166080991	0	11	0	0	0	0	0	0	0	0	0	0	0	0	0	0	0	0	0	0	0	0	0	0	d__Bacteria;p__Proteobacteria;c__Gammaproteobacteria;o__Betaproteobacteriales;f__Burkholderiaceae;g__Herbaspirillum;s__Herbaspirillum_unclassified
35ba2ed91259c1cdcc288763dd0edb2a	0	0	11	0	0	0	0	0	0	0	0	0	0	0	0	0	0	0	0	0	0	0	0	0	d__Bacteria;p__Proteobacteria;c__Alphaproteobacteria;o__Rickettsiales;f__Mitochondria;g__Mitochondria_unclassified;s__Mitochondria_unclassified
5a573c5c2b934b425e766e02eb9cba67	0	0	11	0	0	0	0	0	0	0	0	0	0	0	0	0	0	0	0	0	0	0	0	0	d__Bacteria;p__Proteobacteria;c__Alphaproteobacteria;o__Rickettsiales;f__Mitochondria;g__Mitochondria_unclassified;s__Mitochondria_unclassified
e0f5a4fcf908d3739ccf9abda7bd806b	0	0	11	0	0	0	0	0	0	0	0	0	0	0	0	0	0	0	0	0	0	0	0	0	d__Bacteria;p__Cyanobacteria;c__Oxyphotobacteria;o__Oxyphotobacteria_unclassified;f__Oxyphotobacteria_unclassified;g__Oxyphotobacteria_unclassified;s__Oxyphotobacteria_unclassified
e07d07ef89a84f13516dbe2dae1e94f3	0	0	11	0	0	0	0	0	0	0	0	0	0	0	0	0	0	0	0	0	0	0	0	0	d__Bacteria;p__Proteobacteria;c__Alphaproteobacteria;o__Rickettsiales;f__Mitochondria;g__Mitochondria_unclassified;s__Mitochondria_unclassified
e0b46288bacba06e7b1289f7048d7980	0	0	0	11	0	0	0	0	0	0	0	0	0	0	0	0	0	0	0	0	0	0	0	0	d__Bacteria;p__Actinobacteria;c__Coriobacteriia;o__Coriobacteriales;f__Coriobacteriaceae;g__Collinsella;s__Collinsella_ihuae
431e12f7b17cc9c5a77a421a35a36628	0	0	0	0	11	0	0	0	0	0	0	0	0	0	0	0	0	0	0	0	0	0	0	0	d__Bacteria;p__Firmicutes;c__Erysipelotrichia;o__Erysipelotrichales;f__Erysipelotrichaceae;g__Dielma;s__Dielma_unclassified
593922732ae599553b9364f3d214070c	0	0	0	0	0	8	0	0	0	0	0	0	0	0	0	0	0	0	0	3	0	0	0	0	d__Bacteria;p__Proteobacteria;c__Gammaproteobacteria;o__Betaproteobacteriales;f__Burkholderiaceae;g__Curvibacter;s__Curvibacter_unclassified
c8ebf620bb7fcd1521aebea023d1f58a	0	0	0	0	0	11	0	0	0	0	0	0	0	0	0	0	0	0	0	0	0	0	0	0	d__Bacteria;p__Proteobacteria;c__Gammaproteobacteria;o__Pseudomonadales;f__Moraxellaceae;g__Acinetobacter;s__Acinetobacter_sp._SG8
926456ff94bd8dd3623860386de92526	0	0	0	0	0	0	5	0	0	0	0	6	0	0	0	0	0	0	0	0	0	0	0	0	d__Bacteria;p__Firmicutes;c__Clostridia;o__Clostridiales;f__Lachnospiraceae;g__Lachnospira;s__Lachnospira_unclassified
a7f45e8840dbab1de9cbb101696ffaf4	0	0	0	0	0	0	11	0	0	0	0	0	0	0	0	0	0	0	0	0	0	0	0	0	d__Bacteria;p__Proteobacteria;c__Gammaproteobacteria;o__Pasteurellales;f__Pasteurellaceae;g__Actinobacillus;s__uncultured_Actinobacillus_sp.
cba73f240a1cb505ce6887b895804d43	0	0	0	0	0	0	0	11	0	0	0	0	0	0	0	0	0	0	0	0	0	0	0	0	d__Bacteria;p__Spirochaetes;c__Spirochaetia;o__Spirochaetales;f__Spirochaetaceae;g__Sphaerochaeta;s__uncultured_Sphaerochaeta_sp.
552262ed3261cd34fbdd34de53e076be	0	0	0	0	0	0	0	11	0	0	0	0	0	0	0	0	0	0	0	0	0	0	0	0	d__Bacteria;p__Bacteroidetes;c__Bacteroidia;o__Bacteroidales;f__Prevotellaceae;g__Prevotellaceae_Ga6A1_group;s__Prevotellaceae_Ga6A1_group_unclassified
434d6ae1c9d0ffd2773598b060e6d770	0	0	0	0	0	0	0	11	0	0	0	0	0	0	0	0	0	0	0	0	0	0	0	0	d__Bacteria;p__Bacteroidetes;c__Bacteroidia;o__Bacteroidales;f__Prevotellaceae;g__Alloprevotella;s__Alloprevotella_unclassified
d1557714088194f925ff6429effb448d	0	0	0	0	0	0	0	11	0	0	0	0	0	0	0	0	0	0	0	0	0	0	0	0	d__Bacteria;p__Bacteroidetes;c__Bacteroidetes_unclassified;o__Bacteroidetes_unclassified;f__Bacteroidetes_unclassified;g__Bacteroidetes_unclassified;s__Bacteroidetes_unclassified
6e846742c30345e1a476a35669b64e13	0	0	0	0	0	0	0	0	0	11	0	0	0	0	0	0	0	0	0	0	0	0	0	0	d__Bacteria;p__Bacteroidetes;c__Bacteroidia;o__Bacteroidales;f__Bacteroidaceae;g__Bacteroides;s__uncultured_Bacteroides_sp.
abac6fc86e09fc6671758c8535a9d703	0	0	0	0	0	0	0	0	0	11	0	0	0	0	0	0	0	0	0	0	0	0	0	0	d__Bacteria;p__Bacteroidetes;c__Bacteroidia;o__Bacteroidales;f__Tannerellaceae;g__Parabacteroides;s__uncultured_Parabacteroides_sp.
f5c5e62beb0c658c351aed0c2881c589	0	0	0	0	0	0	0	0	0	11	0	0	0	0	0	0	0	0	0	0	0	0	0	0	d__Bacteria;p__Bacteroidetes;c__Bacteroidia;o__Bacteroidales;f__Tannerellaceae;g__Parabacteroides;s__uncultured_Parabacteroides_sp.
95cf2bfd3ec52d7660a5f5558fc08bd0	0	0	0	0	0	0	0	0	0	11	0	0	0	0	0	0	0	0	0	0	0	0	0	0	d__Bacteria;p__Firmicutes;c__Clostridia;o__Clostridiales;f__Lachnospiraceae;g__Lachnospiraceae_unclassified;s__Lachnospiraceae_unclassified
8bc6511bc67ebb5ce414cf7bde05d9a4	0	0	0	0	0	0	0	0	0	0	0	0	0	0	0	0	0	0	11	0	0	0	0	0	d__Bacteria;p__Firmicutes;c__Clostridia;o__Clostridiales;f__Ruminococcaceae;g__Ruminococcaceae_unclassified;s__Ruminococcaceae_unclassified
5a51456f709bf832ecfa0abd0d0996fb	0	0	0	0	0	0	0	0	0	0	0	0	0	0	0	0	0	0	6	0	0	0	0	5	d__Bacteria;p__Firmicutes;c__Clostridia;o__Clostridiales;f__Lachnospiraceae;g__Blautia;s__Blautia_sp.
85158b84ddd0143d5bc5de0696f0beb8	0	0	0	0	0	0	0	0	0	0	0	0	0	0	0	0	0	0	0	11	0	0	0	0	d__Bacteria;p__Firmicutes;c__Clostridia;o__Clostridiales;f__Lachnospiraceae;g__Blautia;s__Blautia_sp.
06f480ca739d588d425e3631198f241d	0	0	0	0	0	0	0	0	0	0	0	0	0	0	0	0	0	0	0	11	0	0	0	0	d__Bacteria;p__Firmicutes;c__Erysipelotrichia;o__Erysipelotrichales;f__Erysipelotrichaceae;g__Erysipelatoclostridium;s__Erysipelatoclostridium_unclassified
6cd3304f0fb5907e5f5e139e212c84da	0	0	0	0	0	0	0	0	0	0	0	0	0	0	0	0	0	0	0	11	0	0	0	0	d__Bacteria;p__Bacteroidetes;c__Bacteroidia;o__Bacteroidales;f__Prevotellaceae;g__Alloprevotella;s__uncultured_Alloprevotella_sp.
396c2ab8d0c7c72629f7d4238e87968b	0	0	0	0	0	0	0	0	0	0	0	0	0	0	0	0	0	0	0	0	11	0	0	0	d__Bacteria;p__Firmicutes;c__Negativicutes;o__Selenomonadales;f__Veillonellaceae;g__Megamonas;s__Megamonas_unclassified
2210f7563393ea80bcb3f905396e90c1	0	0	0	0	0	0	0	0	0	0	0	0	0	0	0	0	0	0	0	0	0	0	11	0	d__Bacteria;p__Bacteroidetes;c__Bacteroidia;o__Bacteroidales;f__Bacteroidaceae;g__Bacteroides;s__Bacteroides_unclassified
dff653801afca60594432e7d8e110900	0	0	0	0	0	0	0	0	0	0	0	0	0	0	0	0	0	0	0	0	0	0	11	0	d__Bacteria;p__Firmicutes;c__Clostridia;o__Clostridiales;f__Clostridiales_unclassified;g__Clostridiales_unclassified;s__Clostridiales_unclassified
b28429600ae0b57be99f84dfe5cbab89	0	0	0	0	0	0	0	0	0	0	0	0	0	0	0	0	0	0	0	0	0	0	11	0	d__Bacteria;p__Firmicutes;c__Clostridia;o__Clostridiales;f__Clostridiales_Family_XIV._Incertae_Sedis;g__Clostridiales_Family_XIV._Incertae_Sedis_unclassified;s__Clostridiales_Family_XIV._Incertae_Sedis_unclassified
4f903979b4359710a1248104ba0e4ac5	0	0	0	0	0	0	0	0	0	0	0	0	0	0	0	0	0	0	0	0	0	0	0	11	d__Bacteria;p__Firmicutes;c__Clostridia;o__Clostridiales;f__Lachnospiraceae;g__Blautia;s__uncultured_Blautia_sp.
8c87729b1d59954fa2ab535d2476cc14	0	0	0	0	0	0	0	0	0	0	0	0	0	0	0	0	0	0	0	0	0	0	0	11	d__Bacteria;p__Epsilonbacteraeota;c__Campylobacteria;o__Campylobacterales;f__Helicobacteraceae;g__Helicobacter;s__Helicobacter_unclassified
0be549352e7c3d47465c6fad56a97379	0	0	0	0	0	0	0	0	0	0	0	0	6	0	4	0	0	0	0	0	0	0	0	0	d__Bacteria;p__Bacteroidetes;c__Bacteroidia;o__Bacteroidales;f__Prevotellaceae;g__Paraprevotella;s__Paraprevotella_clara
5b4779caaaf58684ee8481d7299cf850	0	0	0	0	0	0	0	0	0	0	0	0	4	0	0	0	0	6	0	0	0	0	0	0	d__Bacteria;p__Actinobacteria;c__Actinobacteria;o__Micrococcales;f__Microbacteriaceae;g__Curtobacterium;s__Curtobacterium_sp._NJ-10
27e661e7f80175c1c11f10f0c9ab5ab1	0	0	0	0	0	2	0	0	0	0	0	0	3	5	0	0	0	0	0	0	0	0	0	0	d__Bacteria;p__Bacteroidetes;c__Bacteroidia;o__Bacteroidales;f__Bacteroidaceae;g__Bacteroides;s__uncultured_Bacteroides_sp.
14f378d04c41e2562999e531dc676d75	0	0	0	0	0	0	0	0	0	0	0	0	0	10	0	0	0	0	0	0	0	0	0	0	d__Bacteria;p__Bacteroidetes;c__Bacteroidia;o__Bacteroidales;f__Muribaculaceae;g__Muribaculaceae_unclassified;s__Muribaculaceae_unclassified
42ae177d06c48829cb6122e2d8490b99	0	0	0	0	0	0	0	0	0	0	0	0	0	10	0	0	0	0	0	0	0	0	0	0	d__Bacteria;p__Firmicutes;c__Clostridia;o__Clostridiales;f__Lachnospiraceae;g__Lachnospiraceae_unclassified;s__Lachnospiraceae_unclassified
7ae55291f26c41c5b4ef612a2b1be881	0	0	0	0	0	0	0	0	0	0	0	0	0	3	0	0	7	0	0	0	0	0	0	0	d__Bacteria;p__Proteobacteria;c__Gammaproteobacteria;o__Pseudomonadales;f__Moraxellaceae;g__Psychrobacter;s__Psychrobacter_faecalis
d80ec69d4977cb910fb1bdbf83a55805	0	0	0	0	0	0	0	0	0	0	0	0	0	10	0	0	0	0	0	0	0	0	0	0	d__Bacteria;p__Firmicutes;c__Bacilli;o__Lactobacillales;f__Streptococcaceae;g__Streptococcus;s__Streptococcus_porcorum
dffcb98f975cc53cc5f98198c1e6edd9	0	0	0	0	0	0	0	0	0	0	0	0	0	0	10	0	0	0	0	0	0	0	0	0	d__Bacteria;p__Firmicutes;c__Negativicutes;o__Acidaminococcales;f__Acidaminococcaceae;g__Phascolarctobacterium;s__uncultured_Phascolarctobacterium_sp.
8b1b44ce298d1096a92f1cd560e00d88	0	0	0	6	0	0	0	0	0	0	0	0	0	0	4	0	0	0	0	0	0	0	0	0	d__Bacteria;p__Firmicutes;c__Clostridia;o__Clostridiales;f__Ruminococcaceae;g__Eubacterium]_coprostanoligenes_group;s__Eubacterium]_coprostanoligenes_group_unclassified
8f25c7369b68048942fb4be050a7da5b	0	0	0	0	0	0	0	0	0	0	0	0	0	0	10	0	0	0	0	0	0	0	0	0	d__Bacteria;p__Firmicutes;c__Negativicutes;o__Selenomonadales;f__Selenomonadaceae;g__Selenomonas;s__Selenomonas_ruminantium
2670c424ddf907d234c949a3d11a2a20	0	0	0	0	0	0	0	0	0	0	0	0	0	0	10	0	0	0	0	0	0	0	0	0	d__Bacteria;p__Firmicutes;c__Negativicutes;o__Selenomonadales;f__Veillonellaceae;g__Megasphaera;s__Megasphaera_unclassified
cb58d97e75e1266189b265c4e448a613	0	0	0	0	0	0	0	0	0	0	0	0	0	0	10	0	0	0	0	0	0	0	0	0	d__Bacteria;p__Firmicutes;c__Negativicutes;o__Selenomonadales;f__Veillonellaceae;g__Megasphaera;s__Megasphaera_unclassified
610782b5cd61058f4320a37437157aa8	0	0	0	0	0	0	0	0	0	0	0	0	0	0	4	0	6	0	0	0	0	0	0	0	d__Bacteria;p__Firmicutes;c__Negativicutes;o__Selenomonadales;f__Acidaminococcaceae;g__Phascolarctobacterium;s__Phascolarctobacterium_unclassified
927866a50542e2d8a9c5f99687caff06	0	0	0	0	0	0	0	0	0	0	0	0	0	0	0	10	0	0	0	0	0	0	0	0	d__Bacteria;p__Firmicutes;c__Negativicutes;o__Veillonellales;f__Veillonellaceae;g__Megasphaera;s__uncultured_Megasphaera_sp.
d383aeb6c2b6c2d18bb9fae31159900d	3	0	0	0	0	0	0	0	0	0	0	0	0	0	0	3	0	0	0	0	0	0	4	0	d__Bacteria;p__Firmicutes;c__Clostridia;o__Clostridiales;f__Ruminococcaceae;g__Harryflintia;s__Harryflintia_unclassified
6321aec92666fa8d8443325278c95741	5	0	0	0	0	0	0	0	0	0	0	0	0	0	0	0	5	0	0	0	0	0	0	0	d__Bacteria;p__Bacteroidetes;c__Bacteroidia;o__Bacteroidales;f__Muribaculaceae;g__Muribaculaceae_unclassified;s__Muribaculaceae_unclassified
8d1e03ed07f42d55822fa02e7665552b	0	0	0	0	0	0	0	0	0	0	0	0	0	0	0	0	10	0	0	0	0	0	0	0	d__unclassified;p__unclassified;c__unclassified;o__unclassified;f__unclassified;g__unclassified;s__unclassified
e9feaaabb8daf256337747f9eca503ef	0	0	0	0	0	0	0	0	0	0	0	0	0	0	0	0	0	5	0	0	0	0	5	0	d__Bacteria;p__Bacteroidetes;c__Bacteroidia;o__Bacteroidales;f__Prevotellaceae;g__Alloprevotella;s__Alloprevotella_unclassified
103407ab27b4f8ad08f65c43676fa23a	0	0	0	0	0	0	0	0	0	0	0	0	0	0	0	0	0	10	0	0	0	0	0	0	d__Bacteria;p__Bacteroidetes;c__Bacteroidia;o__Bacteroidales;f__Bacteroidaceae;g__Bacteroides;s__Bacteroides_unclassified
e4421fe8472a3e101b53927297cae27b	0	0	0	0	0	0	0	0	0	0	0	0	0	0	0	0	0	10	0	0	0	0	0	0	d__Bacteria;p__Bacteroidetes;c__Bacteroidia;o__Bacteroidales;f__Prevotellaceae;g__Alloprevotella;s__uncultured_Alloprevotella_sp.
94aae0e3b228d3f1f67985e27a027980	0	0	0	0	0	0	0	0	0	0	0	0	0	0	0	0	0	10	0	0	0	0	0	0	d__Bacteria;p__Proteobacteria;c__Gammaproteobacteria;o__Betaproteobacteriales;f__Burkholderiaceae;g__Ramlibacter;s__Ramlibacter_unclassified
5c24cb3e922747d4dbf1526e0613e294	10	0	0	0	0	0	0	0	0	0	0	0	0	0	0	0	0	0	0	0	0	0	0	0	d__Bacteria;p__Bacteroidetes;c__Bacteroidia;o__Bacteroidales;f__Prevotellaceae;g__Prevotellaceae_UCG-003;s__Prevotellaceae_UCG-003_unclassified
74924fa44681d438d65728eb2b95a047	10	0	0	0	0	0	0	0	0	0	0	0	0	0	0	0	0	0	0	0	0	0	0	0	d__Bacteria;p__Firmicutes;c__Clostridia;o__Clostridiales;f__Ruminococcaceae;g__Ruminococcaceae_UCG-005;s__Ruminococcaceae_UCG-005_unclassified
34f1162fdb933084cedb88d2532e58f1	10	0	0	0	0	0	0	0	0	0	0	0	0	0	0	0	0	0	0	0	0	0	0	0	d__Bacteria;p__Bacteroidetes;c__Bacteroidia;o__Bacteroidales;f__Prevotellaceae;g__Alloprevotella;s__uncultured_Alloprevotella_sp.
830c572be4e89a2af34013fa437f0169	4	0	0	0	0	0	0	0	0	0	0	0	0	0	0	0	0	0	0	0	0	0	0	6	d__Bacteria;p__Bacteroidetes;c__Bacteroidia;o__Bacteroidales;f__Tannerellaceae;g__Parabacteroides;s__Parabacteroides_gordonii
31a3eddd69fb381d5aee133abc2e0c9e	4	0	0	6	0	0	0	0	0	0	0	0	0	0	0	0	0	0	0	0	0	0	0	0	d__Bacteria;p__Firmicutes;c__Clostridia;o__Clostridiales;f__Ruminococcaceae;g__Subdoligranulum;s__Subdoligranulum_unclassified
cf156dc7e38e388ca179d3b6a9af3bf4	2	0	0	0	0	0	0	0	0	3	0	0	0	0	0	0	0	0	5	0	0	0	0	0	d__Bacteria;p__Proteobacteria;c__Gammaproteobacteria;o__Betaproteobacteriales;f__Burkholderiaceae;g__Oxalobacter;s__Oxalobacter_unclassified
cb005e3ca008cba8e473b4549f30d3a1	5	0	0	0	0	5	0	0	0	0	0	0	0	0	0	0	0	0	0	0	0	0	0	0	d__Bacteria;p__Firmicutes;c__Clostridia;o__Clostridiales;f__Ruminococcaceae;g__Fournierella;s__Fournierella_unclassified
68d09082ef87315973d1f9249eaa2c62	10	0	0	0	0	0	0	0	0	0	0	0	0	0	0	0	0	0	0	0	0	0	0	0	d__Bacteria;p__Bacteroidetes;c__Bacteroidia;o__Bacteroidales;f__Bacteroidaceae;g__Bacteroides;s__uncultured_Bacteroides_sp.
92e99891492f1252e84f220fb629041e	10	0	0	0	0	0	0	0	0	0	0	0	0	0	0	0	0	0	0	0	0	0	0	0	d__Bacteria;p__Bacteroidetes;c__Bacteroidia;o__Bacteroidales;f__Prevotellaceae;g__Prevotellaceae_UCG-003;s__Prevotellaceae_UCG-003_unclassified
6fdc559fda4b7a49108b24f406cbe020	0	10	0	0	0	0	0	0	0	0	0	0	0	0	0	0	0	0	0	0	0	0	0	0	d__Bacteria;p__Proteobacteria;c__Gammaproteobacteria;o__Aeromonadales;f__Aeromonadaceae;g__Aeromonas;s__uncultured_Aeromonas_sp.
5e67bc1e8c476436c7b0217a94c8b092	0	4	6	0	0	0	0	0	0	0	0	0	0	0	0	0	0	0	0	0	0	0	0	0	d__Bacteria;p__Actinobacteria;c__Coriobacteriia;o__Eggerthellales;f__Eggerthellaceae;g__Enterorhabdus;s__Enterorhabdus_sp.
b2dc50a2d749f75db4450f3e5471af1e	0	0	8	0	0	0	0	2	0	0	0	0	0	0	0	0	0	0	0	0	0	0	0	0	d__Bacteria;p__Proteobacteria;c__Gammaproteobacteria;o__Cardiobacteriales;f__Cardiobacteriaceae;g__Cardiobacterium;s__Cardiobacterium_hominis
cf2e4b8819d7036daf29a0a46ed1d2b6	0	0	6	0	0	0	0	0	0	0	0	0	0	0	0	0	0	0	0	4	0	0	0	0	d__Bacteria;p__Firmicutes;c__Clostridia;o__Clostridiales;f__Lachnospiraceae;g__Lachnospiraceae_unclassified;s__Lachnospiraceae_unclassified
b9db8924399bc3da6f5450ec66a86c2c	0	0	10	0	0	0	0	0	0	0	0	0	0	0	0	0	0	0	0	0	0	0	0	0	d__Bacteria;p__Proteobacteria;c__Gammaproteobacteria;o__Enterobacteriales;f__Enterobacteriaceae;g__Atlantibacter;s__Atlantibacter_unclassified
1e097c68b65ba30d1d1934247d174789	0	0	10	0	0	0	0	0	0	0	0	0	0	0	0	0	0	0	0	0	0	0	0	0	d__Bacteria;p__Cyanobacteria;c__Oxyphotobacteria;o__Oxyphotobacteria_unclassified;f__Oxyphotobacteria_unclassified;g__Oxyphotobacteria_unclassified;s__Oxyphotobacteria_unclassified
68f98cf84e4b58625df19e1e6eb1097b	0	0	10	0	0	0	0	0	0	0	0	0	0	0	0	0	0	0	0	0	0	0	0	0	d__Bacteria;p__Proteobacteria;c__Alphaproteobacteria;o__Rickettsiales;f__Mitochondria;g__Mitochondria_unclassified;s__Mitochondria_unclassified
a5fd0804207fc2cc91017ec793c6eeb3	0	0	10	0	0	0	0	0	0	0	0	0	0	0	0	0	0	0	0	0	0	0	0	0	d__Bacteria;p__Cyanobacteria;c__Oxyphotobacteria;o__Oxyphotobacteria_unclassified;f__Oxyphotobacteria_unclassified;g__Oxyphotobacteria_unclassified;s__Oxyphotobacteria_unclassified
3f830bfaa493f11723a36ce01dd25baa	0	0	10	0	0	0	0	0	0	0	0	0	0	0	0	0	0	0	0	0	0	0	0	0	d__Bacteria;p__Cyanobacteria;c__Oxyphotobacteria;o__Oxyphotobacteria_unclassified;f__Oxyphotobacteria_unclassified;g__Oxyphotobacteria_unclassified;s__Oxyphotobacteria_unclassified
e72006cdda25cfb30fc75060628452b9	0	0	10	0	0	0	0	0	0	0	0	0	0	0	0	0	0	0	0	0	0	0	0	0	d__Bacteria;p__Proteobacteria;c__Gammaproteobacteria;o__Pasteurellales;f__Pasteurellaceae;g__Pasteurellaceae_unclassified;s__Pasteurellaceae_unclassified
0bb133a090fff3d449a7a685d27dc3ed	0	0	10	0	0	0	0	0	0	0	0	0	0	0	0	0	0	0	0	0	0	0	0	0	d__Bacteria;p__Firmicutes;c__Bacilli;o__Lactobacillales;f__Streptococcaceae;g__Lactococcus;s__Lactococcus_lactis
e0726ba3912dad25113491a1d016b824	0	0	10	0	0	0	0	0	0	0	0	0	0	0	0	0	0	0	0	0	0	0	0	0	d__Bacteria;p__Proteobacteria;c__Gammaproteobacteria;o__Enterobacterales;f__Erwiniaceae;g__Erwinia;s__Erwinia_amylovora
d59bc927079b3624aac37be29b4e093a	0	0	0	10	0	0	0	0	0	0	0	0	0	0	0	0	0	0	0	0	0	0	0	0	d__Bacteria;p__Actinobacteria;c__Coriobacteriia;o__Coriobacteriales;f__Coriobacteriaceae;g__Collinsella;s__uncultured_Collinsella_sp.
c5776dcf10c9606ad053d14b102dc735	0	0	0	0	0	10	0	0	0	0	0	0	0	0	0	0	0	0	0	0	0	0	0	0	d__Bacteria;p__Firmicutes;c__Bacilli;o__Lactobacillales;f__Lactobacillaceae;g__Lactobacillus;s__Lactobacillus_sp.
15e3100e1de70b325d5c13f709f91d65	0	0	0	0	0	10	0	0	0	0	0	0	0	0	0	0	0	0	0	0	0	0	0	0	d__Bacteria;p__Firmicutes;c__Bacilli;o__Lactobacillales;f__Lactobacillaceae;g__Lactobacillus;s__Lactobacillus_sp.
9779aa999826a36a7810017bad9fc415	0	0	0	0	0	0	10	0	0	0	0	0	0	0	0	0	0	0	0	0	0	0	0	0	d__Bacteria;p__Firmicutes;c__Erysipelotrichia;o__Erysipelotrichales;f__Erysipelotrichaceae;g__Clostridium]_innocuum_group;s__Clostridium]_innocuum_group_unclassified
b176dec0e8f455f4ba8731ac8b16cbff	0	0	0	0	0	0	0	10	0	0	0	0	0	0	0	0	0	0	0	0	0	0	0	0	d__Bacteria;p__Bacteroidetes;c__Bacteroidia;o__Bacteroidales;f__Prevotellaceae;g__Prevotellaceae_Ga6A1_group;s__Prevotellaceae_Ga6A1_group_unclassified
98f37251e95b385bd8e19bb35160306b	0	0	0	0	0	0	0	10	0	0	0	0	0	0	0	0	0	0	0	0	0	0	0	0	d__Bacteria;p__Bacteroidetes;c__Bacteroidia;o__Bacteroidales;f__Tannerellaceae;g__Parabacteroides;s__Parabacteroides_unclassified
b754329af4ad64b77c91cc9538055ef3	0	0	0	0	0	0	0	10	0	0	0	0	0	0	0	0	0	0	0	0	0	0	0	0	d__Bacteria;p__Bacteroidetes;c__Bacteroidia;o__Bacteroidales;f__Bacteroidaceae;g__Bacteroides;s__uncultured_Bacteroides_sp.
7700d116dce04ef0bbb3fc9a2deb328a	0	0	0	0	0	0	0	3	0	0	3	0	0	0	0	0	0	0	0	0	4	0	0	0	d__Bacteria;p__Firmicutes;c__Clostridia;o__Clostridiales;f__Lachnospiraceae;g__Shuttleworthia;s__Shuttleworthia_unclassified
e51b5d4879e4e878e3ea0d53ac754484	0	0	0	0	0	0	0	10	0	0	0	0	0	0	0	0	0	0	0	0	0	0	0	0	d__Bacteria;p__Bacteroidetes;c__Bacteroidia;o__Bacteroidales;f__Bacteroidaceae;g__Bacteroides;s__Bacteroides_unclassified
07a01d2055d2db98aa71abdc9803a0a6	0	0	0	0	0	0	0	10	0	0	0	0	0	0	0	0	0	0	0	0	0	0	0	0	d__Bacteria;p__Spirochaetes;c__Spirochaetia;o__Spirochaetales;f__Spirochaetaceae;g__Treponema_2;s__Treponema_2_unclassified
8f0a6d4d052eebd90816af52d7bc0b38	0	0	0	0	0	0	0	0	0	10	0	0	0	0	0	0	0	0	0	0	0	0	0	0	d__Bacteria;p__Bacteroidetes;c__Bacteroidia;o__Bacteroidales;f__Prevotellaceae;g__Alloprevotella;s__uncultured_Alloprevotella_sp.
30afa18e236708341526eee314f30cc8	0	0	0	0	0	0	0	0	0	10	0	0	0	0	0	0	0	0	0	0	0	0	0	0	d__Bacteria;p__Actinobacteria;c__Coriobacteriia;o__Coriobacteriales;f__Atopobiaceae;g__Coriobacteriaceae_UCG-002;s__Coriobacteriaceae_UCG-002_unclassified
324b8122bead6e9ea62a658f131bbc36	0	0	0	0	0	0	0	0	0	10	0	0	0	0	0	0	0	0	0	0	0	0	0	0	d__Bacteria;p__Firmicutes;c__Clostridia;o__Clostridiales;f__Ruminococcaceae;g__Eubacterium]_coprostanoligenes_group;s__Eubacterium]_coprostanoligenes_group_unclassified
bd934daaaca89115576faa1a51795f4c	0	0	0	0	0	0	0	0	0	10	0	0	0	0	0	0	0	0	0	0	0	0	0	0	d__Bacteria;p__Bacteroidetes;c__Bacteroidia;o__Bacteroidales;f__Muribaculaceae;g__Muribaculaceae_unclassified;s__Muribaculaceae_unclassified
8954cd9eac38927171b431cde458eabd	0	0	0	0	0	0	0	0	0	0	0	10	0	0	0	0	0	0	0	0	0	0	0	0	d__Bacteria;p__Proteobacteria;c__Gammaproteobacteria;o__Pasteurellales;f__Pasteurellaceae;g__Pasteurellaceae_unclassified;s__Pasteurellaceae_unclassified
95bde2c95de918ea9cd062a66d51efd5	0	0	0	0	0	0	0	0	0	0	0	0	0	0	0	0	0	0	10	0	0	0	0	0	d__Bacteria;p__Bacteroidetes;c__Bacteroidia;o__Bacteroidales;f__Bacteroidaceae;g__Bacteroides;s__Bacteroides_unclassified
ed2de89e7b6e6b58c3645cdd8a9604ef	0	0	0	0	0	0	0	0	0	0	0	0	0	0	0	0	0	0	10	0	0	0	0	0	d__Bacteria;p__Firmicutes;c__Clostridia;o__Clostridiales;f__Ruminococcaceae;g__Ruminococcaceae_UCG-014;s__Ruminococcaceae_UCG-014_unclassified
2818da92e6b0916bdb650c9f23d3a805	0	0	0	0	0	0	0	0	0	0	0	0	0	0	0	0	0	0	0	10	0	0	0	0	d__Bacteria;p__Firmicutes;c__Clostridia;o__Clostridiales;f__Ruminococcaceae;g__Pseudoflavonifractor;s__Pseudoflavonifractor_capillosus
ff7b95c036073f3a37d32b6002aa28bf	0	0	0	0	0	0	0	0	0	0	0	0	0	0	0	0	0	0	0	0	10	0	0	0	d__Bacteria;p__Bacteroidetes;c__Bacteroidia;o__Bacteroidales;f__Bacteroidaceae;g__Bacteroides;s__Bacteroides_coprophilus
[truncated: 1,481 more rows]
