# Supplementary material for: Epstein Barr virus infection in tree shrews alters the composition of gut microbiota and metabolome profile
Source: Virol J. 2023 Aug 8;20:177. doi: 10.1186/s12985-023-02147-3 (PMC10410904; doi:10.1186/s12985-023-02147-3)
Supplement: Supplementary file 6 — Supplementary Material 6 [file 12985_2023_2147_MOESM6_ESM.xlsx]

## Sheet: 差异菌群
Intestinimonas	3.20403	K	2.95676	0.0141881
Lachnospiraceae_NK3A20_group	1.92078	K	3.73271	0.0276011
Butyricicoccus	3.69161	K	3.42176	0.00502549
Anaerostipes	2.92943	K	2.77775	0.0434374
Defluviitaleaceae_unclassified	2.77812	K	2.99227	0.0452611
Cetobacterium	2.1249	K	3.79625	0.00445922
Peptoclostridium	4.19803	K	3.9217	0.0266713
Paracaedibacteraceae_unclassified	2.42585	K	2.87796	0.0276873
Blautia	4.05626	K	3.79531	0.0456002
Rhizobacter	2.81283	K	3.12476	0.000544029
Ruminiclostridium_9	3.12487	K	2.87937	0.0321295
Syntrophococcus	1.69897	F7	3.9082	0.0202961
Akkermansia	2.33605	F3	2.91123	0.004292
Paramuribaculum	1.82404	F3	3.14656	0.0202961
Actinomyces	2.12495	F3	3.69677	0.043804
Burkholderia_Caballeronia_Paraburkholderia	4.39462	F3	4.06141	0.0006777
Faecalibacterium	2.39815	F3	3.46116	0.00447555
Muribaculum	1.92093	F3	3.20775	0.017307
Azospirillum	2.45234	F3	2.74413	0.0234896
Leptospirillum	2.26341	F3	2.97565	0.0133397
Elizabethkingia	2.368	F3	2.56874	0.0206411
Acidithiobacillus	2.33611	F3	2.71341	0.0234896
Comamonas	2.36825	F3	2.56534	0.0266713
Variovorax	2.30137	F3	2.79389	0.0105176
Phreatobacter	2.39798	F3	2.75337	0.0109559
Lachnospiraceae_NK4A136_group	2.76613	F3	2.5943	0.00302379
Megasphaera	4.83375	F14	4.42837	0.0257126
Negativibacillus	3.16138	F14	2.91063	0.0422206
Endozoicomonas	1.99993	F14	2.92948	0.0206411
Bifidobacterium	5.06071	F14	4.79181	0.0101156
Sulfobacillus	2.2631	F14	2.89083	0.0121669
Immundisolibacter	1.69903	F14	3.60243	0.0202961
Johnsonella	0			-
Aggregatibacter	2.93774			-
Caulobacter	0			-
Eubacterium	3.43382			-
Fusobacteriaceae_unclassified	3.99094			-
Succinatimonas	2.26317			-
Ureaplasma	2.30164			-
Alphaproteobacteria_unclassified	2.58344			-
Ruminococcus__gauvreauii_group	1.52314			-
Flavonifractor	3.15137			-
Clostridia_unclassified	1.22211			-
Marvinbryantia	1.22211			-
DTU089	0			-
Slackia	2.82394			-
Rothia	1.22246			-
p_251_o5_unclassified	0			-
Bergeyella	1.22194			-
Actinobacillus	3.24705			-
Clostridium__innocuum_group	2.17588			-
Rummeliibacillus	1.52292			-
Pseudoxanthomonas	1.69935			-
CHKCI002	1.22194			-
Sedimentibacter	1.82392			-
Agromyces	0			-
Bordetella	0			-
Haliangium	0			-
Flavobacterium	1.22211			-
Klebsiella	1.69906			-
Paludibacteraceae_unclassified	1.22194			-
Mesorhizobium	1.52292			-
Pedobacter	1.22211			-
Clostridium	3.56622			-
Pygmaiobacter	1.92076			-
Erysipelotrichaceae_UCG_004	3.73229			-
Trichococcus	1.22194			-
GOUTA6	1.52292			-
Erysipelotrichaceae_UCG_009	1.22168			-
Caenimonas	1.22211			-
Kurthia	2.12496			-
Terrisporobacter	1.82407			-
Subgroup_7_unclassified	1.82413			-
Eubacterium__xylanophilum_group	1.22211			-
Anaeromicrobium	1.52284			-
Turicibacter	3.32544			-
Succinivibrionaceae_UCG_001	1.52297			-
Lysinibacillus	1.22211			-
Mordavella	2.26311			-
Lachnospiraceae_ND3007_group	1.22211			-
Clostridium_sensu_stricto_1	4.89567			-
Succiniclasticum	1.69881			-
Thermincola	0			-
Sutterella	3.68855			-
Lachnoanaerobaculum	1.22198			-
Oceanisphaera	1.22194			-
Intestinibacillus	1.99993			-
UBA1819	2.22173			-
Pasteurellaceae_unclassified	4.1297			-
GCA_900066575	3.28993			-
Barnesiellaceae_unclassified	1.52262			-
Atopobiaceae_unclassified	1.52305			-
SAR202_clade_unclassified	1.22159			-
Peptococcus	2.33577			-
Puniceicoccaceae_unclassified	1.52284			-
Sphingomonas	1.82404			-
Porphyromonadaceae_unclassified	1.22211			-
Ehrlichia	1.22168			-
Brachybacterium	1.22185			-
Chujaibacter	1.22146			-
Bacteroides	5.08103			-
Corynebacterium_1	2.12496			-
Brevundimonas	2.75353			-
Kopriimonas	0			-
Streptococcus	5.7375			-
Massilioclostridium	1.99983			-
Catenococcus	0			-
Lactobacillus	4.51541			-
Enorma	2.54418			-
Rhodospirillales_unclassified	1.92136			-
Muribaculaceae_unclassified	3.67201			-
Gemmiger	2.30101			-
Eubacterium__nodatum_group	2.17643			-
Pseudoflavonifractor	2.6371			-
Abiotrophia	2.45289			-
Phyllobacterium	1.22146			-
Acidaminococcus	1.22211			-
Saccharofermentans	0			-
Proteobacteria_unclassified	1.52284			-
Odoribacter	2.80151			-
Lachnospiraceae_XPB1014_group	1.22211			-
Veillonellaceae_UCG_001	0			-
Ruminococcus__gnavus_group	3.6482			-
Nitrospira	1.22202			-
MND1	1.52288			-
Gemmatimonadaceae_unclassified	1.22211			-
Stenotrophomonas	3.23902			-
Cerasicoccus	1.99989			-
Delftia	2.61953			-
Bacteroidetes_vadinHA17_unclassified	1.22159			-
Dialister	1.82413			-
Ruminococcaceae_UCG_009	2.26318			-
Ruminococcaceae_UCG_008	1.69917			-
Sphaerochaeta	2.12523			-
Ruminococcaceae_UCG_005	2.50084			-
Ruminococcaceae_UCG_004	2.22174			-
Ruminococcaceae_UCG_003	0			-
Ruminococcaceae_UCG_002	1.82417			-
Anaeroplasma	2.71311			-
Fusicatenibacter	1.22211			-
Enterobacteriaceae_unclassified	3.38304			-
Actinomadura	1.22246			-
Candidatus_Brocadia	1.22189			-
Solibacillus	0			-
Eubacteriaceae_unclassified	1.22211			-
Lachnospiraceae_UCG_008	1.22185			-
Shinella	1.22246			-
Sulfuricurvum	1.22202			-
Angelakisella	1.52297			-
Corynebacteriales_unclassified	1.22185			-
Neisseria	2.93763			-
Peptostreptococcaceae_unclassified	1.22154			-
Ruminococcus_2	1.92101			-
Ruminococcus_1	0			-
Faecalicoccus	1.99971			-
Gemella	4.37699			-
Absconditabacteriales__SR1__unclassified	0			-
C1_B045	1.69939			-
Exiguobacterium	1.22168			-
Sphingosinicella	2.26342			-
Coriobacteriaceae_unclassified	1.22211			-
JdFR_76	0			-
Dielma	2.69901			-
Alistipes	3.40364			-
Rickettsiales_unclassified	2.68406			-
Acetivibrio	1.69875			-
Prevotellaceae_Ga6A1_group	3.38606			-
Izimaplasmatales_unclassified	0			-
Flavisolibacter	1.22168			-
Catenibacterium	1.22194			-
Lineage_IIa_unclassified	0			-
Sh765B_TzT_35	1.22211			-
Candidatus_Soleaferrea	1.99999			-
Aeromicrobium	1.92111			-
Desulfovibrionaceae_unclassified	2.60194			-
Dadabacteriales_unclassified	1.22194			-
Herbaspirillum	1.69932			-
Eggerthellaceae_unclassified	1.22211			-
Thiobacillus	1.6989			-
Thauera	0			-
Phenylobacterium	1.52284			-
Coriobacteriaceae_UCG_002	1.52279			-
Anaerovibrio	0			-
Limnobacter	1.22168			-
Family_XIII_UCG_001	1.69896			-
CHKCI001	2.5005			-
Pseudochrobactrum	1.22168			-
Sinomonas	0			-
Mitsuokella	1.22211			-
Porphyromonas	1.69896			-
Selenomonas	1.5231			-
Eisenbergiella	2.3678			-
Atopobium	0			-
Ruminococcaceae_NK4A214_group	1.22211			-
Faecalicatena	1.22246			-
Pirellulaceae_unclassified	0			-
Corynebacterium	2.06696			-
Saprospiraceae_unclassified	1.22211			-
Acidimicrobiia_unclassified	0			-
dgA_11_gut_group	1.22211			-
Lachnospira	1.52277			-
Hydrogenophaga	1.6989			-
Erwinia	1.52271			-
Aeriscardovia	0			-
Thiothrix	0			-
Candidatus_Kaiserbacteria_unclassified	1.52331			-
Acetanaerobacterium	1.22246			-
Betaproteobacteria_unclassified	1.22168			-
Olsenella	1.824			-
Psychrobacter	2.2223			-
Lachnospiraceae_NC2004_group	0			-
Intestinibacter	1.22211			-
Beijerinckiaceae_unclassified	0			-
Lachnospiraceae_unclassified	4.04979			-
Reyranella	1.52286			-
Chitinophaga	1.22202			-
AKIW781_unclassified	1.22246			-
Peptostreptococcus	1.22207			-
Erysipelotrichaceae_UCG_010	2.58346			-
Campylobacter	4.20455			-
Rhodanobacteraceae_unclassified	0			-
Caulobacteraceae_unclassified	1.22146			-
Curtobacterium	1.69923			-
Muribacter	1.22168			-
Anaerofilum	3.294			-
Subgroup_17_unclassified	0			-
Vagococcus	1.52349			-
Aerococcus	1.52279			-
Roseburia	2.33585			-
Coprococcus_3	1.52292			-
Coprococcus_1	1.22211			-
Barnesiella	3.1948			-
Eubacterium__oxidoreducens_group	0			-
Oxyphotobacteria_unclassified	4.55091			-
Bacteroidales_unclassified	2.426			-
Aeromonas	2.00002			-
OM190_unclassified	0			-
Fournierella	1.69909			-
Robinsoniella	0			-
Bosea	1.22246			-
Atopostipes	1.69903			-
Shewanella	1.22168			-
Rhodobacter	1.22168			-
Clostridium_sensu_stricto_11	0			-
Rikenella	2.94614			-
Escherichia_Shigella	4.70631			-
Anaerotruncus	3.42588			-
Eubacterium__ruminantium_group	1.52314			-
Eubacterium__coprostanoligenes_group	3.24285			-
Enterovibrio	1.69898			-
Phascolarctobacterium	3.63016			-
Desulfobacteraceae_unclassified	0			-
Candidatus_Stoquefichus	3.04134			-
Dorea	2.63729			-
Methylobacterium	0			-
Coprobacter	2.26328			-
Holdemania	2.12479			-
Solobacterium	1.22194			-
Saccharimonadaceae_unclassified	2.17635			-
Empedobacter	0			-
Ruminococcus	2.9623			-
Arcobacter	0			-
Senegalimassilia	1.22211			-
Cardiobacterium	1.52271			-
Mixta	2.56426			-
Kocuria	1.52279			-
BSV26_unclassified	0			-
Paenibacillus	1.52277			-
Ruminococcaceae_UCG_014	3.89286			-
Ruminococcaceae_UCG_010	1.22211			-
Ruminococcaceae_UCG_013	1.69897			-
Clostridiales_vadinBB60_group_unclassified	1.82417			-
Pseudobutyrivibrio	0			-
Prevotella	3.39802			-
Papillibacter	1.69913			-
Phyllobacteriaceae_unclassified	0			-
Paraprevotella	3.38041			-
Gordonibacter	0			-
Veillonella	3.365			-
Mycobacterium	1.22194			-
Thermomonas	2.17623			-
Victivallis	1.82417			-
Thermodesulfovibrionia_unclassified	1.22246			-
Faecalimonas	1.92065			-
Mycoplasma	2.77806			-
Tolumonas	1.69958			-
Acetatifactor	0			-
f_4_29_1_unclassified	0			-
Pseudoduganella	1.52292			-
Dietzia	1.22185			-
Novosphingobium	2.26346			-
TRA3_20_unclassified	2.30097			-
Clostridium_sensu_stricto_8	1.52349			-
Candidatus_Saccharimonas	1.22211			-
Devosia	1.69906			-
Atlantibacter	1.52271			-
Staphylococcus	3.15626			-
Clostridiales_unclassified	3.19048			-
Prevotellaceae_NK3B31_group	2.36821			-
Pseudomonas	3.22606			-
A21b_unclassified	0			-
Ruminiclostridium	0			-
Prevotella_9	4.91973			-
Prevotella_1	1.69917			-
Prevotella_2	2.17631			-
RB41	1.52292			-
Prevotella_7	2.33599			-
Bryobacter	0			-
Opitutus	1.22246			-
WD2101_soil_group_unclassified	1.22211			-
Lachnoclostridium	4.41987			-
Helicobacter	4.92744			-
Anaerotignum	0			-
Serratia	1.52305			-
Obscuribacterales_unclassified	1.22168			-
Christensenellaceae_unclassified	1.22194			-
Lautropia	1.92074			-
Ramlibacter	2.17631			-
Erysipelatoclostridium	4.33998			-
Vibrionimonas	1.22168			-
Vibrio	1.92096			-
Insolitispirillum	2.06726			-
Sphingomonadaceae_unclassified	1.22211			-
Lawsonia	1.69898			-
Thalassospira	1.824			-
Pedosphaeraceae_unclassified	0			-
Alloprevotella	4.65423			-
Bacillus	2.22221			-
Curvibacter	1.92085			-
Sulfuritalea	0			-
Allorhizobium_Neorhizobium_Pararhizobium_Rhizobium	2.00009			-
Coriobacterium	1.69916			-
Terrimonas	0			-
Pantoea	2.39817			-
Sphingopyxis	3.19488			-
Arthrobacter	1.52281			-
Hyphomicrobiaceae_unclassified	1.22146			-
Bradyrhizobium	2.36811			-
Rhodanobacter	0			-
Actinobacteria_unclassified	2.39823			-
Succinivibrio	3.20397			-
Enhydrobacter	1.22168			-
Pasteurella	2.65304			-
Lactococcus	4.27552			-
Family_XIII_AD3011_group	1.52305			-
Candidatus_Magasanikbacteria_unclassified	0			-
Collinsella	4.06333			-
Gaiellales_unclassified	0			-
Macellibacteroides	0			-
Sediminibacterium	1.52284			-
Christensenellaceae_R_7_group	1.22211			-
Mucispirillum	3.62503			-
Mollicutes_RF39_unclassified	2.56435			-
Faecalitalea	2.176			-
Undibacterium	1.52255			-
Candidatus_Methylomirabilis	1.52331			-
Sulfurifustis	0			-
Sphingobacterium	1.22202			-
Tyzzerella	1.22246			-
Methyloversatilis	2.00022			-
Paeniclostridium	2.94606			-
Brevibacterium	1.22168			-
Harryflintia	1.22211			-
Sphingobium	1.6992			-
Pseudoglutamicibacter	1.52288			-
Omnitrophicaeota_unclassified	1.22168			-
Treponema_2	3.80379			-
Acidovorax	1.22211			-
Chlorobaculum	1.22159			-
Methylibium	2.45225			-
Desulfovibrio	4.00065			-
Caproiciproducens	1.824			-
Cloacibacterium	1.52281			-
Paludibacter	0			-
Prevotellaceae_unclassified	2.2217			-
Holdemanella	1.22211			-
Rikenellaceae_RC9_gut_group	3.1306			-
Cupriavidus	2.26335			-
Streptomyces	0			-
Sellimonas	1.52349			-
Haemophilus	2.6532			-
Burkholderiales_unclassified	1.22202			-
Romboutsia	3.04119			-
Lachnotalea	1.22198			-
Mediterraneibacter	2.6533			-
Christensenella	1.22176			-
Oscillibacter	2.95417			-
Ochrobactrum	2.00036			-
Megamonas	5.26402			-
Raoultella	1.5231			-
Rodentibacter	3.6857			-
Faecalibaculum	1.22168			-
Veillonellaceae_unclassified	1.92069			-
Brachyspira	3.33237			-
Anaerovorax	1.69885			-
Gastranaerophilales_unclassified	2.33558			-
Methylotenera	0			-
Tsukamurella	1.52305			-
Phocea	1.22211			-
Oribacterium	1.22211			-
Gemmatimonas	1.69903			-
Oscillospira	2.4773			-
Fusobacterium	3.94172			-
Leptotrichia	0			-
Bacteroidetes_unclassified	3.57003			-
Aquabacterium	1.52271			-
Coprococcus	1.22163			-
Aeromonadaceae_unclassified	1.52271			-
Subgroup_6_unclassified	1.82404			-
Ellin6067	1.22146			-
Parabacteroides	4.15477			-
Catenisphaera	3.21305			-
Legionella	0			-
Erysipelotrichaceae_unclassified	1.22211			-
Anaerobiospirillum	3.89565			-
Prevotellaceae_UCG_004	1.22176			-
Prevotellaceae_UCG_003	1.82417			-
Enterococcus	3.44203			-
Prevotellaceae_UCG_001	3.43407			-
unclassified	2.63683			-
Verrucomicrobiae_unclassified	0			-
Spirochaeta_2	1.52349			-
Ralstonia	2.17614			-
Shuttleworthia	1.52301			-
Subgroup_10	0			-
Firmicutes_unclassified	3.46493			-
Weissella	2.98515			-
Ruminiclostridium_5	2.92087			-
Bilophila	2.26316			-
Bacteroidales_RF16_group_unclassified	1.22211			-
Acinetobacter	2.52282			-
Glutamicibacter	1.22159			-
Verticia	0			-
Hydrogenoanaerobacterium	1.22211			-
Butyricimonas	3.09686			-
Blastococcus	0			-
F082_unclassified	0			-
Pediococcus	1.22159			-
Dechloromonas	1.82413			-
Fibrobacter	0			-
Candidatus_Uhrbacteria_unclassified	0			-
Clostridiales_Family_XIV__Incertae_Sedis_unclassified	2.6019			-
GCA_900066225	1.69923			-
GWA2_50_13_unclassified	1.69903			-
Tetragenococcus	0			-
Kineothrix	3.50046			-
Stomatobaculum	0			-
Parasutterella	3.64498			-
Paracoccus	1.52349			-
Dongia	1.69909			-
Achromobacter	1.92104			-
Citrobacter	2.52262			-
Coriobacteriales_Incertae_Sedis_unclassified	1.52288			-
Subdoligranulum	3.88904			-
Mitochondria_unclassified	4.63581			-
Lutispora	1.5231			-
Clostridiaceae_unclassified	1.69875			-
ADurb_Bin063_1	0			-
Pelomonas	1.22168			-
Tyzzerella_3	1.22211			-
Methylophilaceae_unclassified	0			-
Glucerabacter	2.26342			-
Enterorhabdus	2.0001			-
Oxalobacter	1.22194			-
JG30_KF_CM66_unclassified	0			-
Lachnospiraceae_UCG_010	2.4259			-
Dubosiella	1.22207			-
Ruminiclostridium_6	1.22211			-
Ruminococcaceae_unclassified	4.14395			-
