# Supplementary material for: Epstein Barr virus infection in tree shrews alters the composition of gut microbiota and metabolome profile
Source: Virol J. 2023 Aug 8;20:177. doi: 10.1186/s12985-023-02147-3 (PMC10410904; doi:10.1186/s12985-023-02147-3)
Supplement: Supplementary file 7 — Supplementary Material 7 [file 12985_2023_2147_MOESM7_ESM.xlsx]

## Sheet: Day0 node
node_id	degree	weight_degree	closeness_centrality	betweenness_centrality	eigenvector_centrality
Streptococcus	2	2	0.00042517	0	5.54107e-17
Bacteroides	2	2	0.00042517	0	5.54107e-17
Prevotella_9	1	0.985611	0.000424997	0	2.77053e-17
Alloprevotella	2	2	0.00042517	0	5.54107e-17
Clostridium_sensu_stricto_1	1	1	0.000416493	0	2.77053e-17
Erysipelatoclostridium	1	0.985611	0.000416496	0	0
Mitochondria_unclassified	1	1	0.000416493	0	0
Gemella	1	0.985611	0.000424997	0	0
Lachnospiraceae_unclassified	2	2	0.00042517	0	5.54107e-17
Desulfovibrio	1	1	0.000416493	0	0
Pasteurellaceae_unclassified	2	2	0.00042517	0	1.10821e-16
Anaerobiospirillum	1	0.985611	0.000416496	0	2.77053e-17
Muribaculaceae_unclassified	2	2	0.00042517	0	5.54107e-17
Fusobacteriaceae_unclassified	2	2	0.00042517	0	1.10821e-16
Erysipelotrichaceae_UCG-004	2	2	0.00042517	0	5.54107e-17
Sutterella	2	2	0.00042517	0	5.54107e-17
Firmicutes_unclassified	2	2	0.00042517	0	1.10821e-16
Mucispirillum	1	0.985611	0.000416496	0	5.54107e-17
Butyricicoccus	1	1	0.000416493	0	2.77053e-17
Parasutterella	1	1	0.000416493	0	0
Kineothrix	2	2	0.00042517	0	0
Bacteroidetes_unclassified	2	1.97122	0.000434039	2	6.09517e-16
Alistipes	3	2.98561	0.000434219	0	1
Paraprevotella	1	1	0.000416493	0	0
Prevotellaceae_Ga6A1_group	2	1.97122	0.000434039	2	4.43285e-16
Anaerotruncus	1	0.985611	0.000433668	0	3.60169e-16
Clostridium	1	0.985611	0.000416496	0	2.77053e-17
Negativibacillus	1	0.985611	0.000416496	0	8.3116e-17
Flavonifractor	1	1	0.000416493	0	0
Sphingopyxis	2	2	0.00042517	0	1.10821e-16
Brachyspira	1	0.985184	0.000416496	0	2.77053e-17
Pseudomonas	3	2.97122	0.000434222	0	3.66819e-14
Intestinimonas	2	2	0.00042517	0	0
Ruminiclostridium_5	3	2.98561	0.000434219	0	1
Oscillibacter	1	0.985184	0.000416496	0	0
Candidatus_Stoquefichus	3	2.95683	0.000434224	0	0.99274
Brevundimonas	3	2.97122	0.000434222	0	3.67927e-14
Dielma	2	2	0.00042517	0	0
Weissella	2	1.97122	0.000425175	1	0
Anaerostipes	3	2.98561	0.000434219	0	1
Defluviitaleaceae_unclassified	1	1	0.000416493	0	0
Odoribacter	1	0.985611	0.000433668	0	3.87875e-16
Rhizobacter	3	2.97122	0.000434222	0	3.66265e-14
CHKCI001	1	0.985184	0.000416496	0	2.77053e-17
Alphaproteobacteria_unclassified	1	0.985611	0.000416496	0	0
UBA1819	2	2	0.00042517	0	0
TRA3-20_unclassified	3	2.97122	0.000434222	0	3.66819e-14
Paracaedibacteraceae_unclassified	1	0.985184	0.000416496	0	2.77053e-17
Actinomyces	1	1	0.000416493	0	2.77053e-17
Lautropia	1	1	0.000416493	0	0

## Sheet: Day0 edge
source	target	weight	correlation	betweenness_centrality
Streptococcus	Bacteroides	1	-1	1
Streptococcus	Sutterella	1	-1	1
Bacteroides	Sutterella	1	1	1
Prevotella_9	Weissella	0.985611	0.985611	2
Alloprevotella	Lachnospiraceae_unclassified	1	1	1
Alloprevotella	Kineothrix	1	1	1
Clostridium_sensu_stricto_1	Mitochondria_unclassified	1	-1	1
Erysipelatoclostridium	Negativibacillus	0.985611	0.985611	1
Gemella	Weissella	0.985611	0.985611	2
Lachnospiraceae_unclassified	Kineothrix	1	1	1
Desulfovibrio	Defluviitaleaceae_unclassified	1	1	1
Pasteurellaceae_unclassified	Fusobacteriaceae_unclassified	1	1	1
Pasteurellaceae_unclassified	Sphingopyxis	1	1	1
Anaerobiospirillum	Alphaproteobacteria_unclassified	0.985611	0.985611	1
Muribaculaceae_unclassified	Firmicutes_unclassified	1	1	1
Muribaculaceae_unclassified	Intestinimonas	1	1	1
Fusobacteriaceae_unclassified	Sphingopyxis	1	1	1
Erysipelotrichaceae_UCG-004	Dielma	1	1	1
Erysipelotrichaceae_UCG-004	UBA1819	1	1	1
Firmicutes_unclassified	Intestinimonas	1	1	1
Mucispirillum	Clostridium	0.985611	0.985611	1
Butyricicoccus	Flavonifractor	1	1	1
Parasutterella	Paraprevotella	1	1	1
Bacteroidetes_unclassified	Prevotellaceae_Ga6A1_group	0.985611	0.985611	4
Bacteroidetes_unclassified	Anaerotruncus	0.985611	0.985611	3
Alistipes	Ruminiclostridium_5	1	1	1
Alistipes	Candidatus_Stoquefichus	0.985611	0.985611	1
Alistipes	Anaerostipes	1	1	1
Prevotellaceae_Ga6A1_group	Odoribacter	0.985611	0.985611	3
Brachyspira	CHKCI001	0.985184	0.985184	1
Pseudomonas	Brevundimonas	0.985611	0.985611	1
Pseudomonas	Rhizobacter	1	1	1
Pseudomonas	TRA3-20_unclassified	0.985611	0.985611	1
Ruminiclostridium_5	Candidatus_Stoquefichus	0.985611	0.985611	1
Ruminiclostridium_5	Anaerostipes	1	1	1
Oscillibacter	Paracaedibacteraceae_unclassified	0.985184	0.985184	1
Candidatus_Stoquefichus	Anaerostipes	0.985611	0.985611	1
Brevundimonas	Rhizobacter	0.985611	0.985611	1
Brevundimonas	TRA3-20_unclassified	1	1	1
Dielma	UBA1819	1	1	1
Rhizobacter	TRA3-20_unclassified	0.985611	0.985611	1
Actinomyces	Lautropia	1	1	1

## Sheet: Day3 node
node_id	degree	weight_degree	closeness_centrality	betweenness_centrality	eigenvector_centrality
Streptococcus	1	1	0.000384468	0	0
Megamonas	1	1	0.000384468	0	2.38705e-17
Bacteroides	1	1	0.000384468	0	0
Bifidobacterium	6	5.92805	0.000426271	0	0
Prevotella_9	3	2.98561	0.000400162	0	9.54818e-17
Helicobacter	4	3.95683	0.000408504	0	9.54818e-17
Megasphaera	3	2.98561	0.000400162	0	1.43223e-16
Escherichia-Shigella	3	2.98561	0.000400162	0	1.43223e-16
Lactobacillus	1	1	0.000384468	0	0
Oxyphotobacteria_unclassified	1	1	0.000384468	0	0
Gemella	1	0.985611	0.00038447	0	0
Burkholderia-Caballeronia-Paraburkholderia	1	1	0.000384468	0	2.38705e-17
Ruminococcaceae_unclassified	1	0.985611	0.00038447	0	0
Parabacteroides	3	3	0.00040016	0	0
Lachnospiraceae_unclassified	6	5.92805	0.000426271	0	0.993771
Desulfovibrio	1	1	0.000384468	0	2.38705e-17
Pasteurellaceae_unclassified	6	5.97122	0.000426263	0	0
Blautia	1	0.985611	0.00038447	0	2.38705e-16
Treponema_2	4	3.95683	0.000408504	0	0
Muribaculaceae_unclassified	1	1	0.000384468	0	9.54818e-17
Ruminococcaceae_UCG-014	6	5.92805	0.000426271	0	0.993771
Butyricicoccus	3	3	0.00040016	0	0
Alistipes	6	5.97122	0.000426263	0	1
Rodentibacter	2	2	0.000392157	0	2.38705e-16
Eubacterium	1	0.985611	0.00038447	0	1.43223e-16
Eubacterium]_coprostanoligenes_group	3	3	0.00040016	0	4.77409e-17
Sphingopyxis	1	1	0.000384468	0	4.77409e-17
Catenisphaera	1	0.985611	0.00038447	0	0
Stenotrophomonas	1	1	0.000384468	0	0
Pseudomonas	6	5.97122	0.000426263	0	0
Intestinimonas	6	5.97122	0.000426263	0	1
Rikenellaceae_RC9_gut_group	6	5.97122	0.000426263	0	1
Slackia	1	0.985611	0.00038447	0	0
Oscillibacter	6	5.97122	0.000426263	0	1
Candidatus_Stoquefichus	6	5.97122	0.000426263	0	1
Dielma	3	2.95683	0.000400167	0	0
Rickettsiales_unclassified	1	1	0.000384468	0	9.54818e-17
Defluviitaleaceae_unclassified	6	5.97122	0.000426263	0	0
Acinetobacter	1	1	0.000384468	0	2.38705e-17
Alphaproteobacteria_unclassified	4	3.97122	0.000408502	0	0
Azospirillum	1	1	0.000384468	0	0
Faecalibacterium	3	3	0.00040016	0	0
Bradyrhizobium	6	5.97122	0.000426263	0	0
TRA3-20_unclassified	2	2	0.000392157	0	1.90964e-16
Actinobacteria_unclassified	1	0.985611	0.00038447	0	2.38705e-16
Akkermansia	1	1	0.000384468	0	4.77409e-17
Ralstonia	2	2	0.000392157	0	0
Phreatobacter	6	5.92805	0.000426271	0	0
Acidithiobacillus	4	3.97122	0.000408502	0	0
Elizabethkingia	6	5.97122	0.000426263	0	0
Cerasicoccus	1	0.985611	0.00038447	0	4.77409e-17
Subgroup_6_unclassified	4	3.97122	0.000408502	0	0

## Sheet: Day3 edge
source	target	weight	correlation	betweenness_centrality
Streptococcus	Sphingopyxis	1	-1	1
Megamonas	Lactobacillus	1	1	1
Bacteroides	Muribaculaceae_unclassified	1	1	1
Bifidobacterium	Pasteurellaceae_unclassified	0.985611	-0.985611	1
Bifidobacterium	Pseudomonas	0.985611	-0.985611	1
Bifidobacterium	Defluviitaleaceae_unclassified	0.985611	-0.985611	1
Bifidobacterium	Bradyrhizobium	0.985611	-0.985611	1
Bifidobacterium	Phreatobacter	1	-1	1
Bifidobacterium	Elizabethkingia	0.985611	-0.985611	1
Prevotella_9	Megasphaera	1	1	1
Prevotella_9	Escherichia-Shigella	1	1	1
Prevotella_9	Dielma	0.985611	0.985611	1
Helicobacter	Treponema_2	1	1	1
Helicobacter	Alphaproteobacteria_unclassified	0.985611	0.985611	1
Helicobacter	Acidithiobacillus	0.985611	0.985611	1
Helicobacter	Subgroup_6_unclassified	0.985611	0.985611	1
Megasphaera	Escherichia-Shigella	1	1	1
Megasphaera	Dielma	0.985611	0.985611	1
Escherichia-Shigella	Dielma	0.985611	0.985611	1
Oxyphotobacteria_unclassified	Acinetobacter	1	1	1
Gemella	Actinobacteria_unclassified	0.985611	0.985611	1
Burkholderia-Caballeronia-Paraburkholderia	Stenotrophomonas	1	1	1
Ruminococcaceae_unclassified	Cerasicoccus	0.985611	-0.985611	1
Parabacteroides	Butyricicoccus	1	1	1
Parabacteroides	Eubacterium]_coprostanoligenes_group	1	1	1
Parabacteroides	Faecalibacterium	1	1	1
Lachnospiraceae_unclassified	Ruminococcaceae_UCG-014	1	1	1
Lachnospiraceae_unclassified	Alistipes	0.985611	0.985611	1
Lachnospiraceae_unclassified	Intestinimonas	0.985611	0.985611	1
Lachnospiraceae_unclassified	Rikenellaceae_RC9_gut_group	0.985611	0.985611	1
Lachnospiraceae_unclassified	Oscillibacter	0.985611	0.985611	1
Lachnospiraceae_unclassified	Candidatus_Stoquefichus	0.985611	0.985611	1
Desulfovibrio	Akkermansia	1	1	1
Pasteurellaceae_unclassified	Pseudomonas	1	1	1
Pasteurellaceae_unclassified	Defluviitaleaceae_unclassified	1	1	1
Pasteurellaceae_unclassified	Bradyrhizobium	1	1	1
Pasteurellaceae_unclassified	Phreatobacter	0.985611	0.985611	1
Pasteurellaceae_unclassified	Elizabethkingia	1	1	1
Blautia	Slackia	0.985611	0.985611	1
Treponema_2	Alphaproteobacteria_unclassified	0.985611	0.985611	1
Treponema_2	Acidithiobacillus	0.985611	0.985611	1
Treponema_2	Subgroup_6_unclassified	0.985611	0.985611	1
Ruminococcaceae_UCG-014	Alistipes	0.985611	0.985611	1
Ruminococcaceae_UCG-014	Intestinimonas	0.985611	0.985611	1
Ruminococcaceae_UCG-014	Rikenellaceae_RC9_gut_group	0.985611	0.985611	1
Ruminococcaceae_UCG-014	Oscillibacter	0.985611	0.985611	1
Ruminococcaceae_UCG-014	Candidatus_Stoquefichus	0.985611	0.985611	1
Butyricicoccus	Eubacterium]_coprostanoligenes_group	1	1	1
Butyricicoccus	Faecalibacterium	1	1	1
Alistipes	Intestinimonas	1	1	1
Alistipes	Rikenellaceae_RC9_gut_group	1	1	1
Alistipes	Oscillibacter	1	1	1
Alistipes	Candidatus_Stoquefichus	1	1	1
Rodentibacter	TRA3-20_unclassified	1	1	1
Rodentibacter	Ralstonia	1	1	1
Eubacterium	Catenisphaera	0.985611	0.985611	1
Eubacterium]_coprostanoligenes_group	Faecalibacterium	1	1	1
Pseudomonas	Defluviitaleaceae_unclassified	1	1	1
Pseudomonas	Bradyrhizobium	1	1	1
Pseudomonas	Phreatobacter	0.985611	0.985611	1
Pseudomonas	Elizabethkingia	1	1	1
Intestinimonas	Rikenellaceae_RC9_gut_group	1	1	1
Intestinimonas	Oscillibacter	1	1	1
Intestinimonas	Candidatus_Stoquefichus	1	1	1
Rikenellaceae_RC9_gut_group	Oscillibacter	1	1	1
Rikenellaceae_RC9_gut_group	Candidatus_Stoquefichus	1	1	1
Oscillibacter	Candidatus_Stoquefichus	1	1	1
Rickettsiales_unclassified	Azospirillum	1	1	1
Defluviitaleaceae_unclassified	Bradyrhizobium	1	1	1
Defluviitaleaceae_unclassified	Phreatobacter	0.985611	0.985611	1
Defluviitaleaceae_unclassified	Elizabethkingia	1	1	1
Alphaproteobacteria_unclassified	Acidithiobacillus	1	1	1
Alphaproteobacteria_unclassified	Subgroup_6_unclassified	1	1	1
Bradyrhizobium	Phreatobacter	0.985611	0.985611	1
Bradyrhizobium	Elizabethkingia	1	1	1
TRA3-20_unclassified	Ralstonia	1	1	1
Phreatobacter	Elizabethkingia	0.985611	0.985611	1
Acidithiobacillus	Subgroup_6_unclassified	1	1	1

## Sheet: Day7 node
node_id	degree	weight_degree	closeness_centrality	betweenness_centrality	eigenvector_centrality
Megamonas	1	1	0.00308642	0	5.31044e-17
Erysipelatoclostridium	2	1.97122	0.00326828	1	4.88964e-16
Ruminococcaceae_unclassified	1	0.985184	0.0032578	0	4.0197e-16
Collinsella	1	0.985611	0.00308656	0	5.16877e-17
Parabacteroides	2	1.98561	0.00326813	0	1
Lachnospiraceae_unclassified	1	0.985611	0.00325779	0	3.53974e-16
Blautia	1	1	0.00308642	0	6.86467e-17
Muribaculaceae_unclassified	1	0.985611	0.00308656	0	2.85166e-17
Ruminococcaceae_UCG-014	1	1	0.00308642	0	4.7196e-17
Phascolarctobacterium	2	1.97122	0.00326828	0	0.995149
Sutterella	1	0.985611	0.00308656	0	2.18964e-17
Parasutterella	1	0.985611	0.00325779	0	4.13969e-16
Bacteroidetes_unclassified	2	1.98561	0.00326813	0	1
Prevotellaceae_UCG-001	1	1	0.00308642	0	4.99801e-17
Alistipes	1	0.985184	0.0032578	0	4.22969e-16
Anaerotruncus	1	0.985611	0.00308656	0	5.49216e-17
Barnesiella	1	0.985611	0.00308656	0	2.49612e-17
Flavonifractor	2	1.97037	0.00326829	1	4.85964e-16
Ruminiclostridium_5	1	0.985611	0.00308656	0	8.80661e-17

## Sheet: Day14 node
node_id	degree	weight_degree	closeness_centrality	betweenness_centrality	eigenvector_centrality
Bacteroides	1	1	0.00694444	0	4.80741e-17
Burkholderia-Caballeronia-Paraburkholderia	1	1	0.00694444	0	0
Collinsella	1	1	0.00694444	0	0
Anaerobiospirillum	1	1	0.00694444	0	0
Muribaculaceae_unclassified	1	1	0.00694444	0	0
Erysipelotrichaceae_UCG-004	1	1	0.00694444	0	0
Subdoligranulum	2	2	0.00757576	0	1
Sphingopyxis	1	1	0.00694444	0	4.80741e-17
Catenisphaera	2	2	0.00757576	0	1
Clostridiales_unclassified	2	2	0.00757576	0	1
Stenotrophomonas	1	1	0.00694444	0	4.80741e-17
Acinetobacter	1	1	0.00694444	0	0
Comamonas	1	1	0.00694444	0	0

## Sheet: Day14 edge
source	target	weight	correlation	betweenness_centrality
Bacteroides	Muribaculaceae_unclassified	1	1	1
Burkholderia-Caballeronia-Paraburkholderia	Collinsella	1	-1	1
Anaerobiospirillum	Erysipelotrichaceae_UCG-004	1	1	1
Subdoligranulum	Catenisphaera	1	1	1
Subdoligranulum	Clostridiales_unclassified	1	-1	1
Sphingopyxis	Stenotrophomonas	1	1	1
Catenisphaera	Clostridiales_unclassified	1	-1	1
Acinetobacter	Comamonas	1	1	1
