# Supplementary material for: Epstein Barr virus infection in tree shrews alters the composition of gut microbiota and metabolome profile
Source: Virol J. 2023 Aug 8;20:177. doi: 10.1186/s12985-023-02147-3 (PMC10410904; doi:10.1186/s12985-023-02147-3)
Supplement: Supplementary file 8 — Supplementary Material 8 [file 12985_2023_2147_MOESM8_ESM.xlsx]

## Sheet: Day3_dif_metabolic
MS2Metabolite	log2FoldChange
Tyrosyl-Phenylalanine	4.47856
2'-Hydroxy-2,4,5'-trimethoxychalcone	4.03177
Propachlor ESA	2.91499
Aloinoside B	2.90732
Baicalin	2.63019
Acylcarnitine 16:2	2.41404
Acylcarnitine 16:1	2.35486
Daidzein 4'-O-glucuronide	2.31593
Daidzein 4'-O-glucuronide	2.11185
Baicalin	2.02387
a-L-threo-4-Hex-4-enopyranuronosyl-D-galacturonic acid	2.01252
Oleoyl-L-carnitine	1.90672
Baicalin	1.85884
Acylcarnitine 14:0	1.85737
Acylcarnitine 14:2	1.83756
Oleoyl-L-carnitine	1.8259
LysoPS 16:0; LysoPS 16:0	1.81217
1,2-Dihydro-1,1,6-trimethylnaphthalene	1.73039
Acylcarnitine 15:0	1.70564
Reserpine	1.66728
(-)-Podophyllotoxin	1.62208
7-Methylguanosine	1.61898
Acylcarnitine 20:2	1.61365
Sinapine	1.59653
3-Hydroxydodecanedioic acid	1.59332
Protoporphyrin IX	1.54117
Mesaconic acid	1.5131
9-Oxo-10(E),12(E)-octadecadienoic acid	-1.53963
Racemoramide	-1.54228
Prolyl-Gamma-glutamate	-1.56123
Racemoramide	-1.59069
Pelargonidin-3-O-glucoside	-1.65649
Cardanolmonoene	-1.79946
Cardanoldiene	-1.828
9-Oxo-11-(3-pentyl-2-oxiranyl)-10E-undecenoic acid	-1.90384
Acylcarnitine 19:3	-2.1148
(ent-15beta)-15,19-Dihydroxy-7-trachylobanone	-2.27547
Ethoxyquin	-2.44401
3-(8,11,14-Pentadecatrienyl)phenol	-2.52609

## Sheet: Day3_dif_genes
gene_name	log2FoldChange
RPS4X	11.656
IFIT1	11.4153
NAP1L4	11.3914
BLVRB	11.2352
CIR1	10.9984
C11orf58	10.5658
TXNL1	10.1474
IFIT1	10.0582
NDUFB9	9.91766
RPL6	9.80394
SOD1	9.44468
AZIN1	9.41776
UBE2D3	9.29399
SON	9.07477
ADGRE2	8.90059
DYNLL1	8.85343
MARF1	8.77505
EIF2S2	8.76444
COX5B	8.73802
VDAC3	8.64983
VPS29	8.6295
RPL3	8.58319
NDUFB3	8.43344
HIPK1	8.31725
FECH	8.31497
GHITM	8.19629
RSAD2	8.12146
MAN1A2	8.09418
SERBP1	8.01258
SVBP	7.9922
RPSA	7.96744
FYTTD1	7.89937
NAA50	7.8834
TFRC	7.85463
TBCA	7.83028
ATP5F1A	7.809
CKAP5	7.77715
COPS2	7.76951
ABCB7	7.7532
HNRNPK	7.72013
SYNRG	7.70896
ATP5F1C	7.68754
GPBP1L1	7.62206
XRN1	7.59719
LRRC8D	7.57111
CDK12	7.55231
FOXO3B	7.53671
LARP1	7.48965
TCP11L2	7.44594
SWT1	7.42813
DYNC1I2	7.42097
PCED1A	7.41791
APEX2	7.4096
ART4	7.40032
ARL4A	7.38583
RAP1B	7.36722
NCOA4	7.31369
USP15	7.27878
SMC2	7.27443
METAP2	7.26114
CA2	7.22033
HEMGN	7.21441
NCL	7.20824
TRIM23	7.19382
ANP32B	7.15136
MED1	7.14256
RBM27	7.13639
CHCHD2	7.13248
HIBADH	7.12948
SLC29A1	7.12844
XRCC6	7.06313
LSM7	7.05169
HAUS2	7.04481
HMMR	7.02745
GTF2F2	6.99727
NCOR1	6.97735
ATP5PB	6.95094
TAX1BP1	6.94339
OAT	6.93429
ITCH	6.92351
CENPU	6.91991
SLU7	6.89858
TRIP11	6.8701
SNRPD2	6.84793
SNW1	6.84674
CHORDC1	6.81417
GMPS	6.74007
MALSU1	6.74002
LSM12	6.70502
MICAL2	6.69987
ZNF32	6.68533
ERP44	6.66541
CEP295	6.63441
HADHA	6.598
KNSTRN	6.59739
DYRK3	6.58786
BNIP3L	6.57185
THOC2	6.55459
HECTD1	6.50567
RAD50	6.48559
USP14	6.47754
BRPF3	6.47754
KIFAP3	6.44172
NDUFA6	6.43981
UBAP2	6.42196
CMAS	6.42188
DDX6	6.39984
FAM161A	6.38518
HINT1	6.37977
FAM114A2	6.36673
GPC5	6.34866
SDHB	6.34569
PCTP	6.33513
SLFN14	6.33419
GYPA	6.33139
CAST	6.30981
AK3	6.29328
PPHLN1	6.28374
AFTPH	6.27411
NDUFAB1	6.27303
XAF1	6.25641
ENY2	6.23447
COX7A2	6.2267
CCDC25	6.21796
IFT74	6.21229
GOLPH3L	6.19849
PRKAA1	6.18805
PHLPP2	6.14823
ACSL1	6.14801
HIPK2	6.13844
BARD1	6.13844
SMARCA5	6.13546
EIF4H	6.13546
MAP1LC3B	6.13194
VRK2	6.1186
DSTN	6.11067
ACBD3	6.0994
OLA1	6.09892
ATG4A	6.0927
MORF4L1	6.08134
NFS1	6.07004
C18orf54	6.0307
POLA1	6.013
HELB	6.0067
DECR1	5.9952
NDUFB4	5.96408
NDUFA12	5.93429
PHACTR2	5.89765
IBTK	5.88515
HOMER2	5.86303
TFDP2	5.86285
PSMD6	5.85673
SEC62	5.84917
BAZ1B	5.8358
WDR44	5.81274
R3HDM1	5.80659
FRMD7	5.80518
PAFAH1B1	5.78428
CYB5R1	5.77003
CPEB4	5.76803
PTPN11	5.75994
UBE3B	5.75217
ANKRD17	5.74548
CETN2	5.71842
FER	5.68749
ZKSCAN1	5.68312
DNAJB4	5.68039
RBM17	5.66617
HECTD4	5.66617
FUNDC1	5.66388
TXNDC15	5.65895
ITGB3	5.65895
GAPVD1	5.63263
LRRC6	5.62487
EIF1AX	5.59852
STRADB	5.59367
TMOD1	5.5918
CDC5L	5.58211
WDR7	5.5737
NUDT2	5.5737
MKI67	5.57073
UBR1	5.53405
DNAJC13	5.51466
PSMB3	5.51403
EIF5	5.51029
FAM133B	5.51024
DNAJA2	5.5042
RRM2	5.47927
HEPH	5.46681
PSMA4	5.4475
CLUH	5.43313
VPS26A	5.4305
SEC23A	5.42498
VRK1	5.41797
RNMT	5.41458
SLC16A10	5.36105
TUBA1A	5.35899
MBNL3	5.35399
NMT1	5.34959
RC3H1	5.33498
RWDD1	5.3264
OTUD7B	5.32596
NKAPD1	5.32596
SCFD2	5.29867
REPS2	5.28514
MPP1	5.25911
PARPBP	5.25762
CEP19	5.24746
BUB1B	5.24746
ATP6V1D	5.24348
KIDINS220	5.23214
G3BP1	5.21497
NUDT21	5.20556
BRAP	5.1759
GDI2	5.1471
ATP5F1B	5.14566
EIF3J	5.14291
SRPK1	5.13195
FN3KRP	5.12459
EIF2AK1	5.06762
SMS	5.05526
NARS1	5.0152
TBCEL-TECTA	5.00302
NUP153	5.00176
BRAF	4.98571
AFF1	4.97993
PHF3	4.96131
CAT	4.95122
MNAT1	4.92636
TRIM10	4.91982
WAC	4.9073
FCHO2	4.89964
CDKN2C	4.88469
SLC6A9	4.87799
PRR14L	4.86858
HNRNPUL1	4.86441
AP3S1	4.84746
G3BP2	4.84135
EIF3E	4.8308
SPTA1	4.82514
WAPL	4.80822
ALDH18A1	4.79293
SLC25A37	4.78342
TRPV2	4.77533
CRHBP	4.77238
PPP1CB	4.74151
SYAP1	4.7079
KMT2C	4.69801
AQP3	4.69799
ARSG	4.68956
GTF2A1	4.67687
UFC1	4.65643
ABRAXAS2	4.64705
RHAG	4.64229
ASH1L	4.63175
THRAP3	4.60526
FXR1	4.60298
SLC25A4	4.57286
PPP1R15A	4.56707
TSPAN13	4.56337
SENP6	4.55004
PRPF18	4.55004
VRK3	4.54473
EEF1A1	4.5404
NDUFS4	4.53102
CAPZB	4.52614
RNF14	4.52531
HERC1	4.51312
MIER1	4.50569
STAG2	4.49606
FAM193A	4.47796
CIB3	4.47152
ZRANB2	4.46686
SPTB	4.45375
SNCA	4.45171
FAM53B	4.42962
EIF3F	4.42946
MDH1	4.42428
ANP32E	4.40442
MXD1	4.3931
ZFAND6	4.38576
ISCA2	4.37185
RBMXL1	4.34996
EFHB	4.32464
TPM4	4.32305
TRAK2	4.31833
PTDSS1	4.29033
PNRC1	4.27572
GDPD1	4.25057
CMC2	4.2458
PPM1D	4.24324
SERTAD2	4.23479
UBE2R2	4.22283
EEF1G	4.19963
CEP89	4.18508
FAM204A	4.18252
SEC61B	4.18127
KDM3B	4.18056
DBF4	4.18022
UPF2	4.17747
CA1	4.12771
SPECC1	4.11895
RRP15	4.11328
EP300	4.07916
USP11	4.0726
PHF5A	4.07026
CCNI	4.0139
EPS15	4.01331
TTC33	4.00853
TOP1	4.00594
GRK4	3.96293
PHF20L1	3.94932
ARSA	3.93485
OSBP	3.91783
TAB2	3.91213
USP24	3.90042
INTS3	3.89875
IFT20	3.87614
TTC14	3.84323
SSBP3	3.83709
AKR1B10	3.83515
PNPLA8	3.83509
CREBBP	3.82241
FGFR1OP2	3.82137
PC	3.82036
PKLR	3.80862
STK17B	3.80603
DYNLT3	3.79287
RSF1	3.77584
KDM5C	3.76626
CLTC	3.75802
RPS6KB1	3.74011
GABARAPL2	3.72562
ITM2B	3.72107
GPX3	3.7205
UBR2	3.71286
NUCKS1	3.70419
HSDL2	3.69982
COQ10B	3.67513
NFIX	3.66059
KPNA1	3.6594
STOM	3.65344
TUT7	3.64586
MINPP1	3.64262
NSRP1	3.61036
DENND4A	3.58801
RNPC3	3.57749
HK1	3.57382
LPIN2	3.5649
NEU3	3.53092
ILF2	3.52848
CDCA3	3.50941
DSN1	3.50876
CNBP	3.50812
RPL9	3.50644
MYL12A	3.48988
ANKRD13C	3.48753
ADAM10	3.46658
HBS1L	3.45512
MRPL53	3.44536
TRIP12	3.43311
ATE1	3.42688
BMP2K	3.40563
BIRC2	3.4045
SSU72	3.4016
PLA2G4C	3.3988
PCK2	3.39798
RNF11	3.3941
ST8SIA1	3.3732
MLLT3	3.3636
YIF1B	3.34811
CHMP2A	3.3472
RNF144A	3.33283
PSMD13	3.33056
LRRC28	3.32678
UBAP1	3.32602
TLN1	3.31049
TPRG1L	3.28939
CREG1	3.28264
TUBG1	3.26871
GSTP1	3.24837
DDIT3	3.24828
ARHGEF12	3.23709
MCPH1	3.21869
PPM1B	3.21633
EMC9	3.21536
FBXL20	3.20042
AMPD3	3.18709
UQCRC2	3.17226
SLC25A21	3.17008
NBR1	3.16799
RPL27	3.15064
NCOA7	3.14735
MARCHF6	3.13573
CHAC2	3.11657
DKC1	3.11315
ADD1	3.09166
NIPBL	3.08969
DNTT	3.08633
VPS16	3.07724
UBA1	3.06967
PDCD4	3.06938
ABCB10	3.06018
UBE2E2	3.05073
GPCPD1	3.03485
FCGR2B	3.0137
USP7	3.00482
MAFK	2.99523
HNRNPF	2.99247
TP53I3	2.97929
DCAF8	2.97723
PPP6R3	2.96704
MAT2B	2.9507
PSME4	2.94749
ITSN1	2.94115
GAPDH	2.93455
EWSR1	2.93114
SLC25A51	2.91794
ARID1A	2.91388
TALDO1	2.9133
GLUL	2.90966
CTSB	2.90651
FBXO9	2.9037
COPA	2.89536
BCL2L1	2.89531
WDR26	2.882
CYB561A3	2.86993
HDLBP	2.80586
HUWE1	2.77972
TRMT1L	2.76964
MICU2	2.72436
KIAA1671	2.72234
TNRC6B	2.71739
TXNRD1	2.71601
DMTN	2.70346
ZMAT5	2.69777
NDUFA4	2.6882
AARS1	2.65185
RBM18	2.64459
TMEM183A	2.64164
TMBIM6	2.63899
ELOC	2.63198
MFF	2.62881
AP2S1	2.61436
NSD2	2.59704
ARL6IP1	2.58975
KDM4A	2.5829
SPCS1	2.57875
CCNDBP1	2.55544
ZMAT2	2.51944
CTSD	2.50696
PRDX6	2.50587
SF3B2	-2.00406
SSR4	-2.03115
CD48	-2.07705
IFI6	-2.08248
GSN	-2.08435
BCAP31	-2.09209
SNX1	-2.13041
MED12	-2.13875
CD3G	-2.15265
MAX	-2.15273
PPP2R5B	-2.17528
SELENOP	-2.1857
WDR1	-2.19697
CAPG	-2.19899
CAMP	-2.22549
SNX6	-2.22636
HLA-DMB	-2.24321
EMP3	-2.27024
H3-3B	-2.31213
RPL9	-2.37428
HSD17B11	-2.38419
PARVG	-2.38811
REEP5	-2.4052
ARRB2	-2.40673
PDIA3	-2.42007
PGD	-2.43949
DDOST	-2.45799
TRAC	-2.46737
CORO1A	-2.47522
CTSV	-2.49126
CD2	-2.50125
STAT1	-2.50589
SSR3	-2.51233
MPC1	-2.5193
NDUFA10	-2.53099
ALAS1	-2.55124
LMAN2	-2.5629
MS4A6A	-2.56546
IFRD1	-2.56686
SAE1	-2.5968
MX1	-2.63704
PPIB	-2.6398
IGLV2-33	-2.64146
IFI30	-2.65562
FUCA1	-2.68915
EZR	-2.71473
EIF6	-2.72233
SDS	-2.73417
LGALS3	-2.74692
EFTUD2	-2.74881
HCK	-2.75437
SSR2	-2.75972
NIT2	-2.76916
SAMM50	-2.80309
DERL1	-2.8329
IGKV2D-30	-2.83678
SCPEP1	-2.84442
CTSH	-2.8637
NDUFA9	-2.86779
GLIPR1	-2.88918
EPRS1	-2.90234
STT3A	-2.9196
ARFGAP2	-2.92495
ARPC1B	-2.93045
ATP6V1C1	-2.97635
SP100	-3.0108
TRAF3IP3	-3.02896
DERA	-3.03628
TBC1D20	-3.03789
ICAM2	-3.03843
GNLY	-3.04166
CCM2	-3.06349
HLA-C	-3.07485
CCDC69	-3.08004
PSMB8	-3.08874
NADK	-3.11093
PPP4C	-3.11164
COPS3	-3.17207
RTCB	-3.17582
RIPOR2	-3.18744
FXYD3	-3.18787
PLA2G7	-3.19152
FARSB	-3.19655
PON2	-3.19926
FGL2	-3.21314
ARHGAP25	-3.2217
LCP1	-3.22259
EDEM2	-3.23406
IGKV2D-30	-3.25208
LPXN	-3.25254
CD53	-3.2661
IGLL1	-3.26904
SEPTIN1	-3.27198
TBC1D7	-3.27292
PPP6C	-3.29395
SMYD3	-3.29459
CCT2	-3.29461
RARRES2	-3.30083
CD3D	-3.31416
NAGK	-3.31703
VAPA	-3.34615
LAMP2	-3.35021
TAGAP	-3.37155
RASSF2	-3.37277
DENND2D	-3.39607
ARHGDIB	-3.42298
USF1	-3.42457
ELMO1	-3.42882
DENND1C	-3.44282
PTPRC	-3.47568
COMMD6	-3.49252
CSF1R	-3.49621
TSC22D3	-3.50436
CHMP4A	-3.53962
PRKAR1A	-3.54726
PFKL	-3.56176
SEC23B	-3.57498
PYGB	-3.59963
SELENOS	-3.60698
SNRPD3	-3.60768
CCPG1	-3.61448
TM9SF2	-3.64332
MOV10	-3.65281
ADSL	-3.6563
LGALS9	-3.66116
IRAG2	-3.67316
PTPRE	-3.67328
TMEM71	-3.68
NOL11	-3.68207
CYBB	-3.6972
CD4	-3.70983
PRPF3	-3.71411
TNFRSF1B	-3.71692
PIGH	-3.71917
CAPN1	-3.72391
IFNGR1	-3.7289
TNFRSF14	-3.74817
MED27	-3.74841
GART	-3.75685
H2AC12	-3.80011
PHYH	-3.80239
PMPCB	-3.80568
LMBR1L	-3.8082
WAS	-3.80937
SLC11A1	-3.81813
CHMP4A	-3.82568
OSTC	-3.82927
MRPL22	-3.84864
ALOX5AP	-3.85209
RAB1B	-3.87201
UBASH3A	-3.87899
SLA	-3.92039
PYCARD	-3.92814
CNPY3	-3.94261
NOB1	-3.95471
ABHD2	-3.98382
CERS5	-4.00241
CTSA	-4.00498
C6orf136	-4.0106
RPN2	-4.01255
PLIN2	-4.01999
RBM7	-4.02208
FUT8	-4.02544
IL4R	-4.03069
BST2	-4.03145
RAE1	-4.03611
DOK1	-4.05247
HCLS1	-4.05269
IDH3A	-4.06064
LRCH4	-4.07475
CETP	-4.07704
USP39	-4.07821
SDF2L1	-4.08233
SLC40A1	-4.09206
PPT1	-4.09497
KLRF1	-4.09936
CCDC12	-4.11834
RARS1	-4.12535
TMEM70	-4.12574
LCK	-4.13327
TUBB2A	-4.1496
MS4A2	-4.1532
ABHD3	-4.15852
SERPINA1	-4.15986
DENND10	-4.16451
IL1RN	-4.18639
ANXA5	-4.19006
RASSF4	-4.19333
SDSL	-4.19586
IFI16	-4.20607
ZC3HC1	-4.21399
NDUFAF7	-4.24235
PMPCA	-4.2438
CASP12	-4.24985
TSPAN3	-4.2515
ANXA6	-4.26056
ZDHHC13	-4.27871
LRRC25	-4.28685
FABP4	-4.29293
B4GALT3	-4.29427
MED21	-4.30802
IKBKE	-4.31275
MBIP	-4.3273
CCR7	-4.32739
IGKV5-2	-4.33041
PWP2	-4.33521
CCL23	-4.35065
TMEM159	-4.35218
ENSA	-4.35777
SEPTIN9	-4.35887
DDX39B	-4.36641
RBM42	-4.36975
COG4	-4.37386
IGHV2-5	-4.37813
GZMK	-4.37832
FBP1	-4.37909
CD3E	-4.38544
FCRLA	-4.39217
HERPUD1	-4.39946
PSMG1	-4.40149
HSP90B1	-4.41955
CFLAR	-4.42876
NPEPPS	-4.45226
GNPAT	-4.4617
SCAPER	-4.48747
NDUFS2	-4.48796
OSGEP	-4.49758
SAMSN1	-4.50265
LY6E	-4.54016
ACSS2	-4.55329
CDC42SE1	-4.55516
PAPSS1	-4.56465
SDCCAG8	-4.56644
NCF4	-4.56687
PGM2	-4.56695
PDIA4	-4.56844
ICOSLG	-4.57994
ALG5	-4.61917
CDK5RAP3	-4.62261
GYG1	-4.64275
IFIH1	-4.64511
SPACA1	-4.64729
GRB2	-4.66191
SSR1	-4.66912
HSPA8	-4.67527
IL18RAP	-4.67606
PLBD1	-4.69738
CYRIB	-4.70947
C15orf48	-4.71302
CPQ	-4.71374
TXNDC12	-4.72288
DPP3	-4.74619
CKLF	-4.75123
ALDOC	-4.76432
SRPRB	-4.77198
ANAPC4	-4.78232
TMEM40	-4.83484
BID	-4.83572
PTPN2	-4.8427
PDXK	-4.85338
IGLV2-33	-4.85926
GLOD4	-4.87602
RFC4	-4.90862
MS4A4A	-4.97025
UBE2H	-5.02155
CAST	-5.08122
NXF1	-5.08186
MNDA	-5.13727
MAT2A	-5.17702
CD5	-5.20539
USP3	-5.21792
CMTM7	-5.23271
ARL5C	-5.24111
LMNB1	-5.42618
ARHGAP15	-5.44963
FCRL1	-5.45324
LSP1	-5.47671
SKAP1	-5.48301
MFNG	-5.5568
DNAJC3	-5.57169
NCSTN	-5.6028
PPIA	-5.65777
PIGT	-5.65851
NCF2	-5.69822
RPL12	-5.71161
IGLV6-57	-5.87096
RPS18	-6.13169
MCM6	-6.62397

## Sheet: Day7_dif_metabolic
MS2Metabolite	log2FoldChange
Oleic acid methyl ester	3.68432
Estrone glucuronide	3.12143
Protoporphyrin IX	2.91682
Linoleic acid methyl ester	2.86496
8Z,14Z-Eicosadienoic acid	2.66646
Tyramine	2.46782
15S-Hydroxy-8Z,11Z,13E-eicosatrienoic acid	2.43355
cis-Vaccenic acid	2.32046
Glycerophosphocholine	2.30604
Ethyl 10-undecenoate	2.2738
Acylcarnitine 16:2	2.19895
Acylcarnitine 16:1	2.17902
xi-10-Hydroxyoctadecanoic acid	2.15267
Estrone glucuronide	2.15175
Protoporphyrin IX	2.11522
15-Hydroxy-5Z,8Z,11Z,13E-eicosatetraenoic acid	2.09007
(9S,10S)-9,10-dihydroxyoctadecanoate	2.08845
17.beta.-Estradiol 3-.beta.-D-glucuronide	2.07277
8,11-Tridecadienoic acid, 13-(3-pentyl-2-oxiranyl)-, (8Z,11Z)-	2.05112
Linoleic acid	2.02407
Rhodinyl propionate	1.91907
Nicotinamide ribotide	1.74357
(3'RS,3'SR)-Astaxanthin	1.69005
Plasmenyl-PE 19:0; PE(P-17:0/2:0)	1.6803
Acylcarnitine 14:0	1.67732
D-erythro-N-stearoylsphingosine	1.67074
Oleoyl-L-carnitine	1.59119
Leu-Lys	1.58662
Acylcarnitine 13:0	1.58439
11(12)-Epoxy-5Z,8Z,14Z-eicosatrienoic acid	1.571
9,10,13-TriHOME	1.57046
6,10,14-Trimethyl-5,9,13-pentadecatrien-2-one	1.56647
Trp-Val	1.55633
1,1-Diethoxy-3,7-dimethyl-2,6-octadiene	1.55183
N8-Acetylspermidine	1.55178
.gamma.-Decalactone	1.54689
Methyl myristoleate	1.54329
trans-4-Coumaric acid	1.54328
2-trans-6-cis-Dodecadienal	1.53496
Undecylenic acid	1.52471
Ethyl (2E,6Z)-dodecadienoate	1.52221
1-Methyl-3-(2-methyl-1-propenyl)cyclopentane	1.52016
15-Oxo-11Z,13E-eicosadienoic acid	1.51751
Prop-2-enylcyclohexane	1.5115
Methyl (2E,6Z)-dodecadienoate	1.51125
Geranic acid	1.5078
Quinoline-2,6-diol	-1.50447
Sebacic acid	-1.51731
Allylestrenol	-1.53193
6-hydroxychlorzoxazone	-1.61083
Jasmonic acid	-1.65797
2-Linoleoylglycerol	-1.68274
Phlorin	-1.70308
Racemoramide	-1.93895
Acylcarnitine 24:3	-2.04887
Aloinoside B	-2.06868
Dinor-12-oxophytodienoic acid	-2.18547
Matairesinol	-2.19048
Matairesinol	-2.70395
4-Guanidinobutanoic acid	-2.74664
Trigonelline	-5.95881
Trimethylamine N-oxide	-6.77496

## Sheet: Day7_dif_genes
gene_name	log2FoldChange
RPS28	10.4649
RPL19	10.0006
COX17	9.93221
RPL37A	9.8355
RPS19	9.6818
UROD	8.56206
RPS14	8.18304
PIN4	8.17568
RPS25	7.61857
PSMB7	7.45553
RPL32	7.23361
RPL35	6.95697
MGST3	6.9138
FBXO30	6.84784
MT-ATP8	6.59152
NDUFB8	6.54137
RPL18	6.16353
NME2	6.12567
TOMM7	6.07084
CDC42	6.01318
FAU	5.99475
RPL23	5.91584
RPL34	5.89865
ERH	5.88288
GLIPR2	5.72409
MEST	5.69142
ADIPOR1	5.27034
AURKB	5.15702
ATP5F1E	5.15625
PRELID1	4.91911
MT-CO1	4.78306
RPS11	4.65777
TMCC2	4.44505
FAM214B	4.2668
AIDA	4.16595
H4C15	4.03958
H3-3A	4.01724
LIM2	3.95241
UBL4A	3.76665
CCND3	3.39333
COX8A	3.33231
RPS9	3.31481
RPS10-NUDT3	3.28672
CHMP4B	2.88638
ATOX1	2.65799
RFESD	2.50134
AHSP	2.48387
TOMM20	2.39429
RPIA	2.3096
NDFIP1	2.2472
GPX1	2.04779
SELENOF	-2.0047
TUBA8	-2.02645
RCL1	-2.07998
DCAF12	-2.10945
ACO2	-2.12205
MCRS1	-2.31282
USP4	-2.34363
IDH3G	-2.34899
CDK2AP2	-2.35985
GBP1	-2.388
SKAP2	-2.4472
TUBA1B	-2.52304
CSNK2B	-2.60408
HP1BP3	-2.61392
SLC25A5	-2.70916
SOX6	-2.72409
EIF3H	-2.78569
ARPC2	-2.81937
PPIF	-2.86637
ANXA7	-2.92994
PARD3B	-2.93683
PPME1	-3.03177
BCL2L13	-3.08262
RAB8B	-3.15077
RGS18	-3.15589
CALCOCO2	-3.20873
WBP4	-3.21575
ACKR2	-3.27253
GPKOW	-3.33891
UPF3B	-3.35534
GTF3C1	-3.4849
OGDH	-3.65612
PWP1	-3.68923
MTPN	-3.74464
PSMB10	-3.78984
SND1	-3.95261
HERC6	-3.9648
TRAFD1	-4.06628
IFNAR2	-4.07401
SETD3	-4.17347
EIF3A	-4.18409
CD226	-4.21582
TPP2	-4.24139
PPP1R12A	-4.24184
POC1B	-4.25913
MOB1A	-4.2796
HBP1	-4.32779
NFYC	-4.40922
UBE2L6	-4.43414
MBNL1	-4.46723
DNASE1L3	-4.49045
SERINC3	-4.9819
OPTN	-5.01983
TMED3	-5.24337
MVK	-5.25063
RNF115	-5.43383
OGT	-6.34406

## Sheet: Day14_dif_metabolic
MS2Metabolite	log2FoldChange
Sinapine	3.40108
Tyrosyl-Phenylalanine	2.39583
2'-Deoxyadenosine	2.15489
Adenosine	2.0587
Baicalin	2.03662
2'-Hydroxy-2,4,5'-trimethoxychalcone	1.89297
Plasmenyl-PE 19:0; PE(P-17:0/2:0)	1.87396
LysoPE 16:1	1.86481
Acylcarnitine 15:2	1.81589
LysoPE 16:1	1.71876
LysoPE 15:1	1.71632
12-Oxo-20-carboxy-leukotriene B4	1.52512
Prostaglandin A2	-1.50382
9-Oxo-10(E),12(E)-octadecadienoic acid	-1.51239
Methyl .gamma.-linolenate	-1.55068
11.beta.,21-Dihydroxy-5.beta.-pregnane-3,20-dione	-1.58612
Racemoramide	-1.62199
Acylcarnitine 19:3	-1.65504
Uric acid	-1.6725
(ent-15beta)-15,19-Dihydroxy-7-trachylobanone	-1.67374
Monolinolenin (9c,12c,15c)	-1.75374
Cardanolmonoene	-1.83044
Methyl .gamma.-linolenate	-1.84591
9,10-DiHODE	-1.86768
Hippuric acid	-1.91627
13-OxoODE	-1.95118
Phlorin	-2.27998

## Sheet: Day14_dif_genes
gene_name	log2FoldChange
RPL35A	9.84076
RPL31	7.37503
RPS13	7.22451
RPS15A	6.9707
RPL9	6.28467
ATP5MK	6.09931
ATP5MJ	6.05345
HSBP1	5.42847
EEF1B2	4.96822
ATP6V1E2	4.88511
ATP5MF	4.35276
NDUFS5	4.17587
TXN	4.15681
RPL22	4.15363
CCDC59	4.02786
UQCRB	4.01507
RPS17	3.54289
SUB1	3.36327
ISCU	3.33303
RPL14	3.02504
NTAN1	2.96929
PFDN5	2.95266
COX6A1	2.28941
S100A8	2.01629
DCAF6	-2.11049
