# Supplementary material for: Epstein Barr virus infection in tree shrews alters the composition of gut microbiota and metabolome profile
Source: Virol J. 2023 Aug 8;20:177. doi: 10.1186/s12985-023-02147-3 (PMC10410904; doi:10.1186/s12985-023-02147-3)
Supplement: Supplementary file 9 — Supplementary Material 9 [file 12985_2023_2147_MOESM9_ESM.xlsx]

## Sheet: Day3
	Total	Expected	Hits	Raw p	#NAME?	Holm adjust	FDR	Impact
Glycolysis or Gluconeogenesis	61	2.225	10	4.888e-05	4.3109	0.0041059	0.0041059	0.5
Pentose phosphate pathway	47	1.7143	7	0.001297	2.8871	0.10765	0.054473	0.78261
Glutathione metabolism	56	2.0426	7	0.0036618	2.4363	0.30027	0.098172	0.30909
Nitrogen metabolism	10	0.36475	3	0.0046748	2.3302	0.37866	0.098172	0.44444
Porphyrin and chlorophyll metabolism	53	1.9332	6	0.011486	1.9398	0.91888	0.19296	0.30769
Fructose and mannose metabolism	40	1.459	5	0.013847	1.8587	1	0.19385	0.5641
Citrate cycle (TCA cycle)	42	1.532	5	0.016908	1.7719	1	0.2029	0.39024
N-Glycan biosynthesis	77	2.8086	7	0.020424	1.6899	1	0.2081	0.21053
Pyruvate metabolism	45	1.6414	5	0.022296	1.6518	1	0.2081	0.45455
Lysine degradation	49	1.7873	5	0.031064	1.5077	1	0.26094	0.16667
Cysteine and methionine metabolism	71	2.5898	6	0.042529	1.3713	1	0.32476	0.14286
Ether lipid metabolism	39	1.4225	4	0.051444	1.2887	1	0.36011	0.21053
Valine, leucine and isoleucine biosynthesis	12	0.4377	2	0.068482	1.1644	1	0.41532	0.18182
Starch and sucrose metabolism	43	1.5684	4	0.06922	1.1598	1	0.41532	0.28571
Purine metabolism	166	6.0549	10	0.076603	1.1158	1	0.42898	0.34545
Galactose metabolism	51	1.8602	4	0.11292	0.94722	1	0.59284	0.32
Aminoacyl-tRNA biosynthesis	74	2.6992	5	0.13025	0.88522	1	0.60973	0.16438
Neomycin, kanamycin and gentamicin biosynthesis	4	0.1459	1	0.13819	0.85952	1	0.60973	0.66667
Various types of N-glycan biosynthesis	36	1.3131	3	0.14164	0.84882	1	0.60973	0.51429
Glyoxylate and dicarboxylate metabolism	56	2.0426	4	0.14517	0.83811	1	0.60973	0.18182
Amino sugar and nucleotide sugar metabolism	79	2.8816	5	0.15875	0.7993	1	0.63499	0.38462
Glycerophospholipid metabolism	86	3.1369	5	0.20249	0.6936	1	0.77313	0.18824
Riboflavin metabolism	9	0.32828	1	0.28464	0.5457	1	1	0.25
Sphingolipid metabolism	58	2.1156	3	0.35538	0.44931	1	1	0.14035
Selenocompound metabolism	35	1.2766	2	0.36732	0.43495	1	1	0.17647
Glycerolipid metabolism	35	1.2766	2	0.36732	0.43495	1	1	0.17647
Alanine, aspartate and glutamate metabolism	61	2.225	3	0.38573	0.41372	1	1	0.13333
Thiamine metabolism	14	0.51066	1	0.40644	0.391	1	1	0.23077
Glycine, serine and threonine metabolism	68	2.4803	3	0.45507	0.34192	1	1	0.1194
Linoleic acid metabolism	17	0.62008	1	0.46942	0.32843	1	1	0.125
Drug metabolism - other enzymes	70	2.5533	3	0.47433	0.32392	1	1	0.086957
Sulfur metabolism	18	0.65656	1	0.48891	0.31077	1	1	0.70588
Propanoate metabolism	48	1.7508	2	0.52882	0.2767	1	1	0.25532
Vitamin B6 metabolism	21	0.76598	1	0.54323	0.26501	1	1	0.3
Arginine and proline metabolism	78	2.8451	3	0.54807	0.26116	1	1	0.14286
alpha-Linolenic acid metabolism	22	0.80246	1	0.56004	0.25178	1	1	0.095238
Arginine biosynthesis	27	0.98484	1	0.63532	0.19701	1	1	0.076923
Butanoate metabolism	29	1.0578	1	0.66173	0.17932	1	1	0.14286
Glycosylphosphatidylinositol (GPI)-anchor biosynthesis	31	1.1307	1	0.68625	0.16352	1	1	0.1
One carbon pool by folate	31	1.1307	1	0.68625	0.16352	1	1	0.2
Pentose and glucuronate interconversions	32	1.1672	1	0.69784	0.15624	1	1	0.25806
Fatty acid elongation	75	2.7357	2	0.76817	0.11454	1	1	0.78378
Nicotinate and nicotinamide metabolism	42	1.532	1	0.79281	0.10083	1	1	0.04878
Arachidonic acid metabolism	81	2.9545	2	0.8045	0.094474	1	1	0.1
beta-Alanine metabolism	44	1.6049	1	0.80791	0.092638	1	1	0.093023
Tryptophan metabolism	84	3.0639	2	0.82072	0.085802	1	1	0.048193
Glycosphingolipid biosynthesis - ganglio series	47	1.7143	1	0.82854	0.081688	1	1	0.086957
Valine, leucine and isoleucine degradation	88	3.2098	2	0.8405	0.075462	1	1	0.11494
Pyrimidine metabolism	99	3.6111	2	0.8852	0.052961	1	1	0.061224
Fatty acid degradation	102	3.7205	2	0.89523	0.048068	1	1	0.55446
Folate biosynthesis	61	2.225	1	0.89929	0.046102	1	1	0.066667
Inositol phosphate metabolism	69	2.5168	1	0.9258	0.033484	1	1	0.029412
Glycosphingolipid biosynthesis - lacto and neolacto series	121	4.4135	2	0.94216	0.025875	1	1	0.05
Drug metabolism - cytochrome P450	98	3.5746	1	0.9757	0.010684	1	1	0.020619
Fatty acid biosynthesis	129	4.7053	1	0.99275	0.003162	1	1	0.046875
Metabolism of xenobiotics by cytochrome P450	145	5.2889	1	0.99614	0.0016804	1	1	0.15278

## Sheet: Day7
	Total	Expected	Hits	Raw p	#NAME?	Holm adjust	FDR	Impact
Citrate cycle (TCA cycle)	42	0.27541	3	0.0022734	2.6433	0.19097	0.19097	0.46341
Porphyrin and chlorophyll metabolism	53	0.34754	2	0.045741	1.3397	1	1	0.11538
Glutathione metabolism	56	0.36721	2	0.050539	1.2964	1	1	0.090909
Drug metabolism - other enzymes	70	0.45902	2	0.07516	1.124	1	1	0.086957
Linoleic acid metabolism	17	0.11148	1	0.10615	0.9741	1	1	0.75
Terpenoid backbone biosynthesis	36	0.23607	1	0.21224	0.67317	1	1	0.057143
Ether lipid metabolism	39	0.25574	1	0.22787	0.64231	1	1	0.026316
Nicotinate and nicotinamide metabolism	42	0.27541	1	0.24321	0.61401	1	1	0.2439
Biosynthesis of unsaturated fatty acids	47	0.3082	1	0.26815	0.57163	1	1	0.021739
Pentose phosphate pathway	47	0.3082	1	0.26815	0.57163	1	1	0.086957
Glyoxylate and dicarboxylate metabolism	56	0.36721	1	0.3111	0.50711	1	1	0.14545
Arginine and proline metabolism	78	0.51148	1	0.40635	0.3911	1	1	0.012987
Arachidonic acid metabolism	81	0.53115	1	0.41833	0.37848	1	1	0.05
Glycerophospholipid metabolism	86	0.56393	1	0.43781	0.35871	1	1	0.035294
Tyrosine metabolism	88	0.57705	1	0.44543	0.35122	1	1	0.034483
Drug metabolism - cytochrome P450	98	0.64262	1	0.48209	0.31687	1	1	0.020619
Pyrimidine metabolism	99	0.64918	1	0.48563	0.3137	1	1	0.22449
Metabolism of xenobiotics by cytochrome P450	145	0.95082	1	0.62595	0.20346	1	1	0.18056
Purine metabolism	166	1.0885	1	0.67727	0.16924	1	1	0.14545
Steroid hormone biosynthesis	199	1.3049	1	0.74477	0.12798	1	1	0.0050505

## Sheet: Day14
	Total	Expected	Hits	Raw p	#NAME?	Holm adjust	FDR	Impact
Purine metabolism	166	0.27213	3	0.0011763	2.9295	0.098807	0.098807	0.09697
Phenylalanine metabolism	21	0.034426	1	0.034005	1.4685	1	1	0.05
