# Supplementary material for: Epstein Barr virus infection in tree shrews alters the composition of gut microbiota and metabolome profile
Source: Virol J. 2023 Aug 8;20:177. doi: 10.1186/s12985-023-02147-3 (PMC10410904; doi:10.1186/s12985-023-02147-3)
Supplement: Supplementary file 12 — Supplementary Material 12 [file 12985_2023_2147_MOESM12_ESM.xlsx]

## Sheet: Sheet1
	Dunnett's multiple comparisons test	Mean Diff.	95.00% CI of diff.	Below threshold?	Summary	Adjusted P Value
EBV_BLOOD	3 vs. 0	4.209	2.392 to 6.026	Yes	****	<0.0001
	3 vs. 7	0.9595	-0.8575 to 2.776	No	ns	0.4155
	3 vs. 14	2.99	1.173 to 4.807	Yes	**	0.0013
EBV_PLASMA	3 vs. 0	4.083	2.848 to 5.319	Yes	****	<0.0001
	3 vs. 7	1.724	0.4883 to 2.960	Yes	**	0.0056
	3 vs. 14	3.167	1.931 to 4.403	Yes	****	<0.0001
EBV_SWAB	7 vs. 0	4.017	2.143 to 5.892	Yes	****	<0.0001
	7 vs. 3	4.017	2.143 to 5.892	Yes	****	<0.0001
	7 vs. 14	2.603	0.7280 to 4.478	Yes	**	0.0058
CRP	7 vs. 0	34.53	12.57 to 56.49	Yes	**	0.002
	7 vs. 3	6.823	-15.13 to 28.78	No	ns	0.7713
	7 vs. 14	31.93	9.973 to 53.89	Yes	**	0.004
IL6	7 vs. 0	-13.14	-24.45 to -1.821	Yes	*	0.021
	7 vs. 3	-3.546	-14.86 to 7.769	No	ns	0.767
	7 vs. 14	-5.223	-16.54 to 6.092	No	ns	0.5187
TNF-α	7 vs. 0	18.16	0.4933 to 35.83	Yes	*	0.0432
	7 vs. 3	26.51	8.841 to 44.17	Yes	**	0.003
	7 vs. 14	-4.682	-22.35 to 12.98	No	ns	0.8405
